# Supplementary material for: Metformin inhibits small intestinal neuroendocrine tumor growth in vivo
Source: BMC Cancer. 2026 Jun 25;26:772. doi: 10.1186/s12885-026-16418-z (PMC13295228; doi:10.1186/s12885-026-16418-z)
Supplement: Supplementary file 2 — Supplementary Material 2. Table S1. miRNA in GOT1 xenograft tumors (Excel 10 kb). [file 12885_2026_16418_MOESM2_ESM.xlsx]

## Sheet: Sheet1
	miRNA	baseMean	log2FoldChange	lfcSE	stat	pvalue	padj
1	hsa-miR-1-3p	2475.82	-2.91583	0.475962	-6.12618	9e-10	7.17e-07
2	hsa-miR-146a-5p	1054.79	-1.5705	0.320689	-4.89727	9.72e-07	0.00038578
3	hsa-miR-155-5p	2794.79	-2.27475	0.472189	-4.81746	1.45e-06	0.00038578
4	hsa-miR-511-3p	371.612	-1.42768	0.354633	-4.02579	5.68e-05	0.0112999
5	hsa-miR-223-3p	1686.27	-1.22781	0.329578	-3.72541	0.000195001	0.0258701
6	hsa-miR-125b-5p	10581.8	-1.26465	0.336655	-3.75651	0.0001723	0.0258701
7	hsa-miR-133a-3p	15.5143	-3.64697	1.00252	-3.63779	0.000274988	0.03127
8	hsa-miR-200b-3p	197.775	-1.81698	0.55836	-3.25414	0.00113735	0.113167
9	hsa-miR-99a-5p	5661.63	-1.02672	0.338324	-3.03474	0.00240745	0.212926
10	hsa-miR-223-5p	245.422	-1.09848	0.383412	-2.86502	0.00416987	0.291329
11	hsa-miR-664b-5p	22.3333	2.39387	0.840382	2.84855	0.00439189	0.291329
12	hsa-let-7c-5p	96296.7	-1.19124	0.410394	-2.90267	0.00369994	0.291329
13	hsa-miR-205-5p	270.115	-3.85631	1.53726	-2.50856	0.0121225	0.742268
