# Supplementary material for: Metformin inhibits small intestinal neuroendocrine tumor growth in vivo
Source: BMC Cancer. 2026 Jun 25;26:772. doi: 10.1186/s12885-026-16418-z (PMC13295228; doi:10.1186/s12885-026-16418-z)
Supplement: Supplementary file 3 — Supplementary Material 3. Table S2. DEGs in GOT1 xenograft tumors. (Excel 209 kb). [file 12885_2026_16418_MOESM3_ESM.xlsx]

## Sheet: DEG_MetforminRNAseq_GOT1_annota
gene_id	baseMean	log2FoldChange	lfcSE	stat	pvalue	qvalue	hgnc_symbol	gene_biotype	description
ENSG00000274442	2677.76	-2.55143	0.225887	-11.2951	1.39e-29	2.48e-25	PRPF8	protein_coding	pre-mRNA processing factor 8
ENSG00000160145	2098.73	-1.56996	0.175896	-8.92553	4.44e-19	3.97e-15	KALRN	protein_coding	kalirin RhoGEF kinase
ENSG00000276368	4131.37	1.69483	0.194771	8.70165	3.27e-18	1.95e-14	H2AC14	protein_coding	H2A clustered histone 14
ENSG00000091656	417.67	-3.5343	0.412362	-8.57087	1.03e-17	4.59e-14	ZFHX4	protein_coding	zinc finger homeobox 4
ENSG00000068024	1363.99	-1.79798	0.213784	-8.41026	4.09e-17	1.46e-13	HDAC4	protein_coding	histone deacetylase 4
ENSG00000197238	3954.91	1.51008	0.180712	8.3563	6.47e-17	1.93e-13	H4C11	protein_coding	H4 clustered histone 11
ENSG00000232569	137.432	-7.53745	0.904122	-8.33677	7.64e-17	1.95e-13	GABBR1	protein_coding	gamma-aminobutyric acid type B receptor subunit 1
ENSG00000280618	541.103	-1.94298	0.237691	-8.17442	2.97e-16	6.65e-13	CYFIP1	protein_coding	cytoplasmic FMR1 interacting protein 1
ENSG00000184260	7002.18	1.45328	0.179661	8.08899	6.02e-16	1.2e-12	H2AC20	protein_coding	H2A clustered histone 20
ENSG00000188385	1071.85	-1.61065	0.209589	-7.68484	1.53e-14	2.74e-11	JAKMIP3	protein_coding	Janus kinase and microtubule interacting protein 3
ENSG00000204371	275.077	11.2448	1.48794	7.55727	4.12e-14	6.69e-11	EHMT2	protein_coding	euchromatic histone lysine methyltransferase 2
ENSG00000270276	6797.21	1.39779	0.186135	7.50954	5.93e-14	8.84e-11	H4C15	protein_coding	H4 clustered histone 15
ENSG00000141503	2592.98	-1.49531	0.200227	-7.46804	8.14e-14	1.12e-10	MINK1	protein_coding	misshapen like kinase 1
ENSG00000180357	2629.2	-1.78962	0.241069	-7.42365	1.14e-13	1.46e-10	ZNF609	protein_coding	zinc finger protein 609
ENSG00000008710	2318.07	-1.32952	0.179444	-7.40908	1.27e-13	1.52e-10	PKD1	protein_coding	polycystin 1, transient receptor potential channel interacting
ENSG00000287080	10405.1	1.52322	0.2074	7.34438	2.07e-13	2.31e-10	H3C3	protein_coding	H3 clustered histone 3
ENSG00000132017	154.276	-11.0169	1.50207	-7.33446	2.23e-13	2.34e-10	DCAF15	protein_coding	DDB1 and CUL4 associated factor 15
ENSG00000276077	423.94	2.68779	0.368348	7.29687	2.95e-13	2.93e-10		lncRNA	novel transcript
ENSG00000266086	574.597	-1.9926	0.275845	-7.22364	5.06e-13	4.76e-10		protein_coding	novel transcript
ENSG00000186174	665.718	-2.13755	0.296262	-7.21507	5.39e-13	4.82e-10	BCL9L	protein_coding	BCL9 like
ENSG00000123975	1587.05	1.49093	0.207095	7.19925	6.05e-13	5.12e-10	CKS2	protein_coding	CDC28 protein kinase regulatory subunit 2
ENSG00000278677	4704.15	1.38736	0.192853	7.1939	6.3e-13	5.12e-10	H2AC17	protein_coding	H2A clustered histone 17
ENSG00000285238	313.229	-3.83681	0.534065	-7.18416	6.76e-13	5.26e-10		protein_coding	novel transcript
ENSG00000177103	977.396	-1.85764	0.261939	-7.09187	1.32e-12	9.86e-10	DSCAML1	protein_coding	DS cell adhesion molecule like 1
ENSG00000070444	613.258	-1.75245	0.248408	-7.0547	1.73e-12	1.24e-09	MNT	protein_coding	MAX network transcriptional repressor
ENSG00000232143	170.028	10.5511	1.50469	7.01211	2.35e-12	1.55e-09	GNL1	protein_coding	G protein nucleolar 1 (putative)
ENSG00000273542	4283.75	1.56418	0.223515	6.99809	2.59e-12	1.66e-09	H4C12	protein_coding	H4 clustered histone 12
ENSG00000197061	4064.99	1.19392	0.170806	6.98992	2.75e-12	1.7e-09	H4C3	protein_coding	H4 clustered histone 3
ENSG00000206289	160.722	10.4694	1.49879	6.98524	2.84e-12	1.7e-09	RXRB	protein_coding	retinoid X receptor beta
ENSG00000173915	3193.84	1.5675	0.225221	6.95983	3.41e-12	1.97e-09	ATP5MK	protein_coding	ATP synthase membrane subunit k
ENSG00000108774	2768.13	1.18793	0.170921	6.95021	3.65e-12	1.98e-09	RAB5C	protein_coding	RAB5C, member RAS oncogene family
ENSG00000227057	109.712	-10.5247	1.51359	-6.95348	3.56e-12	1.98e-09	WDR46	protein_coding	WD repeat domain 46
ENSG00000276903	1485.41	1.30679	0.188271	6.94103	3.89e-12	2.05e-09	H2AC16	protein_coding	H2A clustered histone 16
ENSG00000125356	2679.02	1.15584	0.168666	6.85287	7.24e-12	3.68e-09	NDUFA1	protein_coding	NADH:ubiquinone oxidoreductase subunit A1
ENSG00000171914	425.355	-1.74856	0.255276	-6.84967	7.4e-12	3.68e-09	TLN2	protein_coding	talin 2
ENSG00000242588	3490.99	-1.52559	0.22403	-6.80974	9.78e-12	4.73e-09		lncRNA	novel transcript
ENSG00000288324	2597.24	-1.19415	0.175904	-6.78863	1.13e-11	5.33e-09	ADGRL1	protein_coding	adhesion G protein-coupled receptor L1
ENSG00000274997	1292.59	1.65865	0.245593	6.75366	1.44e-11	6.61e-09	H2AC12	protein_coding	H2A clustered histone 12
ENSG00000282074	79.8395	-6.67056	0.990672	-6.73336	1.66e-11	7.41e-09		protein_coding	novel protein
ENSG00000137288	2879.66	1.72632	0.25685	6.72112	1.8e-11	7.87e-09	UQCC2	protein_coding	ubiquinol-cytochrome c reductase complex assembly factor 2
ENSG00000272391	1970.82	-1.28795	0.192896	-6.67692	2.44e-11	1.04e-08	POM121C	protein_coding	POM121 transmembrane nucleoporin C
ENSG00000124635	2068.37	1.59731	0.239754	6.6623	2.7e-11	1.12e-08	H2BC11	protein_coding	H2B clustered histone 11
ENSG00000137038	2510.01	1.35455	0.204015	6.6395	3.15e-11	1.27e-08	DMAC1	protein_coding	distal membrane arm assembly component 1
ENSG00000198146	4539.76	1.09874	0.165549	6.63693	3.2e-11	1.27e-08	ZNF770	protein_coding	zinc finger protein 770
ENSG00000077152	3439.89	1.57527	0.239499	6.57735	4.79e-11	1.86e-08	UBE2T	protein_coding	ubiquitin conjugating enzyme E2 T
ENSG00000124172	7386.42	1.40873	0.215396	6.54019	6.14e-11	2.34e-08	ATP5F1E	protein_coding	ATP synthase F1 subunit epsilon
ENSG00000231945	311.901	-12.0315	1.84912	-6.50659	7.69e-11	2.86e-08	VARS1	protein_coding	valyl-tRNA synthetase 1
ENSG00000196866	4205.66	1.57454	0.242505	6.4928	8.43e-11	3.08e-08	H2AC7	protein_coding	H2A clustered histone 7
ENSG00000125447	839.669	-1.40506	0.216679	-6.48454	8.9e-11	3.18e-08	GGA3	protein_coding	golgi associated, gamma adaptin ear containing, ARF binding protein 3
ENSG00000164692	7093.89	-1.43744	0.222032	-6.47402	9.54e-11	3.35e-08	COL1A2	protein_coding	collagen type I alpha 2 chain
ENSG00000275714	2042.13	1.57852	0.245033	6.44209	1.18e-10	4.05e-08	H3C1	protein_coding	H3 clustered histone 1
ENSG00000111775	5911.65	1.41191	0.220693	6.39765	1.58e-10	5.32e-08	COX6A1	protein_coding	cytochrome c oxidase subunit 6A1
ENSG00000184752	2071.63	1.1463	0.179339	6.39184	1.64e-10	5.43e-08	NDUFA12	protein_coding	NADH:ubiquinone oxidoreductase subunit A12
ENSG00000166987	799.326	-2.31784	0.363173	-6.38218	1.75e-10	5.68e-08	MBD6	protein_coding	methyl-CpG binding domain protein 6
ENSG00000184076	3053.45	1.15148	0.180566	6.37702	1.81e-10	5.77e-08	UQCR10	protein_coding	ubiquinol-cytochrome c reductase, complex III subunit X
ENSG00000241468	4101.97	1.06665	0.167794	6.3569	2.06e-10	6.46e-08	ATP5MF	protein_coding	ATP synthase membrane subunit f
ENSG00000196747	2652.09	2.19154	0.345451	6.344	2.24e-10	6.9e-08	H2AC13	protein_coding	H2A clustered histone 13
ENSG00000204231	100.849	9.79892	1.54995	6.32208	2.58e-10	7.82e-08	RXRB	protein_coding	retinoid X receptor beta
ENSG00000133315	1120.63	1.40694	0.223262	6.30174	2.94e-10	8.77e-08	MACROD1	protein_coding	mono-ADP ribosylhydrolase 1
ENSG00000196787	3321.66	1.60826	0.25598	6.28276	3.33e-10	9.59e-08	H2AC11	protein_coding	H2A clustered histone 11
ENSG00000180573	6518.12	1.54887	0.246867	6.27411	3.52e-10	9.98e-08	H2AC6	protein_coding	H2A clustered histone 6
ENSG00000182095	1470.18	-1.88882	0.301332	-6.26823	3.65e-10	1.02e-07	TNRC18	protein_coding	trinucleotide repeat containing 18
ENSG00000292058	3037.84	1.7723	0.283955	6.2415	4.33e-10	1.19e-07	NDUFA11	protein_coding	NADH:ubiquinone oxidoreductase subunit A11
ENSG00000273802	2529.34	1.50433	0.241209	6.2366	4.47e-10	1.21e-07	H2BC8	protein_coding	H2B clustered histone 8
ENSG00000196890	810.34	1.65137	0.264967	6.23236	4.59e-10	1.23e-07	H2BC26	protein_coding	H2B clustered histone 26
ENSG00000236227	638.201	-13.0641	2.09902	-6.22392	4.85e-10	1.28e-07	BRD2	protein_coding	bromodomain containing 2
ENSG00000289694	2723.32	1.06558	0.171356	6.21854	5.02e-10	1.3e-07		protein_coding	novel protein
ENSG00000130827	1698.5	-1.37349	0.221295	-6.2066	5.41e-10	1.38e-07	PLXNA3	protein_coding	plexin A3
ENSG00000288825	10266.4	1.24773	0.201784	6.18352	6.27e-10	1.58e-07	H2AC18	protein_coding	H2A clustered histone 18
ENSG00000127824	1583.32	1.21246	0.196245	6.17828	6.48e-10	1.61e-07	TUBA4A	protein_coding	tubulin alpha 4a
ENSG00000180596	4309.58	1.41552	0.229621	6.1646	7.07e-10	1.73e-07	H2BC4	protein_coding	H2B clustered histone 4
ENSG00000141837	5000.44	-1.20712	0.19591	-6.16161	7.2e-10	1.74e-07	CACNA1A	protein_coding	calcium voltage-gated channel subunit alpha1 A
ENSG00000204677	2862.04	-1.17764	0.191181	-6.15984	7.28e-10	1.74e-07	FAM153CP	lncRNA	family with sequence similarity 153 member C, pseudogene
ENSG00000181029	1406.67	1.38051	0.224766	6.142	8.15e-10	1.92e-07	TRAPPC5	protein_coding	trafficking protein particle complex subunit 5
ENSG00000196535	3267.61	-1.02343	0.166864	-6.1333	8.61e-10	2e-07	MYO18A	protein_coding	myosin XVIIIA
ENSG00000197816	290.803	-2.49235	0.406831	-6.12626	9e-10	2.01e-07	CCDC180	protein_coding	coiled-coil domain containing 180
ENSG00000164611	4588.71	0.989548	0.161461	6.12873	8.86e-10	2.01e-07	PTTG1	protein_coding	PTTG1 regulator of sister chromatid separation, securin
ENSG00000188229	9249.13	1.11781	0.182463	6.12624	9e-10	2.01e-07	TUBB4B	protein_coding	tubulin beta 4B class IVb
ENSG00000240972	12964.5	1.49026	0.243909	6.10992	9.97e-10	2.2e-07	MIF	protein_coding	macrophage migration inhibitory factor
ENSG00000174917	732.193	1.85986	0.305561	6.08671	1.15e-09	2.51e-07	MICOS13	protein_coding	mitochondrial contact site and cristae organizing system subunit 13
ENSG00000203852	5120.88	1.69539	0.279047	6.07563	1.23e-09	2.63e-07	H3C15	protein_coding	H3 clustered histone 15
ENSG00000214548	14978.2	-1.02476	0.168671	-6.0755	1.24e-09	2.63e-07	MEG3	lncRNA	maternally expressed 3
ENSG00000215032	54.0389	-9.50204	1.57172	-6.04562	1.49e-09	3.13e-07	GNL3LP1	processed_pseudogene	G protein nucleolar 3 like pseudogene 1
ENSG00000127184	1946.87	1.30079	0.215438	6.03789	1.56e-09	3.25e-07	COX7C	protein_coding	cytochrome c oxidase subunit 7C
ENSG00000198792	1590.36	-1.36296	0.225888	-6.03377	1.6e-09	3.29e-07	TMEM184B	protein_coding	transmembrane protein 184B
ENSG00000277157	3567.07	1.40167	0.233371	6.0062	1.9e-09	3.82e-07	H4C4	protein_coding	H4 clustered histone 4
ENSG00000198356	1214.09	1.54699	0.257653	6.00415	1.92e-09	3.82e-07	GET3	protein_coding	guided entry of tail-anchored proteins factor 3, ATPase
ENSG00000289731	596.965	-1.628	0.27266	-5.97079	2.36e-09	4.64e-07		lncRNA	novel transcript
ENSG00000011052	433.998	1.57495	0.263875	5.96854	2.39e-09	4.65e-07	NME1-NME2	protein_coding	NME1-NME2 readthrough
ENSG00000276410	2890.83	1.78983	0.299999	5.96611	2.43e-09	4.67e-07	H2BC3	protein_coding	H2B clustered histone 3
ENSG00000112695	3401.53	1.12296	0.188296	5.96378	2.46e-09	4.69e-07	COX7A2	protein_coding	cytochrome c oxidase subunit 7A2
ENSG00000235680	50.9058	-9.4154	1.57991	-5.95946	2.53e-09	4.71e-07	HLA-G	protein_coding	major histocompatibility complex, class I, G
ENSG00000169554	1729.97	-1.83646	0.308079	-5.96099	2.51e-09	4.71e-07	ZEB2	protein_coding	zinc finger E-box binding homeobox 2
ENSG00000131174	6216.61	1.28811	0.216216	5.95748	2.56e-09	4.72e-07	COX7B	protein_coding	cytochrome c oxidase subunit 7B
ENSG00000171680	1349.2	-1.20291	0.201966	-5.956	2.58e-09	4.72e-07	PLEKHG5	protein_coding	pleckstrin homology and RhoGEF domain containing G5
ENSG00000125995	985.942	1.41272	0.237698	5.94335	2.79e-09	5.04e-07	ROMO1	protein_coding	reactive oxygen species modulator 1
ENSG00000204356	1376.31	1.51807	0.255595	5.93936	2.86e-09	5.12e-07	NELFE	protein_coding	negative elongation factor complex member E
ENSG00000274641	2719.02	1.73232	0.291784	5.937	2.9e-09	5.14e-07	H2BC17	protein_coding	H2B clustered histone 17
ENSG00000147133	5004.34	-1.08268	0.182595	-5.92939	3.04e-09	5.33e-07	TAF1	protein_coding	TATA-box binding protein associated factor 1
ENSG00000186010	4001.88	1.19422	0.202252	5.90464	3.53e-09	6.14e-07	NDUFA13	protein_coding	NADH:ubiquinone oxidoreductase subunit A13
ENSG00000163395	580.081	-1.41779	0.241051	-5.88169	4.06e-09	6.98e-07	IGFN1	protein_coding	immunoglobulin like and fibronectin type III domain containing 1
ENSG00000116161	3303.27	0.980446	0.16685	5.87621	4.2e-09	7.08e-07	CACYBP	protein_coding	calcyclin binding protein
ENSG00000228049	230.248	-2.14096	0.364256	-5.87762	4.16e-09	7.08e-07	POLR2J2	protein_coding	RNA polymerase II subunit J2
ENSG00000143933	37146.6	1.04652	0.178275	5.87027	4.35e-09	7.27e-07	CALM2	protein_coding	calmodulin 2
ENSG00000274359	735.02	1.57413	0.268806	5.85601	4.74e-09	7.83e-07	NDUFA3	protein_coding	NADH:ubiquinone oxidoreductase subunit A3
ENSG00000258790	733.997	1.3312	0.227362	5.85498	4.77e-09	7.83e-07		protein_coding
ENSG00000142449	627.739	-1.52976	0.261655	-5.84648	5.02e-09	8.16e-07	FBN3	protein_coding	fibrillin 3
ENSG00000197083	49.1138	-9.36635	1.60307	-5.84275	5.13e-09	8.27e-07	ZNF300P1	transcribed_unprocessed_pseudogene	zinc finger protein 300 pseudogene 1
ENSG00000165609	2377.44	1.29254	0.221443	5.83689	5.32e-09	8.49e-07	NUDT5	protein_coding	nudix hydrolase 5
ENSG00000291645	297.409	-2.37514	0.407215	-5.83264	5.46e-09	8.63e-07	UBE2Q2P1	lncRNA	UBE2Q2 pseudogene 1
ENSG00000104979	648.674	1.6304	0.279819	5.8266	5.66e-09	8.81e-07	C19orf53	protein_coding	chromosome 19 open reading frame 53
ENSG00000126698	573.522	1.95901	0.336232	5.82635	5.67e-09	8.81e-07	DNAJC8	protein_coding	DnaJ heat shock protein family (Hsp40) member C8
ENSG00000164032	6529.92	1.27503	0.218926	5.82403	5.74e-09	8.86e-07	H2AZ1	protein_coding	H2A.Z variant histone 1
ENSG00000132646	10178.4	1.05747	0.181627	5.82219	5.81e-09	8.88e-07	PCNA	protein_coding	proliferating cell nuclear antigen
ENSG00000197903	3250.58	1.45549	0.250549	5.80921	6.28e-09	9.44e-07	H2BC12	protein_coding	H2B clustered histone 12
ENSG00000197153	734.425	1.77634	0.305791	5.809	6.28e-09	9.44e-07	H3C12	protein_coding	H3 clustered histone 12
ENSG00000256443	452.084	-2.48495	0.429566	-5.78479	7.26e-09	1.08e-06		lncRNA	novel transcript
ENSG00000226651	248.308	7.55155	1.30602	5.78211	7.38e-09	1.09e-06	CLIC1	protein_coding	chloride intracellular channel 1
ENSG00000187837	8073.78	1.5684	0.272266	5.76054	8.38e-09	1.23e-06	H1-2	protein_coding	H1.2 linker histone, cluster member
ENSG00000233024	494.723	-2.7597	0.479564	-5.7546	8.68e-09	1.26e-06	NPIPA9	protein_coding	nuclear pore complex interacting protein family, member A9
ENSG00000239672	4084.93	0.954685	0.16596	5.75251	8.79e-09	1.27e-06	NME1	protein_coding	NME/NM23 nucleoside diphosphate kinase 1
ENSG00000007047	1190.23	-1.33701	0.233194	-5.73348	9.84e-09	1.41e-06	MARK4	protein_coding	microtubule affinity regulating kinase 4
ENSG00000144785	59.8204	5.15203	0.900978	5.71826	1.08e-08	1.53e-06		protein_coding	novel protein
ENSG00000125743	3500.16	1.23562	0.216425	5.70926	1.13e-08	1.6e-06	SNRPD2	protein_coding	small nuclear ribonucleoprotein D2 polypeptide
ENSG00000169567	2771.95	1.28683	0.225627	5.70335	1.17e-08	1.64e-06	HINT1	protein_coding	histidine triad nucleotide binding protein 1
ENSG00000126001	2411.82	-1.11356	0.195642	-5.69183	1.26e-08	1.73e-06	CEP250	protein_coding	centrosomal protein 250
ENSG00000158373	6298.65	1.21282	0.213114	5.69095	1.26e-08	1.73e-06	H2BC5	protein_coding	H2B clustered histone 5
ENSG00000119705	1940.73	1.12035	0.19689	5.69024	1.27e-08	1.73e-06	SLIRP	protein_coding	SRA stem-loop interacting RNA binding protein
ENSG00000090266	1302.19	1.17128	0.20696	5.65947	1.52e-08	2.02e-06	NDUFB2	protein_coding	NADH:ubiquinone oxidoreductase subunit B2
ENSG00000127445	2338.78	1.24269	0.219618	5.65841	1.53e-08	2.02e-06	PIN1	protein_coding	peptidylprolyl cis/trans isomerase, NIMA-interacting 1
ENSG00000175768	2674.46	1.05693	0.186717	5.6606	1.51e-08	2.02e-06	TOMM5	protein_coding	translocase of outer mitochondrial membrane 5
ENSG00000284874	754.695	-1.30927	0.231944	-5.64475	1.65e-08	2.18e-06		protein_coding	novel transcript
ENSG00000283168	42.1877	-9.14791	1.62313	-5.63598	1.74e-08	2.26e-06	GCSHP3	processed_pseudogene	GCSH pseudogene 3
ENSG00000127337	1919.4	1.17928	0.209222	5.63648	1.74e-08	2.26e-06	YEATS4	protein_coding	YEATS domain containing 4
ENSG00000281665	4916.56	0.959695	0.170935	5.61437	1.97e-08	2.52e-06	KIAA1143	protein_coding	KIAA1143
ENSG00000165238	3700.64	-1.43992	0.25678	-5.6076	2.05e-08	2.6e-06	WNK2	protein_coding	WNK lysine deficient protein kinase 2
ENSG00000239887	1585.78	-1.30561	0.233337	-5.59541	2.2e-08	2.74e-06	C1orf226	protein_coding	chromosome 1 open reading frame 226
ENSG00000168298	15184.6	1.43344	0.256149	5.59612	2.19e-08	2.74e-06	H1-4	protein_coding	H1.4 linker histone, cluster member
ENSG00000080854	2423.63	-1.15169	0.205836	-5.5952	2.2e-08	2.74e-06	IGSF9B	protein_coding	immunoglobulin superfamily member 9B
ENSG00000205517	1177.03	-1.09458	0.195779	-5.5909	2.26e-08	2.77e-06	RGL3	protein_coding	ral guanine nucleotide dissociation stimulator like 3
ENSG00000167632	2637.65	-1.10229	0.197383	-5.58455	2.34e-08	2.83e-06	TRAPPC9	protein_coding	trafficking protein particle complex subunit 9
ENSG00000291996	789.045	1.35684	0.243165	5.57991	2.41e-08	2.89e-06	NOP10	protein_coding	NOP10 ribonucleoprotein
ENSG00000249437	597.14	-1.53617	0.275602	-5.57388	2.49e-08	2.97e-06	NAIP	protein_coding	NLR family apoptosis inhibitory protein
ENSG00000232388	864.285	1.43628	0.258582	5.55444	2.79e-08	3.28e-06	SMIM26	protein_coding	small integral membrane protein 26
ENSG00000278463	1398.93	1.36937	0.24687	5.54693	2.91e-08	3.4e-06	H2AC4	protein_coding	H2A clustered histone 4
ENSG00000126432	3625.1	1.15962	0.209301	5.54046	3.02e-08	3.5e-06	PRDX5	protein_coding	peroxiredoxin 5
ENSG00000138085	2344.43	1.118	0.201836	5.53916	3.04e-08	3.51e-06	ATRAID	protein_coding	all-trans retinoic acid induced differentiation factor
ENSG00000168405	48.9741	8.75298	1.58176	5.53369	3.14e-08	3.59e-06	CMAHP	transcribed_unitary_pseudogene	cytidine monophospho-N-acetylneuraminic acid hydroxylase, pseudogene
ENSG00000185130	1531.46	1.61759	0.292761	5.52528	3.29e-08	3.75e-06	H2BC13	protein_coding	H2B clustered histone 13
ENSG00000286522	6572.98	1.31397	0.23849	5.50953	3.6e-08	4.07e-06	H3C2	protein_coding	H3 clustered histone 2
ENSG00000126267	2482.55	1.36996	0.248769	5.50696	3.65e-08	4.08e-06	COX6B1	protein_coding	cytochrome c oxidase subunit 6B1
ENSG00000196636	983.476	1.26941	0.23047	5.50792	3.63e-08	4.08e-06	SDHAF3	protein_coding	succinate dehydrogenase complex assembly factor 3
ENSG00000165775	3303.92	0.962937	0.17502	5.50187	3.76e-08	4.17e-06	FUNDC2	protein_coding	FUN14 domain containing 2
ENSG00000163468	13630.7	0.876128	0.15959	5.48987	4.02e-08	4.44e-06	CCT3	protein_coding	chaperonin containing TCP1 subunit 3
ENSG00000176340	1720.28	1.68659	0.307287	5.48866	4.05e-08	4.44e-06	COX8A	protein_coding	cytochrome c oxidase subunit 8A
ENSG00000089280	4489.03	-1.25806	0.229407	-5.48397	4.16e-08	4.53e-06	FUS	protein_coding	FUS RNA binding protein
ENSG00000184270	1106.84	1.53494	0.279931	5.48326	4.18e-08	4.53e-06	H2AC21	protein_coding	H2A clustered histone 21
ENSG00000100632	2179.98	1.20138	0.21933	5.47747	4.31e-08	4.61e-06	ERH	protein_coding	ERH mRNA splicing and mitosis factor
ENSG00000266714	130.707	-2.46076	0.449173	-5.47842	4.29e-08	4.61e-06	MYO15B	protein_coding	myosin XVB
ENSG00000188219	1412.05	-1.3628	0.248835	-5.4767	4.33e-08	4.61e-06	POTEE	protein_coding	POTE ankyrin domain family member E
ENSG00000274290	1612.26	1.54372	0.28202	5.47379	4.41e-08	4.66e-06	H2BC6	protein_coding	H2B clustered histone 6
ENSG00000099341	5079.85	1.21566	0.222196	5.4711	4.47e-08	4.7e-06	PSMD8	protein_coding	proteasome 26S subunit, non-ATPase 8
ENSG00000291995	1336.91	-1.22546	0.224276	-5.46407	4.65e-08	4.87e-06	GOLGA8A	protein_coding	golgin A8 family member A
ENSG00000142168	5421.69	0.888404	0.162847	5.45544	4.89e-08	5.08e-06	SOD1	protein_coding	superoxide dismutase 1
ENSG00000272333	1285.64	-1.62239	0.298104	-5.44236	5.26e-08	5.4e-06	KMT2B	protein_coding	lysine methyltransferase 2B
ENSG00000086065	3472.39	1.04618	0.192607	5.43167	5.58e-08	5.71e-06	CHMP5	protein_coding	charged multivesicular body protein 5
ENSG00000132329	1733.36	1.23153	0.226914	5.42731	5.72e-08	5.81e-06	RAMP1	protein_coding	receptor activity modifying protein 1
ENSG00000148180	1587.65	-1.3455	0.248135	-5.42247	5.88e-08	5.94e-06	GSN	protein_coding	gelsolin
ENSG00000169203	293.005	-1.59906	0.295543	-5.41056	6.28e-08	6.31e-06	NPIPB12	protein_coding	nuclear pore complex interacting protein family member B12
ENSG00000124802	1597.36	1.0203	0.189141	5.39437	6.88e-08	6.87e-06	EEF1E1	protein_coding	eukaryotic translation elongation factor 1 epsilon 1
ENSG00000267053	224.204	-1.73096	0.321033	-5.39184	6.97e-08	6.93e-06		lncRNA	novel transcript
ENSG00000177946	34.2579	-8.84316	1.64336	-5.38113	7.4e-08	7.31e-06	CENPBD1P	transcribed_unitary_pseudogene	CENPB DNA-binding domain containing 1, pseudogene
ENSG00000278494	2295.29	1.30434	0.242869	5.37055	7.85e-08	7.71e-06	RRN3	protein_coding	RRN3 homolog, RNA polymerase I transcription factor
ENSG00000159433	1004.4	-1.40703	0.262658	-5.3569	8.47e-08	8.27e-06	STARD9	protein_coding	StAR related lipid transfer domain containing 9
ENSG00000109270	3857.69	0.989348	0.184744	5.35525	8.54e-08	8.3e-06	LAMTOR3	protein_coding	late endosomal/lysosomal adaptor, MAPK and MTOR activator 3
ENSG00000276398	45.3455	8.63686	1.61313	5.3541	8.6e-08	8.31e-06		misc_RNA
ENSG00000241860	1024.57	-1.22849	0.2295	-5.3529	8.66e-08	8.32e-06		lncRNA	novel transcript
ENSG00000277027	133564	1.446	0.270184	5.35192	8.7e-08	8.32e-06	RMRP	ribozyme	RNA component of mitochondrial RNA processing endoribonuclease
ENSG00000111669	11541.7	1.18381	0.221351	5.34808	8.89e-08	8.46e-06	TPI1	protein_coding	triosephosphate isomerase 1
ENSG00000110717	1630.96	1.12289	0.210434	5.33608	9.5e-08	8.99e-06	NDUFS8	protein_coding	NADH:ubiquinone oxidoreductase core subunit S8
ENSG00000148444	1452.47	1.04053	0.195204	5.33049	9.79e-08	9.22e-06	COMMD3	protein_coding	COMM domain containing 3
ENSG00000267796	172.457	2.00914	0.377895	5.31667	1.06e-07	9.84e-06	LIN37	protein_coding	lin-37 DREAM MuvB core complex component
ENSG00000276681	381.103	-1.5234	0.286628	-5.31492	1.07e-07	9.89e-06	LENG8	protein_coding	leukocyte receptor cluster member 8
ENSG00000088836	1225.17	-1.20757	0.227352	-5.31144	1.09e-07	1e-05	SLC4A11	protein_coding	solute carrier family 4 member 11
ENSG00000137563	5051.62	0.900863	0.169646	5.31024	1.09e-07	1e-05	GGH	protein_coding	gamma-glutamyl hydrolase
ENSG00000106819	59.984	-4.73488	0.891914	-5.30868	1.1e-07	1.01e-05	ASPN	protein_coding	asporin
ENSG00000170291	42.593	8.55486	1.61263	5.3049	1.13e-07	1.02e-05	ELP5	protein_coding	elongator acetyltransferase complex subunit 5
ENSG00000198898	8487.76	1.02454	0.193266	5.30119	1.15e-07	1.04e-05	CAPZA2	protein_coding	capping actin protein of muscle Z-line subunit alpha 2
ENSG00000076356	12381.2	-1.13194	0.213658	-5.29792	1.17e-07	1.05e-05	PLXNA2	protein_coding	plexin A2
ENSG00000139180	2864.73	1.1755	0.221952	5.29616	1.18e-07	1.05e-05	NDUFA9	protein_coding	NADH:ubiquinone oxidoreductase subunit A9
ENSG00000183648	2459.35	1.04451	0.197228	5.29596	1.18e-07	1.05e-05	NDUFB1	protein_coding	NADH:ubiquinone oxidoreductase subunit B1
ENSG00000168542	288.508	-25.2997	4.78498	-5.28732	1.24e-07	1.1e-05	COL3A1	protein_coding	collagen type III alpha 1 chain
ENSG00000136810	1939.81	0.995091	0.188692	5.27363	1.34e-07	1.18e-05	TXN	protein_coding	thioredoxin
ENSG00000129562	1781.16	1.01457	0.192544	5.26928	1.37e-07	1.2e-05	DAD1	protein_coding	defender against cell death 1
ENSG00000085662	3031.4	1.02344	0.194783	5.25426	1.49e-07	1.3e-05	AKR1B1	protein_coding	aldo-keto reductase family 1 member B
ENSG00000249592	1718.36	-1.12496	0.214273	-5.25013	1.52e-07	1.32e-05	PCGF3-AS1	lncRNA	PCGF3 antisense RNA 1
ENSG00000088986	6834.01	0.858602	0.163698	5.24503	1.56e-07	1.35e-05	DYNLL1	protein_coding	dynein light chain LC8-type 1
ENSG00000274681	699.084	-2.07418	0.395554	-5.24372	1.57e-07	1.35e-05	SUDS3P1	processed_pseudogene	SDS3 homolog, SIN3A corepressor complex component pseudogene 1
ENSG00000067048	145.438	-2.15351	0.410814	-5.24207	1.59e-07	1.36e-05	DDX3Y	protein_coding	DEAD-box helicase 3 Y-linked
ENSG00000291250	702.353	1.59088	0.303525	5.24135	1.59e-07	1.36e-05		lncRNA	novel transcript
ENSG00000285994	921.128	-1.68478	0.321486	-5.24059	1.6e-07	1.36e-05		lncRNA	novel transcript, sense intronic to CAMK1D
ENSG00000290762	451.684	-1.43351	0.273765	-5.23628	1.64e-07	1.38e-05		lncRNA	novel transcript
ENSG00000171320	1571.21	1.24546	0.238144	5.22987	1.7e-07	1.42e-05	ESCO2	protein_coding	establishment of sister chromatid cohesion N-acetyltransferase 2
ENSG00000224271	2608.99	-1.0799	0.207064	-5.21526	1.84e-07	1.53e-05	EPIC1	lncRNA	epigenetically induced MYC interacting lncRNA 1
ENSG00000177370	222.65	-24.9513	4.78505	-5.21443	1.84e-07	1.53e-05	TIMM22	protein_coding	translocase of inner mitochondrial membrane 22
ENSG00000170860	1537.22	0.968179	0.185863	5.2091	1.9e-07	1.56e-05	LSM3	protein_coding	LSM3 homolog, U6 small nuclear RNA and mRNA degradation associated
ENSG00000072506	1687.07	1.13889	0.218756	5.2062	1.93e-07	1.57e-05	HSD17B10	protein_coding	hydroxysteroid 17-beta dehydrogenase 10
ENSG00000129195	1118.68	1.5975	0.306933	5.2047	1.94e-07	1.58e-05	PIMREG	protein_coding	PICALM interacting mitotic regulator
ENSG00000131584	1073.59	-1.01754	0.195728	-5.19874	2.01e-07	1.62e-05	ACAP3	protein_coding	ArfGAP with coiled-coil, ankyrin repeat and PH domains 3
ENSG00000198929	2354.4	-1.61681	0.311066	-5.19764	2.02e-07	1.63e-05	NOS1AP	protein_coding	nitric oxide synthase 1 adaptor protein
ENSG00000225877	316.943	-2.61743	0.503785	-5.19553	2.04e-07	1.64e-05	PSG8-AS1	lncRNA	PSG8 antisense RNA 1
ENSG00000282508	1254.86	-1.52121	0.292961	-5.19251	2.07e-07	1.66e-05	LINC01002	lncRNA	long intergenic non-protein coding RNA 1002
ENSG00000116459	7560.05	0.888528	0.171361	5.18512	2.16e-07	1.69e-05	ATP5PB	protein_coding	ATP synthase peripheral stalk-membrane subunit b
ENSG00000145734	199.922	-24.8043	4.78508	-5.18367	2.18e-07	1.69e-05	BDP1	protein_coding	B double prime 1, subunit of RNA polymerase III transcription initiation factor IIIB
ENSG00000184357	6442.55	1.52489	0.294081	5.18526	2.16e-07	1.69e-05	H1-5	protein_coding	H1.5 linker histone, cluster member
ENSG00000147669	2909.15	1.18727	0.229005	5.18449	2.17e-07	1.69e-05	POLR2K	protein_coding	RNA polymerase II, I and III subunit K
ENSG00000125835	3202.96	1.31323	0.253335	5.18379	2.17e-07	1.69e-05	SNRPB	protein_coding	small nuclear ribonucleoprotein polypeptides B and B1
ENSG00000275066	372.283	-1.78602	0.344423	-5.18554	2.15e-07	1.69e-05	SYNRG	protein_coding	synergin gamma
ENSG00000162804	3234.39	-0.970022	0.187239	-5.18067	2.21e-07	1.71e-05	SNED1	protein_coding	sushi, nidogen and EGF like domains 1
ENSG00000223680	38.2394	8.39767	1.62155	5.1788	2.23e-07	1.72e-05	DDR1	protein_coding	discoidin domain receptor tyrosine kinase 1
ENSG00000273608	864.717	-1.13558	0.219746	-5.16769	2.37e-07	1.82e-05	SRCIN1	protein_coding	SRC kinase signaling inhibitor 1
ENSG00000222036	3739.6	-1.56581	0.303104	-5.16592	2.39e-07	1.83e-05	POTEM	protein_coding	POTE ankyrin domain family member M
ENSG00000234058	110.123	3.01398	0.584225	5.15894	2.48e-07	1.89e-05	PPP1R11	protein_coding	protein phosphatase 1 regulatory inhibitor subunit 11
ENSG00000254165	207.401	-1.74764	0.33931	-5.15058	2.6e-07	1.95e-05		lncRNA	novel transcript
ENSG00000175305	1466.94	1.33106	0.258656	5.14606	2.66e-07	1.98e-05	CCNE2	protein_coding	cyclin E2
ENSG00000150995	331.565	-1.40953	0.273867	-5.14677	2.65e-07	1.98e-05	ITPR1	protein_coding	inositol 1,4,5-trisphosphate receptor type 1
ENSG00000115128	1598.96	0.980646	0.191142	5.13047	2.89e-07	2.14e-05	SF3B6	protein_coding	splicing factor 3b subunit 6
ENSG00000215252	1155.98	-1.39673	0.272519	-5.12526	2.97e-07	2.18e-05	GOLGA8B	protein_coding	golgin A8 family member B
ENSG00000166136	2315.8	1.08062	0.210826	5.12567	2.96e-07	2.18e-05	NDUFB8	protein_coding	NADH:ubiquinone oxidoreductase subunit B8
ENSG00000186567	336.906	-1.5457	0.301779	-5.12197	3.02e-07	2.19e-05	CEACAM19	protein_coding	CEA cell adhesion molecule 19
ENSG00000123416	55634.9	0.968985	0.189129	5.12341	3e-07	2.19e-05	TUBA1B	protein_coding	tubulin alpha 1b
ENSG00000000971	870.055	1.05756	0.206541	5.12033	3.05e-07	2.19e-05	CFH	protein_coding	complement factor H
ENSG00000293319	159.943	-24.5003	4.78517	-5.12005	3.05e-07	2.19e-05		lncRNA	novel transcript
ENSG00000277791	1195.65	1.4036	0.274407	5.11502	3.14e-07	2.24e-05	PSMB3	protein_coding	proteasome 20S subunit beta 3
ENSG00000099795	2360.44	1.15284	0.225447	5.11358	3.16e-07	2.25e-05	NDUFB7	protein_coding	NADH:ubiquinone oxidoreductase subunit B7
ENSG00000170312	5257.15	0.974064	0.190676	5.10847	3.25e-07	2.3e-05	CDK1	protein_coding	cyclin dependent kinase 1
ENSG00000181061	2088.47	1.08783	0.213159	5.10337	3.34e-07	2.36e-05	HIGD1A	protein_coding	HIG1 hypoxia inducible domain family member 1A
ENSG00000203814	3743.94	1.51411	0.297024	5.09762	3.44e-07	2.42e-05	H2BC18	protein_coding	H2B clustered histone 18
ENSG00000213347	776.199	1.26689	0.248872	5.09052	3.57e-07	2.5e-05	MXD3	protein_coding	MAX dimerization protein 3
ENSG00000166922	7810.87	1.12343	0.221099	5.08111	3.75e-07	2.61e-05	SCG5	protein_coding	secretogranin V
ENSG00000164919	3772.36	0.869953	0.171289	5.07885	3.8e-07	2.63e-05	COX6C	protein_coding	cytochrome c oxidase subunit 6C
ENSG00000187537	810.065	-1.66419	0.327745	-5.07771	3.82e-07	2.64e-05	POTEG	protein_coding	POTE ankyrin domain family member G
ENSG00000160305	2708.39	-0.985812	0.194308	-5.07346	3.91e-07	2.69e-05	DIP2A	protein_coding	disco interacting protein 2 homolog A
ENSG00000148688	1357.34	0.966677	0.190731	5.06827	4.01e-07	2.75e-05	RPP30	protein_coding	ribonuclease P/MRP subunit p30
ENSG00000100744	1539.32	0.964106	0.19026	5.06732	4.03e-07	2.75e-05	GSKIP	protein_coding	GSK3B interacting protein
ENSG00000276966	12704.7	0.775659	0.153091	5.06665	4.05e-07	2.75e-05	H4C5	protein_coding	H4 clustered histone 5
ENSG00000273793	131.214	-24.2223	4.78526	-5.06185	4.15e-07	2.8e-05	DUSP8	protein_coding	dual specificity phosphatase 8
ENSG00000166337	1641.98	1.04783	0.206994	5.06211	4.15e-07	2.8e-05	TAF10	protein_coding	TATA-box binding protein associated factor 10
ENSG00000143158	3479.14	1.14206	0.225703	5.06001	4.19e-07	2.82e-05	MPC2	protein_coding	mitochondrial pyruvate carrier 2
ENSG00000284936	1769.83	1.25619	0.248299	5.05919	4.21e-07	2.82e-05	TMEM14C	protein_coding	transmembrane protein 14C
ENSG00000236824	2660.58	1.29249	0.255688	5.05494	4.31e-07	2.85e-05	BCYRN1	scRNA	brain cytoplasmic RNA 1
ENSG00000122515	1826.64	-1.23418	0.244154	-5.05494	4.31e-07	2.85e-05	ZMIZ2	protein_coding	zinc finger MIZ-type containing 2
ENSG00000221983	4981.11	1.12028	0.221757	5.05184	4.38e-07	2.89e-05	UBA52	protein_coding	ubiquitin A-52 residue ribosomal protein fusion product 1
ENSG00000184983	2462.08	0.899723	0.178197	5.04903	4.44e-07	2.92e-05	NDUFA6	protein_coding	NADH:ubiquinone oxidoreductase subunit A6
ENSG00000278705	2097.01	1.04992	0.208105	5.04512	4.53e-07	2.97e-05	H4C2	protein_coding	H4 clustered histone 2
ENSG00000198740	5533.82	-0.879336	0.174322	-5.04433	4.55e-07	2.97e-05	ZNF652	protein_coding	zinc finger protein 652
ENSG00000147065	555.636	-1.17651	0.233311	-5.04268	4.59e-07	2.99e-05	MSN	protein_coding	moesin
ENSG00000168488	2283.73	-1.30268	0.258703	-5.03544	4.77e-07	3.09e-05	ATXN2L	protein_coding	ataxin 2 like
ENSG00000277075	2176.25	1.41945	0.282189	5.03013	4.9e-07	3.16e-05	H2AC8	protein_coding	H2A clustered histone 8
ENSG00000251562	756304	-1.22612	0.243777	-5.02968	4.91e-07	3.16e-05	MALAT1	lncRNA	metastasis associated lung adenocarcinoma transcript 1
ENSG00000171316	14553.7	-1.32996	0.264572	-5.02684	4.99e-07	3.2e-05	CHD7	protein_coding	chromodomain helicase DNA binding protein 7
ENSG00000177054	2732.21	0.944462	0.187917	5.02596	5.01e-07	3.2e-05	ZDHHC13	protein_coding	zinc finger DHHC-type palmitoyltransferase 13
ENSG00000165629	6116.91	0.889787	0.177256	5.01978	5.17e-07	3.28e-05	ATP5F1C	protein_coding	ATP synthase F1 subunit gamma
ENSG00000224143	112.982	-24.0214	4.78534	-5.01979	5.17e-07	3.28e-05	EHMT2	protein_coding	euchromatic histone lysine methyltransferase 2
ENSG00000074755	4276.41	-0.943371	0.188339	-5.0089	5.47e-07	3.46e-05	ZZEF1	protein_coding	zinc finger ZZ-type and EF-hand domain containing 1
ENSG00000179912	3554.32	-1.07231	0.214258	-5.00476	5.59e-07	3.52e-05	R3HDM2	protein_coding	R3H domain containing 2
ENSG00000141068	1055.89	-1.15401	0.230685	-5.00254	5.66e-07	3.53e-05	KSR1	protein_coding	kinase suppressor of ras 1
ENSG00000158164	362.519	1.79802	0.359411	5.00269	5.65e-07	3.53e-05	TMSB15A	protein_coding	thymosin beta 15A
ENSG00000204856	3161.9	0.871804	0.174384	4.99935	5.75e-07	3.57e-05	FAM216A	protein_coding	family with sequence similarity 216 member A
ENSG00000126756	1693.92	1.04564	0.209466	4.99195	5.98e-07	3.7e-05	UXT	protein_coding	ubiquitously expressed prefoldin like chaperone
ENSG00000117697	7882.97	0.776503	0.155744	4.98576	6.17e-07	3.78e-05	NSL1	protein_coding	NSL1 component of MIS12 kinetochore complex
ENSG00000273711	60.1407	3.05966	0.613993	4.98322	6.25e-07	3.82e-05		lncRNA	novel transcript, antisense to PTGR2
ENSG00000100150	1009.17	-1.26141	0.25322	-4.98147	6.31e-07	3.84e-05	DEPDC5	protein_coding	DEP domain containing 5, GATOR1 subcomplex subunit
ENSG00000291171	1287.39	-1.21989	0.245134	-4.97642	6.48e-07	3.93e-05		lncRNA	novel transcript
ENSG00000129993	340.497	-1.63327	0.328304	-4.97488	6.53e-07	3.94e-05	CBFA2T3	protein_coding	CBFA2/RUNX1 partner transcriptional co-repressor 3
ENSG00000279738	686.103	-1.54358	0.310533	-4.97074	6.67e-07	4e-05		lncRNA	novel transcript, sense overlapping to EIF3L
ENSG00000175727	2586.36	-1.20995	0.243893	-4.961	7.01e-07	4.19e-05	MLXIP	protein_coding	MLX interacting protein
ENSG00000204396	25.6815	-8.42845	1.69913	-4.96045	7.03e-07	4.19e-05	VWA7	protein_coding	von Willebrand factor A domain containing 7
ENSG00000085365	28110.6	0.866263	0.17472	4.95801	7.12e-07	4.23e-05	SCAMP1	protein_coding	secretory carrier membrane protein 1
ENSG00000105613	1311.22	-1.10027	0.22204	-4.95527	7.22e-07	4.28e-05	MAST1	protein_coding	microtubule associated serine/threonine kinase 1
ENSG00000125656	815.745	1.31287	0.265623	4.94263	7.71e-07	4.52e-05	CLPP	protein_coding	caseinolytic mitochondrial matrix peptidase proteolytic subunit
ENSG00000277224	2058.75	1.22032	0.246885	4.94287	7.7e-07	4.52e-05	H2BC7	protein_coding	H2B clustered histone 7
ENSG00000135390	3158.31	1.18423	0.239645	4.94161	7.75e-07	4.53e-05	ATP5MC2	protein_coding	ATP synthase membrane subunit c locus 2
ENSG00000230989	7601.8	1.05677	0.213959	4.93912	7.85e-07	4.57e-05	HSBP1	protein_coding	heat shock factor binding protein 1
ENSG00000130208	689.233	1.59518	0.323248	4.93485	8.02e-07	4.66e-05	APOC1	protein_coding	apolipoprotein C1
ENSG00000105676	1207.77	1.0749	0.217899	4.93301	8.1e-07	4.69e-05	ARMC6	protein_coding	armadillo repeat containing 6
ENSG00000288564	27.4824	-8.53029	1.73032	-4.9299	8.23e-07	4.75e-05		protein_coding	novel protein
ENSG00000291928	1177.25	1.06822	0.216816	4.92688	8.36e-07	4.77e-05	MSRB1	protein_coding	methionine sulfoxide reductase B1
ENSG00000104967	647.639	-1.45184	0.294676	-4.92689	8.35e-07	4.77e-05	NOVA2	protein_coding	NOVA alternative splicing regulator 2
ENSG00000005075	1279.24	1.42685	0.289623	4.92658	8.37e-07	4.77e-05	POLR2J	protein_coding	RNA polymerase II subunit J
ENSG00000114346	5008.75	0.833427	0.169296	4.9229	8.53e-07	4.82e-05	ECT2	protein_coding	epithelial cell transforming 2
ENSG00000167553	3732.69	1.03909	0.211065	4.92309	8.52e-07	4.82e-05	TUBA1C	protein_coding	tubulin alpha 1c
ENSG00000155959	4936.09	0.966546	0.196358	4.92236	8.55e-07	4.82e-05	VBP1	protein_coding	VHL binding protein 1
ENSG00000142039	601.044	-1.15794	0.235302	-4.92108	8.61e-07	4.83e-05	CCDC97	protein_coding	coiled-coil domain containing 97
ENSG00000119318	9866.44	0.862385	0.175247	4.92096	8.61e-07	4.83e-05	RAD23B	protein_coding	RAD23 homolog B, nucleotide excision repair protein
ENSG00000237112	75.9661	-23.4865	4.78563	-4.90771	9.21e-07	5.13e-05	GABBR1	protein_coding	gamma-aminobutyric acid type B receptor subunit 1
ENSG00000275851	3181.17	-1.12474	0.229257	-4.90603	9.29e-07	5.15e-05	MLLT6	protein_coding	MLLT6, PHD finger containing
ENSG00000253816	193.719	23.4452	4.78498	4.89974	9.6e-07	5.3e-05	GUSBP14	unprocessed_pseudogene	GUSB pseudogene 14
ENSG00000128524	1240.59	1.33812	0.273245	4.89715	9.72e-07	5.35e-05	ATP6V1F	protein_coding	ATPase H+ transporting V1 subunit F
ENSG00000176731	1019.55	1.40514	0.287148	4.89343	9.91e-07	5.44e-05	RBIS	protein_coding	ribosomal biogenesis factor
ENSG00000084207	3376.86	1.27131	0.260355	4.883	1.04e-06	5.7e-05	GSTP1	protein_coding	glutathione S-transferase pi 1
ENSG00000152558	10724.2	0.891441	0.182581	4.88243	1.05e-06	5.7e-05	TMEM123	protein_coding	transmembrane protein 123
ENSG00000139684	1980.86	1.04253	0.21382	4.87574	1.08e-06	5.87e-05	ESD	protein_coding	esterase D
ENSG00000006757	640.19	1.37209	0.281845	4.86823	1.13e-06	6.08e-05	PNPLA4	protein_coding	patatin like phospholipase domain containing 4
ENSG00000122873	2284.68	0.925251	0.190336	4.86115	1.17e-06	6.27e-05	CISD1	protein_coding	CDGSH iron sulfur domain 1
ENSG00000009844	1535.85	1.01347	0.208492	4.86097	1.17e-06	6.27e-05	VTA1	protein_coding	vesicle trafficking 1
ENSG00000248905	2691.26	-1.08674	0.223627	-4.85963	1.18e-06	6.3e-05	FMN1	protein_coding	formin 1
ENSG00000162735	5949.46	0.850698	0.175109	4.85811	1.19e-06	6.32e-05	PEX19	protein_coding	peroxisomal biogenesis factor 19
ENSG00000253457	391.639	1.59668	0.328696	4.85761	1.19e-06	6.32e-05	SMIM18	protein_coding	small integral membrane protein 18
ENSG00000167491	1411.12	-0.905987	0.186603	-4.85516	1.2e-06	6.38e-05	GATAD2A	protein_coding	GATA zinc finger domain containing 2A
ENSG00000203778	384.622	1.68001	0.346273	4.85169	1.22e-06	6.48e-05	FAM229B	protein_coding	family with sequence similarity 229 member B
ENSG00000175106	1813.79	-0.943721	0.194843	-4.8435	1.28e-06	6.73e-05	TVP23C	protein_coding	trans-golgi network vesicle protein 23 homolog C
ENSG00000223654	955.376	1.05905	0.218693	4.84263	1.28e-06	6.74e-05	FLOT1	protein_coding	flotillin 1
ENSG00000291596	1295.81	0.967534	0.199987	4.83799	1.31e-06	6.85e-05	COX5B	protein_coding	cytochrome c oxidase subunit 5B
ENSG00000288859	155.928	23.1437	4.78504	4.83669	1.32e-06	6.85e-05	H2AC19	protein_coding	H2A clustered histone 19
ENSG00000154358	2434.2	-1.44379	0.29845	-4.83762	1.31e-06	6.85e-05	OBSCN	protein_coding	obscurin, cytoskeletal calmodulin and titin-interacting RhoGEF
ENSG00000155957	557.815	1.33762	0.276564	4.83655	1.32e-06	6.85e-05	TMBIM4	protein_coding	transmembrane BAX inhibitor motif containing 4
ENSG00000169871	587.505	-1.43509	0.296633	-4.83793	1.31e-06	6.85e-05	TRIM56	protein_coding	tripartite motif containing 56
ENSG00000292119	1751.78	1.39294	0.288334	4.83099	1.36e-06	7e-05	MZT2B	protein_coding	mitotic spindle organizing protein 2B
ENSG00000168078	2089.64	0.85926	0.177858	4.83116	1.36e-06	7e-05	PBK	protein_coding	PDZ binding kinase
ENSG00000174233	680.698	-1.10624	0.229452	-4.82124	1.43e-06	7.33e-05	ADCY6	protein_coding	adenylate cyclase 6
ENSG00000245910	3746.27	0.944138	0.1959	4.81949	1.44e-06	7.37e-05	SNHG6	lncRNA	small nucleolar RNA host gene 6
ENSG00000283771	801.461	1.43298	0.297403	4.81831	1.45e-06	7.4e-05	TMEM256	protein_coding	transmembrane protein 256
ENSG00000175265	1418.04	-1.13455	0.235531	-4.81696	1.46e-06	7.41e-05	GOLGA8A	protein_coding	golgin A8 family member A
ENSG00000243414	25.676	-8.42556	1.74898	-4.8174	1.45e-06	7.41e-05	TICAM2	protein_coding	TIR domain containing adaptor molecule 2
ENSG00000126261	8172.72	0.758545	0.157678	4.81072	1.5e-06	7.62e-05	UBA2	protein_coding	ubiquitin like modifier activating enzyme 2
ENSG00000226950	2365.4	1.03671	0.215576	4.80905	1.52e-06	7.66e-05	DANCR	lncRNA	differentiation antagonizing non-protein coding RNA
ENSG00000123545	1247.95	1.10685	0.230234	4.8075	1.53e-06	7.7e-05	NDUFAF4	protein_coding	NADH:ubiquinone oxidoreductase complex assembly factor 4
ENSG00000286058	415.842	-1.31553	0.273673	-4.80695	1.53e-06	7.7e-05		lncRNA	novel transcript
ENSG00000122034	2456.88	1.0608	0.220761	4.80522	1.55e-06	7.74e-05	GTF3A	protein_coding	general transcription factor IIIA
ENSG00000280993	1330.65	-1.03589	0.215795	-4.80035	1.58e-06	7.91e-05	MUC20-OT1	lncRNA	MUC20 overlapping transcript
ENSG00000198258	2365.47	0.949558	0.197941	4.79717	1.61e-06	7.97e-05	UBL5	protein_coding	ubiquitin like 5
ENSG00000292096	2138.7	0.916798	0.191253	4.79364	1.64e-06	8.07e-05	HAT1	protein_coding	histone acetyltransferase 1
ENSG00000197457	7658.17	0.812358	0.169462	4.79374	1.64e-06	8.07e-05	STMN3	protein_coding	stathmin 3
ENSG00000152402	53.1309	-3.41132	0.711739	-4.79294	1.64e-06	8.07e-05	GUCY1A2	protein_coding	guanylate cyclase 1 soluble subunit alpha 2
ENSG00000002330	1069.27	1.46419	0.305618	4.79092	1.66e-06	8.13e-05	BAD	protein_coding	BCL2 associated agonist of cell death
ENSG00000188234	527.778	-1.14383	0.238962	-4.78667	1.7e-06	8.22e-05	AGAP4	protein_coding	ArfGAP with GTPase domain, ankyrin repeat and PH domain 4
ENSG00000179091	1917.61	1.38781	0.289857	4.78791	1.69e-06	8.22e-05	CYC1	protein_coding	cytochrome c1
ENSG00000054148	1198.84	1.43119	0.29897	4.78708	1.69e-06	8.22e-05	PHPT1	protein_coding	phosphohistidine phosphatase 1
ENSG00000243716	4956.84	-1.32132	0.276381	-4.78081	1.75e-06	8.43e-05	NPIPB5	protein_coding	nuclear pore complex interacting protein family member B5
ENSG00000065526	4551.21	-1.03206	0.215889	-4.78052	1.75e-06	8.43e-05	SPEN	protein_coding	spen family transcriptional repressor
ENSG00000100376	567.729	-1.35154	0.283111	-4.7739	1.81e-06	8.68e-05	FAM118A	protein_coding	family with sequence similarity 118 member A
ENSG00000290533	28.8205	7.98575	1.67295	4.77345	1.81e-06	8.68e-05		lncRNA	novel transcript
ENSG00000174695	8249.52	0.812924	0.170607	4.76488	1.89e-06	9.01e-05	TMEM167A	protein_coding	transmembrane protein 167A
ENSG00000189043	2510.66	1.15694	0.242947	4.7621	1.92e-06	9.09e-05	NDUFA4	protein_coding	NDUFA4 mitochondrial complex associated
ENSG00000155438	2412.75	0.837281	0.17585	4.76135	1.92e-06	9.1e-05	NIFK	protein_coding	nucleolar protein interacting with the FHA domain of MKI67
ENSG00000151366	3217.74	1.08088	0.227069	4.76012	1.93e-06	9.11e-05	NDUFC2	protein_coding	NADH:ubiquinone oxidoreductase subunit C2
ENSG00000178980	3515.76	1.3561	0.284872	4.7604	1.93e-06	9.11e-05	SELENOW	protein_coding	selenoprotein W
ENSG00000273889	116.715	22.74	4.78514	4.75221	2.01e-06	9.44e-05	FAM83H	protein_coding	family with sequence similarity 83 member H
ENSG00000111640	59957	1.11457	0.234678	4.74936	2.04e-06	9.53e-05	GAPDH	protein_coding	glyceraldehyde-3-phosphate dehydrogenase
ENSG00000198155	341.626	1.75809	0.370171	4.7494	2.04e-06	9.53e-05	ZNF876P	transcribed_unprocessed_pseudogene	zinc finger protein 876, pseudogene
ENSG00000183598	1141.34	1.4942	0.314656	4.74869	2.05e-06	9.53e-05	H3C13	protein_coding	H3 clustered histone 13
ENSG00000285479	13005.2	-1.09974	0.231678	-4.74686	2.07e-06	9.58e-05	CACNA1C	protein_coding	calcium voltage-gated channel subunit alpha1 C
ENSG00000160180	4201.95	1.40018	0.294974	4.74677	2.07e-06	9.58e-05	TFF3	protein_coding	trefoil factor 3
ENSG00000114405	4502.54	0.981739	0.20721	4.7379	2.16e-06	9.97e-05	CEP15	protein_coding	centrosomal protein 15
ENSG00000167552	54958.3	0.989472	0.20886	4.7375	2.16e-06	9.97e-05	TUBA1A	protein_coding	tubulin alpha 1a
ENSG00000182004	6330.47	0.838466	0.177082	4.73491	2.19e-06	0.000100748	SNRPE	protein_coding	small nuclear ribonucleoprotein polypeptide E
ENSG00000279712	364.308	-1.66829	0.352447	-4.73344	2.21e-06	0.000101219		lncRNA	novel transcript
ENSG00000133710	603.344	-1.27339	0.269871	-4.71853	2.38e-06	0.00010865	SPINK5	protein_coding	serine peptidase inhibitor Kazal type 5
ENSG00000145386	3357.39	0.943019	0.199908	4.71725	2.39e-06	0.000109055	CCNA2	protein_coding	cyclin A2
ENSG00000160072	484.532	-1.27606	0.270683	-4.71423	2.43e-06	0.000110224	ATAD3B	protein_coding	ATPase family AAA domain containing 3B
ENSG00000104671	2520.97	0.914249	0.193942	4.71405	2.43e-06	0.000110224	DCTN6	protein_coding	dynactin subunit 6
ENSG00000103769	6249.55	0.875964	0.185874	4.71269	2.44e-06	0.000110402	RAB11A	protein_coding	RAB11A, member RAS oncogene family
ENSG00000136205	2126.37	-0.835885	0.17735	-4.71319	2.44e-06	0.000110402	TNS3	protein_coding	tensin 3
ENSG00000147459	1907.08	-1.05681	0.224302	-4.71153	2.46e-06	0.000110749	DOCK5	protein_coding	dedicator of cytokinesis 5
ENSG00000276761	185.405	-1.64102	0.348417	-4.70994	2.48e-06	0.000111339	CWC25	protein_coding	CWC25 spliceosome associated protein homolog
ENSG00000103363	3260.35	1.36893	0.290866	4.70641	2.52e-06	0.000112999	ELOB	protein_coding	elongin B
ENSG00000275428	686.279	1.30286	0.276889	4.70534	2.53e-06	0.000113306		protein_coding	ovostatin 2
ENSG00000081019	6924.26	0.826444	0.175831	4.70021	2.6e-06	0.000115904	RSBN1	protein_coding	round spermatid basic protein 1
ENSG00000106400	1336	1.3965	0.297168	4.69936	2.61e-06	0.000116095	ZNHIT1	protein_coding	zinc finger HIT-type containing 1
ENSG00000177700	526.027	1.14639	0.24399	4.69852	2.62e-06	0.000116285	POLR2L	protein_coding	RNA polymerase II, I and III subunit L
ENSG00000198064	6648.45	-1.43838	0.306338	-4.69539	2.66e-06	0.000117787	NPIPB13	protein_coding	nuclear pore complex interacting protein family, member B13
ENSG00000276725	3452.82	0.814316	0.173492	4.69367	2.68e-06	0.000118352	CEP170	protein_coding	centrosomal protein 170
ENSG00000141298	2302.38	-1.13152	0.241088	-4.6934	2.69e-06	0.000118352	SSH2	protein_coding	slingshot protein phosphatase 2
ENSG00000188223	34.5611	-4.88967	1.04475	-4.68022	2.87e-06	0.000125914		protein_coding	novel protein
ENSG00000179364	1771.17	-0.8663	0.185181	-4.67814	2.89e-06	0.000126887	PACS2	protein_coding	phosphofurin acidic cluster sorting protein 2
ENSG00000106028	1431.86	1.06394	0.227624	4.67414	2.95e-06	0.000129067	SSBP1	protein_coding	single stranded DNA binding protein 1
ENSG00000154518	3079.78	1.08118	0.231512	4.67008	3.01e-06	0.000131326	ATP5MC3	protein_coding	ATP synthase membrane subunit c locus 3
ENSG00000162755	623.789	1.36648	0.292822	4.66658	3.06e-06	0.000133257	KLHDC9	protein_coding	kelch domain containing 9
ENSG00000124767	6309.79	0.962217	0.206289	4.6644	3.1e-06	0.000133996	GLO1	protein_coding	glyoxalase I
ENSG00000165264	968.005	1.09544	0.234867	4.6641	3.1e-06	0.000133996	NDUFB6	protein_coding	NADH:ubiquinone oxidoreductase subunit B6
ENSG00000229833	1349.6	0.877098	0.188079	4.66345	3.11e-06	0.000133996	PET100	protein_coding	PET100 cytochrome c oxidase chaperone
ENSG00000198089	1230.13	-1.03189	0.221265	-4.66359	3.11e-06	0.000133996	SFI1	protein_coding	SFI1 centrin binding protein
ENSG00000005339	3830.68	-1.12759	0.241829	-4.66275	3.12e-06	0.000134129	CREBBP	protein_coding	CREB binding protein
ENSG00000169627	1823.75	0.989841	0.212348	4.66141	3.14e-06	0.00013468	BOLA2B	protein_coding	bolA family member 2B
ENSG00000128609	9113.01	0.779574	0.167284	4.66017	3.16e-06	0.000135171	NDUFA5	protein_coding	NADH:ubiquinone oxidoreductase subunit A5
ENSG00000092841	13162	0.84645	0.181727	4.6578	3.2e-06	0.000136407	MYL6	protein_coding	myosin light chain 6
ENSG00000163331	310.298	1.52358	0.327467	4.65263	3.28e-06	0.000139214	DAPL1	protein_coding	death associated protein like 1
ENSG00000163382	22641.5	0.82477	0.177367	4.65007	3.32e-06	0.00014028	NAXE	protein_coding	NAD(P)HX epimerase
ENSG00000226632	52.9548	-2.98228	0.64132	-4.65023	3.32e-06	0.00014028	UBE2V1P1	processed_pseudogene	UBE2V1 pseudogene 1
ENSG00000034510	17085.5	1.20638	0.259463	4.64954	3.33e-06	0.000140309	TMSB10	protein_coding	thymosin beta 10
ENSG00000110888	2136.74	-0.850928	0.183077	-4.64793	3.35e-06	0.000141076	CAPRIN2	protein_coding	caprin family member 2
ENSG00000290018	114.296	22.2053	4.78515	4.64047	3.48e-06	0.000145924		lncRNA	novel transcript
ENSG00000175324	1284.92	0.913428	0.196957	4.63769	3.52e-06	0.000147552	LSM1	protein_coding	LSM1 homolog, mRNA degradation associated
ENSG00000109390	1001.62	1.19929	0.258767	4.63462	3.58e-06	0.000149415	NDUFC1	protein_coding	NADH:ubiquinone oxidoreductase subunit C1
ENSG00000113387	9817.78	0.909724	0.196374	4.63262	3.61e-06	0.000150513	SUB1	protein_coding	SUB1 regulator of transcription
ENSG00000251349	308.102	1.90107	0.410548	4.63057	3.65e-06	0.00015166	MSANTD3-TMEFF1	protein_coding	MSANTD3-TMEFF1 readthrough
ENSG00000169020	1884.19	0.920527	0.198971	4.62643	3.72e-06	0.000154356	ATP5ME	protein_coding	ATP synthase membrane subunit e
ENSG00000123131	3886.98	1.02987	0.222672	4.62504	3.75e-06	0.000154677	PRDX4	protein_coding	peroxiredoxin 4
ENSG00000275125	112.234	-2.35624	0.509424	-4.6253	3.74e-06	0.000154677	PRXL2B	protein_coding	peroxiredoxin like 2B
ENSG00000266074	404.482	-1.38214	0.298991	-4.62268	3.79e-06	0.000156091	BAHCC1	protein_coding	BAH domain and coiled-coil containing 1
ENSG00000116106	224.013	-1.65616	0.358583	-4.61862	3.86e-06	0.000158443	EPHA4	protein_coding	EPH receptor A4
ENSG00000172020	2991.16	0.90489	0.196181	4.61252	3.98e-06	0.000162558	GAP43	protein_coding	growth associated protein 43
ENSG00000100138	2181.31	1.15619	0.250731	4.61129	4e-06	0.000163014	SNU13	protein_coding	small nuclear ribonucleoprotein 13
ENSG00000286834	5970.46	-1.36853	0.296961	-4.60844	4.06e-06	0.000164887		lncRNA	novel transcript
ENSG00000141252	2974.06	-0.802038	0.174095	-4.60691	4.09e-06	0.000165734	VPS53	protein_coding	VPS53 subunit of GARP complex
ENSG00000159228	1991.64	1.0641	0.231213	4.60223	4.18e-06	0.000168352	CBR1	protein_coding	carbonyl reductase 1
ENSG00000101439	3911.93	0.904682	0.19657	4.60233	4.18e-06	0.000168352	CST3	protein_coding	cystatin C
ENSG00000158125	1002.28	-0.95768	0.208059	-4.60293	4.17e-06	0.000168352	XDH	protein_coding	xanthine dehydrogenase
ENSG00000235986	126.808	-3.19975	0.695526	-4.60048	4.22e-06	0.000169393	GNL1	protein_coding	G protein nucleolar 1 (putative)
ENSG00000124207	8709.5	0.830972	0.180811	4.59581	4.31e-06	0.000172846	CSE1L	protein_coding	chromosome segregation 1 like
ENSG00000137720	923.509	1.10629	0.240751	4.59517	4.32e-06	0.000172984	CFAP68	protein_coding	cilia and flagella associated protein 68
ENSG00000167548	6158.76	-1.06988	0.232957	-4.59259	4.38e-06	0.000173186	KMT2D	protein_coding	lysine methyltransferase 2D
ENSG00000117691	2594.11	1.03859	0.226166	4.59215	4.39e-06	0.000173186	NENF	protein_coding	neudesin neurotrophic factor
ENSG00000283859	895.605	-0.983007	0.214047	-4.59248	4.38e-06	0.000173186	NLGN2	protein_coding	neuroligin 2
ENSG00000185808	730.931	1.26904	0.276274	4.59342	4.36e-06	0.000173186	PIGP	protein_coding	phosphatidylinositol glycan anchor biosynthesis class P
ENSG00000166863	213.507	1.96856	0.428637	4.5926	4.38e-06	0.000173186	TAC3	protein_coding	tachykinin precursor 3
ENSG00000150779	708.406	1.24008	0.270007	4.59276	4.37e-06	0.000173186	TIMM8B	protein_coding	translocase of inner mitochondrial membrane 8 homolog B
ENSG00000156411	2763.11	0.884546	0.192745	4.5892	4.45e-06	0.000175261	ATP5MJ	protein_coding	ATP synthase membrane subunit j
ENSG00000137947	613.97	1.1255	0.245398	4.58643	4.51e-06	0.000177211	GTF2B	protein_coding	general transcription factor IIB
ENSG00000273066	431.223	-1.20488	0.263053	-4.58038	4.64e-06	0.000181228		lncRNA	novel transcript
ENSG00000170315	18584.6	0.798938	0.174411	4.58078	4.63e-06	0.000181228	UBB	protein_coding	ubiquitin B
ENSG00000171475	1293.68	-0.982971	0.214595	-4.58057	4.64e-06	0.000181228	WIPF2	protein_coding	WAS/WASL interacting protein family member 2
ENSG00000061273	323.368	-1.5982	0.349387	-4.57429	4.78e-06	0.000186168	HDAC7	protein_coding	histone deacetylase 7
ENSG00000285449	24.8561	-8.38546	1.83468	-4.57052	4.87e-06	0.000189134	H2BC26	protein_coding	H2B clustered histone 26
ENSG00000236353	249.493	-1.87091	0.410268	-4.56021	5.11e-06	0.000198238	PBX2	protein_coding	PBX homeobox 2
ENSG00000134202	2126.68	0.999289	0.219179	4.55923	5.13e-06	0.00019873	GSTM3	protein_coding	glutathione S-transferase mu 3
ENSG00000280434	514.98	-1.71036	0.375259	-4.5578	5.17e-06	0.000199655		lncRNA	novel transcript, sense overlapping PARVB
ENSG00000132510	2065.32	-1.29586	0.284376	-4.55685	5.19e-06	0.000199701	KDM6B	protein_coding	lysine demethylase 6B
ENSG00000204370	1621.94	1.10871	0.2433	4.55695	5.19e-06	0.000199701	SDHD	protein_coding	succinate dehydrogenase complex subunit D
ENSG00000162104	1940.47	-0.977182	0.214545	-4.55468	5.25e-06	0.000201338	ADCY9	protein_coding	adenylate cyclase 9
ENSG00000160796	517.172	-1.31099	0.288018	-4.55177	5.32e-06	0.000203707	NBEAL2	protein_coding	neurobeachin like 2
ENSG00000123500	298.827	1.55393	0.341485	4.5505	5.35e-06	0.000204502	COL10A1	protein_coding	collagen type X alpha 1 chain
ENSG00000095066	1126.17	-1.07006	0.235213	-4.54933	5.38e-06	0.000204769	HOOK2	protein_coding	hook microtubule tethering protein 2
ENSG00000171204	1416.72	0.949616	0.208726	4.54958	5.38e-06	0.000204769	TMEM126B	protein_coding	transmembrane protein 126B
ENSG00000164050	1119.47	-1.13542	0.249614	-4.54868	5.4e-06	0.000204965	PLXNB1	protein_coding	plexin B1
ENSG00000198062	1086.74	-1.66095	0.365277	-4.54708	5.44e-06	0.000206092	POTEH	protein_coding	POTE ankyrin domain family member H
ENSG00000115053	22655.9	-0.971429	0.213699	-4.54578	5.47e-06	0.000206525	NCL	protein_coding	nucleolin
ENSG00000041357	2161.47	0.806677	0.177457	4.54575	5.47e-06	0.000206525	PSMA4	protein_coding	proteasome 20S subunit alpha 4
ENSG00000100526	1253.71	0.87749	0.193125	4.54364	5.53e-06	0.000208165	CDKN3	protein_coding	cyclin dependent kinase inhibitor 3
ENSG00000160179	1997.97	-0.863938	0.190202	-4.54221	5.57e-06	0.000209059	ABCG1	protein_coding	ATP binding cassette subfamily G member 1
ENSG00000273841	2442.14	1.2512	0.275482	4.54185	5.58e-06	0.000209059	TAF9	protein_coding	TATA-box binding protein associated factor 9
ENSG00000243960	103.074	-2.37962	0.524051	-4.54083	5.6e-06	0.000209632		lncRNA	novel transcript
ENSG00000198924	2479.07	0.779447	0.171763	4.53791	5.68e-06	0.000212109	DCLRE1A	protein_coding	DNA cross-link repair 1A
ENSG00000204954	681.291	1.028	0.226781	4.53302	5.81e-06	0.000216634	UQCC6	protein_coding	ubiquinol-cytochrome c reductase complex assembly factor 6
ENSG00000117713	5238.17	-1.37712	0.303849	-4.53224	5.84e-06	0.000216985	ARID1A	protein_coding	AT-rich interaction domain 1A
ENSG00000169727	2177.33	0.891541	0.19678	4.53064	5.88e-06	0.000218173	GPS1	protein_coding	G protein pathway suppressor 1
ENSG00000159450	138.362	-1.87303	0.413831	-4.52608	6.01e-06	0.000222472	TCHH	protein_coding	trichohyalin
ENSG00000105669	2990	0.941585	0.208062	4.5255	6.03e-06	0.000222628	COPE	protein_coding	COPI coat complex subunit epsilon
ENSG00000128789	1848.65	0.998006	0.220558	4.52491	6.04e-06	0.000222786	PSMG2	protein_coding	proteasome assembly chaperone 2
ENSG00000095002	6789.64	0.715852	0.158237	4.52392	6.07e-06	0.000223368	MSH2	protein_coding	mutS homolog 2
ENSG00000175309	615.695	-1.11236	0.245979	-4.52218	6.12e-06	0.000224289	PHYKPL	protein_coding	5-phosphohydroxy-L-lysine phospho-lyase
ENSG00000267855	1877.06	1.00114	0.221439	4.52106	6.15e-06	0.000224746	NDUFA7	protein_coding	NADH:ubiquinone oxidoreductase subunit A7
ENSG00000269653	127.673	-2.36646	0.523549	-4.52005	6.18e-06	0.000224746		lncRNA	novel transcript, sense intronic to SIPA1L3
ENSG00000133112	25751.5	0.815346	0.180385	4.52002	6.18e-06	0.000224746	TPT1	protein_coding	tumor protein, translationally-controlled 1
ENSG00000258469	124.761	-2.29159	0.507116	-4.51887	6.22e-06	0.000225514	CHMP4BP1	processed_pseudogene	charged multivesicular body protein 4B pseudogene 1
ENSG00000292215	997.147	1.41754	0.31378	4.51762	6.25e-06	0.000226393	TIMM17B	protein_coding	translocase of inner mitochondrial membrane 17B
ENSG00000135549	4991.68	0.94488	0.209201	4.51662	6.28e-06	0.000227008	PKIB	protein_coding	cAMP-dependent protein kinase inhibitor beta
ENSG00000291092	390.432	-1.17356	0.259873	-4.51588	6.31e-06	0.000227335	PMS2P3	lncRNA	PMS1 homolog 2, mismatch repair system component pseudogene 3
ENSG00000135829	14700.3	0.686116	0.15202	4.51334	6.38e-06	0.000229453	DHX9	protein_coding	DExH-box helicase 9
ENSG00000281994	583.638	-1.20557	0.267129	-4.51307	6.39e-06	0.000229453	NPIPA1	protein_coding	nuclear pore complex interacting protein family member A1
ENSG00000128159	1533.24	-0.834661	0.184963	-4.51259	6.4e-06	0.000229512	TUBGCP6	protein_coding	tubulin gamma complex associated protein 6
ENSG00000118680	7285.94	0.774359	0.171748	4.50869	6.52e-06	0.000232838	MYL12B	protein_coding	myosin light chain 12B
ENSG00000214253	2832.19	0.907749	0.20139	4.50742	6.56e-06	0.000233768	FIS1	protein_coding	fission, mitochondrial 1
ENSG00000149196	1572.37	1.11849	0.24821	4.50624	6.6e-06	0.000234602	HIKESHI	protein_coding	heat shock protein nuclear import factor hikeshi
ENSG00000087087	2082.21	-0.88238	0.195855	-4.50526	6.63e-06	0.000235214	SRRT	protein_coding	serrate, RNA effector molecule
ENSG00000290890	538.64	-1.40314	0.311511	-4.5043	6.66e-06	0.000235814		lncRNA	novel transcript
ENSG00000235107	441.715	1.60362	0.356071	4.50364	6.68e-06	0.000236077	RING1	protein_coding	ring finger protein 1
ENSG00000168970	159.017	-1.64923	0.366401	-4.50115	6.76e-06	0.000238391	JMJD7-PLA2G4B	protein_coding	JMJD7-PLA2G4B readthrough
ENSG00000101888	2277.39	0.914733	0.203298	4.49948	6.81e-06	0.000239802	NXT2	protein_coding	nuclear transport factor 2 like export factor 2
ENSG00000113643	4450.37	0.758981	0.168797	4.4964	6.91e-06	0.000242819	RARS1	protein_coding	arginyl-tRNA synthetase 1
ENSG00000065518	777.377	1.25993	0.280243	4.49584	6.93e-06	0.000242978	NDUFB4	protein_coding	NADH:ubiquinone oxidoreductase subunit B4
ENSG00000167978	13425.2	-1.13195	0.251835	-4.49482	6.96e-06	0.000243673	SRRM2	protein_coding	serine/arginine repetitive matrix 2
ENSG00000100297	2289.1	1.35142	0.300787	4.49293	7.02e-06	0.000245361	MCM5	protein_coding	minichromosome maintenance complex component 5
ENSG00000259953	484.36	-1.35678	0.302051	-4.49191	7.06e-06	0.000246068	LINC02977	lncRNA	long intergenic non-protein coding RNA 2977
ENSG00000126457	6415.75	0.809546	0.180272	4.49069	7.1e-06	0.000246997	PRMT1	protein_coding	protein arginine methyltransferase 1
ENSG00000234651	557.261	-1.07461	0.239467	-4.4875	7.21e-06	0.000250231	BAG6	protein_coding	BAG cochaperone 6
ENSG00000264853	146.324	-1.73683	0.387411	-4.48318	7.35e-06	0.000254861		lncRNA	novel transcript, sense intronic to GRB2
ENSG00000049860	2883.59	0.750775	0.167728	4.47616	7.6e-06	0.000262881	HEXB	protein_coding	hexosaminidase subunit beta
ENSG00000183495	4545.14	-0.861409	0.192536	-4.47401	7.68e-06	0.000265016	EP400	protein_coding	E1A binding protein p400
ENSG00000143614	3014.16	-0.902179	0.201799	-4.47069	7.8e-06	0.000268651	GATAD2B	protein_coding	GATA zinc finger domain containing 2B
ENSG00000196993	161.723	-1.94876	0.436231	-4.46726	7.92e-06	0.000272461	NPIPB9	protein_coding	nuclear pore complex interacting protein family member B9
ENSG00000270629	195.082	-1.67845	0.376044	-4.46346	8.06e-06	0.000276287	NBPF14	protein_coding	NBPF member 14
ENSG00000248487	440.165	1.47127	0.330006	4.45832	8.26e-06	0.00028191	ABHD14A	protein_coding	abhydrolase domain containing 14A
ENSG00000131966	3060.32	0.815983	0.183075	4.4571	8.31e-06	0.000282193	ACTR10	protein_coding	actin related protein 10
ENSG00000163507	2457.85	0.793366	0.178009	4.45688	8.32e-06	0.000282193	CIP2A	protein_coding	cellular inhibitor of PP2A
ENSG00000125611	372.721	1.25869	0.282363	4.45769	8.28e-06	0.000282193	CHCHD5	protein_coding	coiled-coil-helix-coiled-coil-helix domain containing 5
ENSG00000108176	2797.92	0.877221	0.196871	4.45582	8.36e-06	0.000283056	DNAJC12	protein_coding	DnaJ heat shock protein family (Hsp40) member C12
ENSG00000077348	520.698	1.40948	0.316381	4.45501	8.39e-06	0.000283056	EXOSC5	protein_coding	exosome component 5
ENSG00000198168	8163.69	0.711504	0.159747	4.45395	8.43e-06	0.000283926	SVIP	protein_coding	small VCP interacting protein
ENSG00000166595	677.57	1.27059	0.285308	4.4534	8.45e-06	0.000284118	CIAO2B	protein_coding	cytosolic iron-sulfur assembly component 2B
ENSG00000265479	503.376	-1.11216	0.250118	-4.44654	8.73e-06	0.000292629	DTX2P1-UPK3BP1-PMS2P11	lncRNA	DTX2P1-UPK3BP1-PMS2P11 readthrough, transcribed pseudogene
ENSG00000197978	822.799	-0.921561	0.207267	-4.44625	8.74e-06	0.000292629	GOLGA6L9	protein_coding	golgin A6 family like 9
ENSG00000103150	716.902	-1.14461	0.257522	-4.44471	8.8e-06	0.000293634	MLYCD	protein_coding	malonyl-CoA decarboxylase
ENSG00000235657	1555.48	1.35376	0.304724	4.44258	8.89e-06	0.000296008	HLA-A	protein_coding	major histocompatibility complex, class I, A
ENSG00000197837	945.012	1.33467	0.300486	4.44169	8.93e-06	0.000296677	H4C16	protein_coding	H4 histone 16
ENSG00000197894	2748.07	0.902866	0.203349	4.43997	9e-06	0.00029795	ADH5	protein_coding	alcohol dehydrogenase 5 (class III), chi polypeptide
ENSG00000164305	1708.58	0.833167	0.187638	4.44028	8.98e-06	0.00029795	CASP3	protein_coding	caspase 3
ENSG00000188612	8819.11	0.729002	0.164232	4.43886	9.04e-06	0.000298946	SUMO2	protein_coding	small ubiquitin like modifier 2
ENSG00000213465	1368.72	1.25625	0.283166	4.43645	9.15e-06	0.000301754	ARL2	protein_coding	ADP ribosylation factor like GTPase 2
ENSG00000137168	2063.62	0.890455	0.200868	4.43304	9.29e-06	0.000306	PPIL1	protein_coding	peptidylprolyl isomerase like 1
ENSG00000102858	2023.99	-1.01141	0.228206	-4.43199	9.34e-06	0.000306923	MGRN1	protein_coding	mahogunin ring finger 1
ENSG00000054690	525.8	-1.12974	0.255065	-4.4292	9.46e-06	0.000310354	PLEKHH1	protein_coding	pleckstrin homology, MyTH4 and FERM domain containing H1
ENSG00000108064	3115.13	0.738635	0.16695	4.42428	9.68e-06	0.000316924	TFAM	protein_coding	transcription factor A, mitochondrial
ENSG00000110955	14700.4	0.739265	0.167213	4.4211	9.82e-06	0.000320177	ATP5F1B	protein_coding	ATP synthase F1 subunit beta
ENSG00000250510	427.544	1.48443	0.335775	4.4209	9.83e-06	0.000320177	GPR162	protein_coding	G protein-coupled receptor 162
ENSG00000168288	3257.8	0.908709	0.205605	4.41967	9.89e-06	0.000321065	MMADHC	protein_coding	metabolism of cobalamin associated D
ENSG00000085982	1509.3	-0.844092	0.190992	-4.41951	9.89e-06	0.000321065	USP40	protein_coding	ubiquitin specific peptidase 40
ENSG00000237765	2901.53	1.05414	0.238542	4.41909	9.91e-06	0.00032111	FAM200B	protein_coding	family with sequence similarity 200 member B
ENSG00000170627	1298.01	0.870805	0.197142	4.41715	1e-05	0.000322244	GTSF1	protein_coding	gametocyte specific factor 1
ENSG00000165684	468.129	-1.17181	0.265286	-4.41716	1e-05	0.000322244	SNAPC4	protein_coding	small nuclear RNA activating complex polypeptide 4
ENSG00000196419	12425.4	0.688137	0.155886	4.41436	1.01e-05	0.000325846	XRCC6	protein_coding	X-ray repair cross complementing 6
ENSG00000154582	1607.48	1.19021	0.269651	4.41388	1.02e-05	0.000325979	ELOC	protein_coding	elongin C
ENSG00000077782	1678.65	-0.865957	0.196238	-4.41279	1.02e-05	0.000327043	FGFR1	protein_coding	fibroblast growth factor receptor 1
ENSG00000266412	8141.19	0.793947	0.180049	4.40961	1.04e-05	0.000330695	NCOA4	protein_coding	nuclear receptor coactivator 4
ENSG00000135441	791.857	1.37915	0.313069	4.40526	1.06e-05	0.000336335	BLOC1S1	protein_coding	biogenesis of lysosomal organelles complex 1 subunit 1
ENSG00000283391	7926.17	0.807654	0.183342	4.40518	1.06e-05	0.000336335	EEF1B2	protein_coding	eukaryotic translation elongation factor 1 beta 2
ENSG00000226589	109.599	-2.2445	0.509771	-4.40296	1.07e-05	0.000339186	VARS1	protein_coding	valyl-tRNA synthetase 1
ENSG00000206281	1802.11	-0.920971	0.209212	-4.4021	1.07e-05	0.00033993	TAPBP	protein_coding	TAP binding protein
ENSG00000282813	479.973	1.33886	0.304244	4.40061	1.08e-05	0.000341671	ARMC10	protein_coding	armadillo repeat containing 10
ENSG00000165512	2937.19	0.81438	0.185093	4.39985	1.08e-05	0.000342263	ZNF22	protein_coding	zinc finger protein 22
ENSG00000076555	635.762	-1.39205	0.31645	-4.39897	1.09e-05	0.000343051	ACACB	protein_coding	acetyl-CoA carboxylase beta
ENSG00000155304	5978.2	0.822094	0.186923	4.39804	1.09e-05	0.000343903	HSPA13	protein_coding	heat shock protein family A (Hsp70) member 13
ENSG00000285425	83.8111	-2.21755	0.50435	-4.39685	1.1e-05	0.000345191	NEDD8-MDP1	protein_coding	NEDD8-MDP1 readthrough
ENSG00000112304	1836.36	0.817218	0.185966	4.39445	1.11e-05	0.000348412	ACOT13	protein_coding	acyl-CoA thioesterase 13
ENSG00000140365	334.262	1.37725	0.313487	4.39331	1.12e-05	0.00034963	COMMD4	protein_coding	COMM domain containing 4
ENSG00000148408	2409.81	-0.755662	0.172108	-4.39062	1.13e-05	0.000353375	CACNA1B	protein_coding	calcium voltage-gated channel subunit alpha1 B
ENSG00000142892	1633.71	0.827125	0.188553	4.38669	1.15e-05	0.00035918	PIGK	protein_coding	phosphatidylinositol glycan anchor biosynthesis class K
ENSG00000144369	9566.24	0.708681	0.161579	4.38599	1.15e-05	0.000359719	FAM171B	protein_coding	family with sequence similarity 171 member B
ENSG00000188342	2483.41	0.822947	0.187669	4.38509	1.16e-05	0.000360575	GTF2F2	protein_coding	general transcription factor IIF subunit 2
ENSG00000062716	3432.52	0.779525	0.177815	4.38391	1.17e-05	0.000361908	VMP1	protein_coding	vacuole membrane protein 1
ENSG00000070761	3511.79	0.769116	0.175585	4.38031	1.19e-05	0.00036677	CFAP20	protein_coding	cilia and flagella associated protein 20
ENSG00000275379	158.777	1.7236	0.393495	4.38025	1.19e-05	0.00036677	H3C11	protein_coding	H3 clustered histone 11
ENSG00000111678	1381.45	1.31162	0.299501	4.37937	1.19e-05	0.00036709	C12orf57	protein_coding	chromosome 12 open reading frame 57
ENSG00000130254	2874.43	-0.793803	0.181262	-4.3793	1.19e-05	0.00036709	SAFB2	protein_coding	scaffold attachment factor B2
ENSG00000214194	1190.29	0.950633	0.217165	4.37747	1.2e-05	0.000369562	SMIM30	protein_coding	small integral membrane protein 30
ENSG00000293510	400.003	-1.32186	0.302126	-4.37519	1.21e-05	0.000372806	AFG3L1P	lncRNA	AFG3 like matrix AAA peptidase subunit 1, pseudogene
ENSG00000164182	1832.8	0.831527	0.190109	4.37395	1.22e-05	0.000374288	NDUFAF2	protein_coding	NADH:ubiquinone oxidoreductase complex assembly factor 2
ENSG00000197312	1345.31	-0.850627	0.19453	-4.37274	1.23e-05	0.000375073	DDI2	protein_coding	DNA damage inducible 1 homolog 2
ENSG00000292208	1981.87	1.06531	0.243606	4.37309	1.22e-05	0.000375073	PQBP1	protein_coding	polyglutamine binding protein 1
ENSG00000189157	796.222	1.26987	0.290522	4.371	1.24e-05	0.00037744	FAM47E	protein_coding	family with sequence similarity 47 member E
ENSG00000127324	1963.17	0.764168	0.174932	4.36838	1.25e-05	0.000381336	TSPAN8	protein_coding	tetraspanin 8
ENSG00000129255	970.705	0.925678	0.211977	4.36687	1.26e-05	0.000381375	MPDU1	protein_coding	mannose-P-dolichol utilization defect 1
ENSG00000139718	867.325	-1.20801	0.276561	-4.36796	1.25e-05	0.000381375	SETD1B	protein_coding	SET domain containing 1B, histone lysine methyltransferase
ENSG00000151239	5208.04	0.811295	0.185755	4.36756	1.26e-05	0.000381375	TWF1	protein_coding	twinfilin actin binding protein 1
ENSG00000175756	454.885	1.17953	0.27029	4.36395	1.28e-05	0.000385854	AURKAIP1	protein_coding	aurora kinase A interacting protein 1
ENSG00000188243	1257.05	0.871569	0.199774	4.36279	1.28e-05	0.000387263	COMMD6	protein_coding	COMM domain containing 6
ENSG00000247828	1642.15	-0.943181	0.216239	-4.36175	1.29e-05	0.000388446	TMEM161B-DT	lncRNA	TMEM161B divergent transcript
ENSG00000174851	624.365	1.27918	0.29338	4.36015	1.3e-05	0.000390633	YIF1A	protein_coding	Yip1 interacting factor homolog A, membrane trafficking protein
ENSG00000183207	2177.73	0.948232	0.21758	4.35808	1.31e-05	0.000393688	RUVBL2	protein_coding	RuvB like AAA ATPase 2
ENSG00000143379	3440.15	-0.787503	0.180999	-4.35088	1.36e-05	0.000406168	SETDB1	protein_coding	SET domain bifurcated histone lysine methyltransferase 1
ENSG00000272047	463.323	1.20729	0.277809	4.34575	1.39e-05	0.000414383	GTF2H5	protein_coding	general transcription factor IIH subunit 5
ENSG00000107957	3503.31	-0.78202	0.180125	-4.34155	1.41e-05	0.000421539	SH3PXD2A	protein_coding	SH3 and PX domains 2A
ENSG00000105583	986.893	1.36109	0.313524	4.34126	1.42e-05	0.000421539	WDR83OS	protein_coding	WD repeat domain 83 opposite strand
ENSG00000225793	114.577	-1.93016	0.444648	-4.34088	1.42e-05	0.000421575	TMEM30A-DT	lncRNA	TMEM30A divergent transcript
ENSG00000223501	674.107	1.33713	0.308382	4.33597	1.45e-05	0.000430379	VPS52	protein_coding	VPS52 subunit of GARP complex
ENSG00000235162	7496.7	0.887328	0.204664	4.33553	1.45e-05	0.000430524	C12orf75	protein_coding	chromosome 12 open reading frame 75
ENSG00000134443	41437.1	0.74022	0.170899	4.33133	1.48e-05	0.000436923	GRP	protein_coding	gastrin releasing peptide
ENSG00000164109	4189.25	0.783677	0.180938	4.33119	1.48e-05	0.000436923	MAD2L1	protein_coding	mitotic arrest deficient 2 like 1
ENSG00000130332	1163	1.05005	0.242522	4.32969	1.49e-05	0.000438075	LSM7	protein_coding	LSM7 homolog, U6 small nuclear RNA and mRNA degradation associated
ENSG00000133065	900.284	-0.952813	0.220073	-4.32953	1.49e-05	0.000438075	SLC41A1	protein_coding	solute carrier family 41 member 1
ENSG00000273807	1243.21	-0.897112	0.2072	-4.32969	1.49e-05	0.000438075		protein_coding
ENSG00000144834	7968.84	0.932521	0.215568	4.32587	1.52e-05	0.000444683	TAGLN3	protein_coding	transgelin 3
ENSG00000125870	2807.44	0.830008	0.191922	4.32471	1.53e-05	0.000445871	SNRPB2	protein_coding	small nuclear ribonucleoprotein polypeptide B2
ENSG00000167283	4670.33	0.734388	0.169838	4.32406	1.53e-05	0.000446155	ATP5MG	protein_coding	ATP synthase membrane subunit g
ENSG00000079246	23860.9	0.815001	0.188813	4.31644	1.59e-05	0.000461082	XRCC5	protein_coding	X-ray repair cross complementing 5
ENSG00000197956	4505.62	0.86099	0.1995	4.31573	1.59e-05	0.000461806	S100A6	protein_coding	S100 calcium binding protein A6
ENSG00000146757	2673.52	0.748858	0.173605	4.31357	1.61e-05	0.000465585	ZNF92	protein_coding	zinc finger protein 92
ENSG00000166347	2928.67	0.805211	0.186775	4.31112	1.62e-05	0.000470022	CYB5A	protein_coding	cytochrome b5 type A
ENSG00000109332	20261.3	0.798249	0.185178	4.31072	1.63e-05	0.000470117	UBE2D3	protein_coding	ubiquitin conjugating enzyme E2 D3
ENSG00000107862	10137.8	-0.957158	0.222186	-4.30792	1.65e-05	0.000475331	GBF1	protein_coding	golgi brefeldin A resistant guanine nucleotide exchange factor 1
ENSG00000082805	9939.71	-1.0599	0.246087	-4.30702	1.65e-05	0.000476491	ERC1	protein_coding	ELKS/RAB6-interacting/CAST family member 1
ENSG00000173065	762.099	-1.20085	0.278903	-4.30563	1.67e-05	0.000478727	FAM222B	protein_coding	family with sequence similarity 222 member B
ENSG00000010219	810.669	0.981253	0.228016	4.30343	1.68e-05	0.000482731	DYRK4	protein_coding	dual specificity tyrosine phosphorylation regulated kinase 4
ENSG00000136824	19063.3	0.684283	0.15906	4.30203	1.69e-05	0.000485013	SMC2	protein_coding	structural maintenance of chromosomes 2
ENSG00000205560	493.98	-1.45362	0.337965	-4.30109	1.7e-05	0.000486295	CPT1B	protein_coding	carnitine palmitoyltransferase 1B
ENSG00000110274	1264.11	-1.10255	0.256394	-4.30023	1.71e-05	0.000487424	CEP164	protein_coding	centrosomal protein 164
ENSG00000137312	1945.54	1.10784	0.257683	4.29922	1.71e-05	0.000488853	FLOT1	protein_coding	flotillin 1
ENSG00000121064	450.179	-1.11393	0.259212	-4.29736	1.73e-05	0.000492197	SCPEP1	protein_coding	serine carboxypeptidase 1
ENSG00000189403	14198	0.693433	0.161497	4.29378	1.76e-05	0.000498611	HMGB1	protein_coding	high mobility group box 1
ENSG00000187210	3668.69	0.767373	0.178755	4.29288	1.76e-05	0.000499848	GCNT1	protein_coding	glucosaminyl (N-acetyl) transferase 1
ENSG00000152240	851.673	0.957569	0.223206	4.29006	1.79e-05	0.00050543	HAUS1	protein_coding	HAUS augmin like complex subunit 1
ENSG00000163170	329.207	1.27875	0.298414	4.28516	1.83e-05	0.00051524	BOLA3	protein_coding	bolA family member 3
ENSG00000101182	2905.59	0.957978	0.223561	4.28509	1.83e-05	0.00051524	PSMA7	protein_coding	proteasome 20S subunit alpha 7
ENSG00000124444	563.908	1.10101	0.256984	4.28435	1.83e-05	0.00051614	ZNF576	protein_coding	zinc finger protein 576
ENSG00000288701	11998.8	-1.0806	0.252359	-4.28199	1.85e-05	0.000520816	PRRC2B	protein_coding	proline rich coiled-coil 2B
ENSG00000161671	5459.91	0.885746	0.206905	4.28093	1.86e-05	0.000522484	EMC10	protein_coding	ER membrane protein complex subunit 10
ENSG00000114126	3452.9	0.774574	0.181064	4.2779	1.89e-05	0.000528748	TFDP2	protein_coding	transcription factor Dp-2
ENSG00000134825	782.749	1.04285	0.243795	4.27758	1.89e-05	0.000528748	TMEM258	protein_coding	transmembrane protein 258
ENSG00000205133	5369.2	0.758972	0.177518	4.27547	1.91e-05	0.000532961	TRIQK	protein_coding	triple QxxK/R motif containing
ENSG00000163602	1855.31	0.792738	0.185471	4.2742	1.92e-05	0.000535174	RYBP	protein_coding	RING1 and YY1 binding protein
ENSG00000104859	1097.76	-1.13392	0.265496	-4.27094	1.95e-05	0.000542194	CLASRP	protein_coding	CLK4 associating serine/arginine rich protein
ENSG00000140836	6214.43	-0.954511	0.223538	-4.27002	1.95e-05	0.000543607	ZFHX3	protein_coding	zinc finger homeobox 3
ENSG00000204899	1897.62	0.78033	0.1828	4.26876	1.97e-05	0.000545767	MZT1	protein_coding	mitotic spindle organizing protein 1
ENSG00000243749	27.626	4.97442	1.1663	4.26512	2e-05	0.000553089	TMEM35B	protein_coding	transmembrane protein 35B
ENSG00000178209	2692.21	-0.813216	0.190746	-4.26335	2.01e-05	0.000556619	PLEC	protein_coding	plectin
ENSG00000120992	4758.37	0.731639	0.171644	4.26253	2.02e-05	0.000557798	LYPLA1	protein_coding	lysophospholipase 1
ENSG00000215021	5919.51	0.876754	0.205886	4.25845	2.06e-05	0.000567206	PHB2	protein_coding	prohibitin 2
ENSG00000198625	15926.6	-0.990465	0.232685	-4.25667	2.07e-05	0.000570786	MDM4	protein_coding	MDM4 regulator of p53
ENSG00000004700	2981.2	0.777259	0.182611	4.25636	2.08e-05	0.000570786	RECQL	protein_coding	RecQ like helicase
ENSG00000120756	6329.19	0.755836	0.177687	4.25375	2.1e-05	0.000576593	PLS1	protein_coding	plastin 1
ENSG00000131100	2741.61	0.783166	0.184156	4.25273	2.11e-05	0.000578343	ATP6V1E1	protein_coding	ATPase H+ transporting V1 subunit E1
ENSG00000120093	2976.7	-1.06215	0.249892	-4.25041	2.13e-05	0.000583462	HOXB3	protein_coding	homeobox B3
ENSG00000136783	2610.9	0.848903	0.19984	4.24792	2.16e-05	0.000589098	NIPSNAP3A	protein_coding	nipsnap homolog 3A
ENSG00000243107	150.961	-1.84104	0.43366	-4.24535	2.18e-05	0.000594053		lncRNA	novel transcript
ENSG00000174227	1456.4	-0.953813	0.224661	-4.24557	2.18e-05	0.000594053	PIGG	protein_coding	phosphatidylinositol glycan anchor biosynthesis class G
ENSG00000136938	2922.44	-1.22555	0.288753	-4.24427	2.19e-05	0.000596026	ANP32B	protein_coding	acidic nuclear phosphoprotein 32 family member B
ENSG00000087586	1386.73	0.935885	0.220534	4.24372	2.2e-05	0.000596573	AURKA	protein_coding	aurora kinase A
ENSG00000164258	1146.42	1.00434	0.236693	4.24322	2.2e-05	0.000597003	NDUFS4	protein_coding	NADH:ubiquinone oxidoreductase subunit S4
ENSG00000198056	921.172	0.953888	0.22486	4.24215	2.21e-05	0.000598967	PRIM1	protein_coding	DNA primase subunit 1
ENSG00000126653	1340.94	-0.876454	0.206639	-4.24148	2.22e-05	0.000599851	NSRP1	protein_coding	nuclear speckle splicing regulatory protein 1
ENSG00000139437	642.538	-0.995293	0.234694	-4.24081	2.23e-05	0.000600721	TCHP	protein_coding	trichoplein keratin filament binding
ENSG00000185101	1117.79	-0.829621	0.19577	-4.23773	2.26e-05	0.0006065	ANO9	protein_coding	anoctamin 9
ENSG00000148229	1738.52	0.806127	0.19023	4.23765	2.26e-05	0.0006065	POLE3	protein_coding	DNA polymerase epsilon 3, accessory subunit
ENSG00000290515	1011.99	-0.977767	0.230717	-4.23796	2.26e-05	0.0006065		lncRNA	novel transcript
ENSG00000204469	2397.78	-1.13814	0.268636	-4.23674	2.27e-05	0.00060805	PRRC2A	protein_coding	proline rich coiled-coil 2A
ENSG00000167325	6107.65	1.0324	0.24378	4.23496	2.29e-05	0.000611051	RRM1	protein_coding	ribonucleotide reductase catalytic subunit M1
ENSG00000106803	1259.44	1.13079	0.267009	4.23503	2.29e-05	0.000611051	SEC61B	protein_coding	SEC61 translocon subunit beta
ENSG00000135372	1417.49	-0.798169	0.188489	-4.23455	2.29e-05	0.000611243	NAT10	protein_coding	N-acetyltransferase 10
ENSG00000129084	3977.05	0.928651	0.219354	4.23357	2.3e-05	0.000613014	PSMA1	protein_coding	proteasome 20S subunit alpha 1
ENSG00000115944	4507.13	0.918566	0.217019	4.23264	2.31e-05	0.00061462	COX7A2L	protein_coding	cytochrome c oxidase subunit 7A2 like
ENSG00000133169	8608.62	0.794257	0.187736	4.23072	2.33e-05	0.000618204	BEX1	protein_coding	brain expressed X-linked 1
ENSG00000280384	72.9581	-2.34954	0.555996	-4.22582	2.38e-05	0.000630721		lncRNA	novel transcript, sense intronic to PPARA
ENSG00000171159	356.713	1.69204	0.400496	4.22486	2.39e-05	0.000632493	BBLN	protein_coding	bublin coiled coil protein
ENSG00000106153	5645.23	0.888504	0.210471	4.2215	2.43e-05	0.000640109	CHCHD2	protein_coding	coiled-coil-helix-coiled-coil-helix domain containing 2
ENSG00000073111	2880.55	0.792631	0.187827	4.22001	2.44e-05	0.000642041	MCM2	protein_coding	minichromosome maintenance complex component 2
ENSG00000267632	274.466	-1.46641	0.347504	-4.21982	2.44e-05	0.000642041		lncRNA	novel transcript
ENSG00000148737	1375.59	-1.1049	0.261794	-4.22048	2.44e-05	0.000642041	TCF7L2	protein_coding	transcription factor 7 like 2
ENSG00000106665	2179.9	-0.748635	0.177449	-4.21886	2.46e-05	0.000643831	CLIP2	protein_coding	CAP-Gly domain containing linker protein 2
ENSG00000106399	652.411	1.32721	0.314721	4.21711	2.47e-05	0.000647902	RPA3	protein_coding	replication protein A3
ENSG00000112029	1167.96	0.876423	0.207874	4.21611	2.49e-05	0.00064982	FBXO5	protein_coding	F-box protein 5
ENSG00000136367	683.283	-1.02384	0.24292	-4.21473	2.5e-05	0.000652852	ZFHX2	protein_coding	zinc finger homeobox 2
ENSG00000188175	3996.57	1.00006	0.237347	4.21348	2.51e-05	0.000655535	HEPACAM2	protein_coding	HEPACAM family member 2
ENSG00000075826	462.651	-1.19689	0.284094	-4.21302	2.52e-05	0.000655912	SEC31B	protein_coding	SEC31 homolog B, COPII coat complex component
ENSG00000269964	4971.94	0.676096	0.160503	4.21236	2.53e-05	0.000656535	MEI4	protein_coding	meiotic double-stranded break formation protein 4
ENSG00000103152	1013.92	1.17281	0.278434	4.21215	2.53e-05	0.000656535	MPG	protein_coding	N-methylpurine DNA glycosylase
ENSG00000277600	126.976	-2.07246	0.49236	-4.20923	2.56e-05	0.000661744	CNOT3	protein_coding	CCR4-NOT transcription complex subunit 3
ENSG00000156508	348865	0.778748	0.185039	4.20857	2.57e-05	0.000661744	EEF1A1	protein_coding	eukaryotic translation elongation factor 1 alpha 1
ENSG00000260528	370.383	-1.19244	0.283376	-4.20796	2.58e-05	0.000661744	FAM157C	lncRNA	family with sequence similarity 157 member C
ENSG00000139428	1543.57	0.913621	0.217026	4.20973	2.56e-05	0.000661744	MMAB	protein_coding	metabolism of cobalamin associated B
ENSG00000185920	1744.85	-0.857812	0.203801	-4.20906	2.56e-05	0.000661744	PTCH1	protein_coding	patched 1
ENSG00000196696	1100.9	-0.901578	0.214203	-4.20899	2.57e-05	0.000661744	PDXDC2P-NPIPB14P	lncRNA	PDXDC2P-NPIPB14P readthrough, transcribed pseudogene
ENSG00000100902	4091.83	0.791564	0.18812	4.20776	2.58e-05	0.000661744	PSMA6	protein_coding	proteasome 20S subunit alpha 6
ENSG00000143847	1907.95	-1.2228	0.290588	-4.20801	2.58e-05	0.000661744	PPFIA4	protein_coding	PTPRF interacting protein alpha 4
ENSG00000198856	1455.37	0.831695	0.197721	4.2064	2.59e-05	0.000664759	OSTC	protein_coding	oligosaccharyltransferase complex non-catalytic subunit
ENSG00000225073	1799.29	-0.942614	0.224149	-4.20531	2.61e-05	0.000667035	DDX39B	protein_coding	DExD-box helicase 39B
ENSG00000156136	2350.53	0.849299	0.202008	4.20428	2.62e-05	0.000668156	DCK	protein_coding	deoxycytidine kinase
ENSG00000103064	1396.72	-0.929544	0.221083	-4.20449	2.62e-05	0.000668156	SLC7A6	protein_coding	solute carrier family 7 member 6
ENSG00000280571	48.573	3.13541	0.745831	4.20391	2.62e-05	0.000668306		protein_coding	novel protein
ENSG00000158639	7984.04	0.657425	0.156398	4.20355	2.63e-05	0.000668403	PAGE5	protein_coding	PAGE family member 5
ENSG00000196604	718.591	-1.22993	0.292888	-4.19932	2.68e-05	0.000680059	POTEF	protein_coding	POTE ankyrin domain family member F
ENSG00000205726	2629.6	-0.980478	0.233546	-4.19822	2.69e-05	0.000682389	ITSN1	protein_coding	intersectin 1
ENSG00000130706	1588.95	0.900747	0.214683	4.19571	2.72e-05	0.000689016	ADRM1	protein_coding	ADRM1 26S proteasome ubiquitin receptor
ENSG00000149499	434.988	-1.23832	0.295218	-4.19462	2.73e-05	0.000691377	EML3	protein_coding	EMAP like 3
ENSG00000137100	1435.06	1.02055	0.243378	4.19327	2.75e-05	0.000693538	DCTN3	protein_coding	dynactin subunit 3
ENSG00000101928	607.07	0.978469	0.233337	4.19338	2.75e-05	0.000693538	MOSPD1	protein_coding	motile sperm domain containing 1
ENSG00000122550	1861.3	0.802221	0.191348	4.19248	2.76e-05	0.000693999	KLHL7	protein_coding	kelch like family member 7
ENSG00000178053	968.457	1.01596	0.242326	4.19253	2.76e-05	0.000693999	MLF1	protein_coding	myeloid leukemia factor 1
ENSG00000198960	485.014	1.07652	0.256824	4.19167	2.77e-05	0.000695512	ARMCX6	protein_coding	armadillo repeat containing X-linked 6
ENSG00000291480	732.467	0.91072	0.217387	4.1894	2.8e-05	0.000701518	TPRKB	protein_coding	TP53RK binding protein
ENSG00000111077	138.899	-2.00705	0.479344	-4.18707	2.83e-05	0.000707763	TNS2	protein_coding	tensin 2
ENSG00000180817	10094.2	0.817565	0.195378	4.18454	2.86e-05	0.000714693	PPA1	protein_coding	inorganic pyrophosphatase 1
ENSG00000178127	3408.02	0.816672	0.195238	4.18295	2.88e-05	0.000717901	NDUFV2	protein_coding	NADH:ubiquinone oxidoreductase core subunit V2
ENSG00000214967	71.3531	-3.68512	0.881952	-4.17836	2.94e-05	0.000731294	NPIPA7	protein_coding	nuclear pore complex interacting protein family member A7
ENSG00000137285	16780.3	0.958785	0.229484	4.178	2.94e-05	0.000731434	TUBB2B	protein_coding	tubulin beta 2B class IIb
ENSG00000111229	3924.26	0.697198	0.167099	4.17236	3.01e-05	0.000748758	ARPC3	protein_coding	actin related protein 2/3 complex subunit 3
ENSG00000080603	2430.84	-1.42348	0.341279	-4.17101	3.03e-05	0.000752166	SRCAP	protein_coding	Snf2 related CREBBP activator protein
ENSG00000166165	8847.92	0.935853	0.224429	4.16992	3.05e-05	0.000754714	CKB	protein_coding	creatine kinase B
ENSG00000282788	456.615	-1.04627	0.251029	-4.1679	3.07e-05	0.000759321		lncRNA	novel transcript
ENSG00000269893	4757.57	0.967738	0.232265	4.16652	3.09e-05	0.000762889	SNHG8	lncRNA	small nucleolar RNA host gene 8
ENSG00000171206	1778.59	-0.922875	0.221551	-4.16552	3.11e-05	0.000765182	TRIM8	protein_coding	tripartite motif containing 8
ENSG00000229006	1359.9	0.818254	0.196456	4.16508	3.11e-05	0.000765622	TRIM27	protein_coding	tripartite motif containing 27
ENSG00000166188	493.903	1.02907	0.247156	4.16365	3.13e-05	0.000769363	ZNF319	protein_coding	zinc finger protein 319
ENSG00000164405	1234.55	0.947537	0.227698	4.16138	3.16e-05	0.000775996	UQCRQ	protein_coding	ubiquinol-cytochrome c reductase complex III subunit VII
ENSG00000184990	1340.58	1.2607	0.30332	4.15633	3.23e-05	0.000792238	SIVA1	protein_coding	SIVA1 apoptosis inducing factor
ENSG00000111247	2162.59	0.752534	0.181171	4.15372	3.27e-05	0.000800225	RAD51AP1	protein_coding	RAD51 associated protein 1
ENSG00000291019	2909.95	-0.705059	0.169822	-4.15175	3.3e-05	0.000803873	AACSP1	lncRNA	acetoacetyl-CoA synthetase pseudogene 1
ENSG00000213719	3539.8	0.911461	0.219525	4.15197	3.3e-05	0.000803873	CLIC1	protein_coding	chloride intracellular channel 1
ENSG00000143553	627.187	1.11812	0.269281	4.15223	3.29e-05	0.000803873	SNAPIN	protein_coding	SNAP associated protein
ENSG00000176894	331.84	1.18347	0.285076	4.1514	3.3e-05	0.000804005	PXMP2	protein_coding	peroxisomal membrane protein 2
ENSG00000167522	2075.29	-0.90152	0.217357	-4.14765	3.36e-05	0.000816162	ANKRD11	protein_coding	ankyrin repeat domain containing 11
ENSG00000170264	2882.64	-0.787565	0.190041	-4.14417	3.41e-05	0.000826405	FAM161A	protein_coding	FAM161 centrosomal protein A
ENSG00000100429	307.322	-1.16297	0.280615	-4.14435	3.41e-05	0.000826405	HDAC10	protein_coding	histone deacetylase 10
ENSG00000184220	2015.49	0.934826	0.225674	4.14237	3.44e-05	0.000830896	CMSS1	protein_coding	cms1 ribosomal small subunit homolog
ENSG00000071794	22483.5	0.641963	0.154989	4.142	3.44e-05	0.000830896	HLTF	protein_coding	helicase like transcription factor
ENSG00000049323	124.737	-1.71803	0.414769	-4.14214	3.44e-05	0.000830896	LTBP1	protein_coding	latent transforming growth factor beta binding protein 1
ENSG00000282853	6237.75	0.686485	0.165976	4.13605	3.53e-05	0.000849293	ECH1	protein_coding	enoyl-CoA hydratase 1
ENSG00000165898	692.559	1.0995	0.265993	4.13356	3.57e-05	0.000857403	ISCA2	protein_coding	iron-sulfur cluster assembly 2
ENSG00000177889	5498.1	0.708101	0.171348	4.13253	3.59e-05	0.000860098	UBE2N	protein_coding	ubiquitin conjugating enzyme E2 N
ENSG00000138002	1280	-0.915487	0.221582	-4.13159	3.6e-05	0.000862475	IFT172	protein_coding	intraflagellar transport 172
ENSG00000107077	5178.21	-1.06628	0.258138	-4.13066	3.62e-05	0.000864796	KDM4C	protein_coding	lysine demethylase 4C
ENSG00000115159	3766.56	0.709948	0.171923	4.12945	3.64e-05	0.000868218	GPD2	protein_coding	glycerol-3-phosphate dehydrogenase 2
ENSG00000229807	97873	-0.966798	0.23421	-4.1279	3.66e-05	0.000872892	XIST	lncRNA	X inactive specific transcript
ENSG00000104408	23405.6	0.817796	0.198144	4.12728	3.67e-05	0.000874116	EIF3E	protein_coding	eukaryotic translation initiation factor 3 subunit E
ENSG00000167863	2247.38	0.728506	0.176636	4.12432	3.72e-05	0.000881064	ATP5PD	protein_coding	ATP synthase peripheral stalk subunit d
ENSG00000143476	4174.53	0.729913	0.176982	4.12423	3.72e-05	0.000881064	DTL	protein_coding	denticleless E3 ubiquitin protein ligase homolog
ENSG00000291441	49.2479	-2.83522	0.687438	-4.12432	3.72e-05	0.000881064		lncRNA	novel transcript
ENSG00000275903	372.323	1.7054	0.413471	4.12459	3.71e-05	0.000881064	PSMB3	protein_coding	proteasome 20S subunit beta 3
ENSG00000225548	421.464	1.06092	0.257491	4.12021	3.79e-05	0.00089538	LINC01980	lncRNA	long intergenic non-protein coding RNA 1980
ENSG00000196262	32892.3	0.66264	0.160843	4.1198	3.79e-05	0.00089582	PPIA	protein_coding	peptidylprolyl isomerase A
ENSG00000174705	650.151	-0.962904	0.233786	-4.11874	3.81e-05	0.000898757	SH3PXD2B	protein_coding	SH3 and PX domains 2B
ENSG00000186815	461.219	-1.11961	0.271876	-4.11808	3.82e-05	0.000900137	TPCN1	protein_coding	two pore segment channel 1
ENSG00000103067	1650.2	-0.74459	0.180841	-4.11737	3.83e-05	0.000900211	ESRP2	protein_coding	epithelial splicing regulatory protein 2
ENSG00000254537	92.367	-2.83298	0.688093	-4.11715	3.84e-05	0.000900211		processed_pseudogene	novel pseudogene
ENSG00000160633	4352.81	-1.21402	0.294842	-4.11753	3.83e-05	0.000900211	SAFB	protein_coding	scaffold attachment factor B
ENSG00000105171	1074.01	0.911452	0.221453	4.11578	3.86e-05	0.000902541	POP4	protein_coding	POP4 homolog, ribonuclease P/MRP subunit
ENSG00000105849	2246.23	0.838076	0.203612	4.11604	3.85e-05	0.000902541	POLR1F	protein_coding	RNA polymerase I subunit F
ENSG00000171853	1086.66	-0.854281	0.207639	-4.11427	3.88e-05	0.000906784	TRAPPC12	protein_coding	trafficking protein particle complex subunit 12
ENSG00000088305	1511.16	-0.786685	0.191234	-4.11372	3.89e-05	0.000907751	DNMT3B	protein_coding	DNA methyltransferase 3 beta
ENSG00000122068	7026.44	0.708682	0.172319	4.11261	3.91e-05	0.000910953	FYTTD1	protein_coding	forty-two-three domain containing 1
ENSG00000224994	73.8265	-2.49284	0.606455	-4.1105	3.95e-05	0.000918096	TRIM39	protein_coding	tripartite motif containing 39
ENSG00000196531	11451.3	0.85513	0.208081	4.10961	3.96e-05	0.000919264	NACA	protein_coding	nascent polypeptide associated complex subunit alpha
ENSG00000128739	7921.26	0.869157	0.211485	4.10978	3.96e-05	0.000919264	SNRPN	protein_coding	small nuclear ribonucleoprotein polypeptide N
ENSG00000184949	540.212	-1.13222	0.275546	-4.10901	3.97e-05	0.000920447	FAM227A	protein_coding	family with sequence similarity 227 member A
ENSG00000103197	3132.02	-0.709718	0.172791	-4.10739	4e-05	0.000925759	TSC2	protein_coding	TSC complex subunit 2
ENSG00000106305	1225.97	0.79768	0.19428	4.10582	4.03e-05	0.000929645	AIMP2	protein_coding	aminoacyl tRNA synthetase complex interacting multifunctional protein 2
ENSG00000288198	2796.28	-1.02904	0.250629	-4.10583	4.03e-05	0.000929645	PPFIA1	protein_coding	PTPRF interacting protein alpha 1
ENSG00000136518	1741.11	0.74074	0.180504	4.10374	4.07e-05	0.000936847	ACTL6A	protein_coding	actin like 6A
ENSG00000281320	561.537	-0.949535	0.231529	-4.10115	4.11e-05	0.000941031	DYRK1B	protein_coding	dual specificity tyrosine phosphorylation regulated kinase 1B
ENSG00000179151	624.115	-0.985663	0.240334	-4.10123	4.11e-05	0.000941031	EDC3	protein_coding	enhancer of mRNA decapping 3
ENSG00000285200	993.731	0.922185	0.224876	4.10086	4.12e-05	0.000941031	MDP1	protein_coding	magnesium dependent phosphatase 1
ENSG00000145337	1425.53	0.859941	0.209707	4.10069	4.12e-05	0.000941031	PYURF	protein_coding	PIGY upstream open reading frame
ENSG00000135473	2593.68	-0.714051	0.174104	-4.10129	4.11e-05	0.000941031	PAN2	protein_coding	poly(A) specific ribonuclease subunit PAN2
ENSG00000262576	1198.73	-0.825953	0.201421	-4.10063	4.12e-05	0.000941031	PCDHGA4	protein_coding	protocadherin gamma subfamily A, 4
ENSG00000168569	459.964	1.05932	0.258245	4.10199	4.1e-05	0.000941031	TMEM223	protein_coding	transmembrane protein 223
ENSG00000137692	4238.27	0.786303	0.191853	4.09847	4.16e-05	0.000947313	DCUN1D5	protein_coding	defective in cullin neddylation 1 domain containing 5
ENSG00000119013	1498.64	0.874803	0.213447	4.09845	4.16e-05	0.000947313	NDUFB3	protein_coding	NADH:ubiquinone oxidoreductase subunit B3
ENSG00000291789	421880	1.08565	0.264908	4.09821	4.16e-05	0.000947313	RPPH1	ribozyme	ribonuclease P RNA component H1
ENSG00000230606	723.004	-1.73927	0.424624	-4.09602	4.2e-05	0.000953942	APPAT	lncRNA	atherosclerotic plaque pathogenesis associated transcript
ENSG00000119421	794.403	0.964997	0.235595	4.096	4.2e-05	0.000953942	NDUFA8	protein_coding	NADH:ubiquinone oxidoreductase subunit A8
ENSG00000011275	2577.59	-0.82015	0.200258	-4.09547	4.21e-05	0.000954919	RNF216	protein_coding	ring finger protein 216
ENSG00000115514	1213.16	0.804691	0.196561	4.09384	4.24e-05	0.000960459	TXNDC9	protein_coding	thioredoxin domain containing 9
ENSG00000142507	2123.21	0.87588	0.21405	4.09194	4.28e-05	0.000967113	PSMB6	protein_coding	proteasome 20S subunit beta 6
ENSG00000120071	3526.67	-0.823194	0.201205	-4.09132	4.29e-05	0.00096848	KANSL1	protein_coding	KAT8 regulatory NSL complex subunit 1
ENSG00000141698	2166.51	0.734455	0.179545	4.09064	4.3e-05	0.000970097	NT5C3B	protein_coding	5'-nucleotidase, cytosolic IIIB
ENSG00000161960	20515	0.681484	0.166641	4.08954	4.32e-05	0.000973497	EIF4A1	protein_coding	eukaryotic translation initiation factor 4A1
ENSG00000205903	690.779	-1.29981	0.317901	-4.08873	4.34e-05	0.000975682	ZNF316	protein_coding	zinc finger protein 316
ENSG00000164061	1025.03	-1.12838	0.276116	-4.08662	4.38e-05	0.000983351	BSN	protein_coding	bassoon presynaptic cytomatrix protein
ENSG00000102316	4322.85	1.00004	0.244799	4.08515	4.4e-05	0.000988349	MAGED2	protein_coding	MAGE family member D2
ENSG00000164934	4882.36	0.696694	0.170557	4.08481	4.41e-05	0.000988577	DCAF13	protein_coding	DDB1 and CUL4 associated factor 13
ENSG00000126464	996.085	-1.25269	0.306785	-4.08329	4.44e-05	0.000993801	PRR12	protein_coding	proline rich 12
ENSG00000179820	702.788	-0.955895	0.234155	-4.08232	4.46e-05	0.000995493	MYADM	protein_coding	myeloid associated differentiation marker
ENSG00000104763	4225	0.703054	0.172213	4.08246	4.46e-05	0.000995493	ASAH1	protein_coding	N-acylsphingosine amidohydrolase 1
ENSG00000072518	1285.99	-0.963515	0.23606	-4.08166	4.47e-05	0.000997069	MARK2	protein_coding	microtubule affinity regulating kinase 2
ENSG00000048991	4095.02	-1.16123	0.284692	-4.07892	4.52e-05	0.00100765	R3HDM1	protein_coding	R3H domain containing 1
ENSG00000135446	1664.62	1.00249	0.245843	4.07778	4.55e-05	0.00101133	CDK4	protein_coding	cyclin dependent kinase 4
ENSG00000290382	598.905	-0.971007	0.238199	-4.07646	4.57e-05	0.0010158	ZNF876P	lncRNA	zinc finger protein 876, pseudogene
ENSG00000181982	845.471	-0.891487	0.218802	-4.0744	4.61e-05	0.00101917	CCDC149	protein_coding	coiled-coil domain containing 149
ENSG00000132716	9452.6	-0.817376	0.200617	-4.07432	4.61e-05	0.00101917	DCAF8	protein_coding	DDB1 and CUL4 associated factor 8
ENSG00000273703	913.409	1.14519	0.281049	4.07471	4.61e-05	0.00101917	H2BC14	protein_coding	H2B clustered histone 14
ENSG00000157741	7383.87	-0.75198	0.184542	-4.07485	4.6e-05	0.00101917	UBN2	protein_coding	ubinuclein 2
ENSG00000072401	930.108	0.874641	0.214675	4.07425	4.62e-05	0.00101917	UBE2D1	protein_coding	ubiquitin conjugating enzyme E2 D1
ENSG00000291215	491.913	-1.2973	0.318476	-4.07345	4.63e-05	0.00102141		lncRNA	novel transcript
ENSG00000282100	69.7868	-2.3201	0.569636	-4.07296	4.64e-05	0.00102232	HSP90AB4P	processed_pseudogene	heat shock protein 90 alpha family class B member 4, pseudogene
ENSG00000143742	10543.1	0.771549	0.18948	4.07194	4.66e-05	0.00102555	SRP9	protein_coding	signal recognition particle 9
ENSG00000126107	591.026	-0.992237	0.243719	-4.07123	4.68e-05	0.00102741	HECTD3	protein_coding	HECT domain E3 ubiquitin protein ligase 3
ENSG00000105339	1257.79	-1.08772	0.267269	-4.06975	4.71e-05	0.00103267	DENND3	protein_coding	DENN domain containing 3
ENSG00000101004	2107.58	-1.06527	0.261778	-4.06937	4.71e-05	0.00103311	NINL	protein_coding	ninein like
ENSG00000111961	247.811	-1.28737	0.316409	-4.0687	4.73e-05	0.00103482	SASH1	protein_coding	SAM and SH3 domain containing 1
ENSG00000116017	415.715	-1.1989	0.294691	-4.06832	4.74e-05	0.00103514	ARID3A	protein_coding	AT-rich interaction domain 3A
ENSG00000160050	478.419	1.15581	0.284165	4.06739	4.75e-05	0.00103514	CCDC28B	protein_coding	coiled-coil domain containing 28B
ENSG00000197409	831.282	1.23132	0.302736	4.06729	4.76e-05	0.00103514	H3C4	protein_coding	H3 clustered histone 4
ENSG00000124562	1832.67	0.918256	0.225771	4.0672	4.76e-05	0.00103514	SNRPC	protein_coding	small nuclear ribonucleoprotein polypeptide C
ENSG00000070010	2020.84	0.850054	0.20896	4.06802	4.74e-05	0.00103514	UFD1	protein_coding	ubiquitin recognition factor in ER associated degradation 1
ENSG00000137831	257.788	-1.38566	0.340801	-4.06589	4.78e-05	0.00103971	UACA	protein_coding	uveal autoantigen with coiled-coil domains and ankyrin repeats
ENSG00000134508	473.015	-1.03953	0.255789	-4.06399	4.82e-05	0.00104693	CABLES1	protein_coding	Cdk5 and Abl enzyme substrate 1
ENSG00000141552	718.236	0.981965	0.241677	4.06312	4.84e-05	0.00104831	ANAPC11	protein_coding	anaphase promoting complex subunit 11
ENSG00000249485	199.024	-1.62485	0.400028	-4.06183	4.87e-05	0.00105286	RBBP4P1	processed_pseudogene	RBBP4 pseudogene 1
ENSG00000065911	4356.46	0.870784	0.214469	4.06019	4.9e-05	0.00105774	MTHFD2	protein_coding	methylenetetrahydrofolate dehydrogenase (NADP+ dependent) 2, methenyltetrahydrofolate cyclohydrolase
ENSG00000225590	240.955	-1.27768	0.314672	-4.06035	4.9e-05	0.00105774	VPS52	protein_coding	VPS52 subunit of GARP complex
ENSG00000104936	387.78	-1.2607	0.310663	-4.05809	4.95e-05	0.001066	DMPK	protein_coding	DM1 protein kinase
ENSG00000116396	2073.6	-0.859111	0.211726	-4.05766	4.96e-05	0.00106668	KCNC4	protein_coding	potassium voltage-gated channel subfamily C member 4
ENSG00000160613	2438.33	-0.737663	0.181837	-4.05673	4.98e-05	0.00106836	PCSK7	protein_coding	proprotein convertase subtilisin/kexin type 7
ENSG00000278605	384.561	1.28898	0.317725	4.05689	4.97e-05	0.00106836	TSEN34	protein_coding	tRNA splicing endonuclease subunit 34
ENSG00000233276	1003.95	1.08707	0.268009	4.05609	4.99e-05	0.00107	GPX1	protein_coding	glutathione peroxidase 1
ENSG00000174238	1953.72	-1.02783	0.253503	-4.05452	5.02e-05	0.00107591	PITPNA	protein_coding	phosphatidylinositol transfer protein alpha
ENSG00000186635	1875.51	-0.905203	0.223317	-4.05343	5.05e-05	0.00107834	ARAP1	protein_coding	ArfGAP with RhoGAP domain, ankyrin repeat and PH domain 1
ENSG00000284454	125.269	-2.13752	0.52732	-4.05356	5.04e-05	0.00107834	NPIPB11	protein_coding	nuclear pore complex interacting protein family member B11
ENSG00000181211	654.477	-1.61519	0.398511	-4.05306	5.06e-05	0.00107879	HECW1-IT1	lncRNA	HECW1 intronic transcript 1
ENSG00000227600	42.078	4.02704	0.993762	4.05232	5.07e-05	0.00108092	PPT2	protein_coding	palmitoyl-protein thioesterase 2
ENSG00000160783	588.881	1.11237	0.274567	4.05136	5.09e-05	0.00108276	PMF1	protein_coding	polyamine modulated factor 1
ENSG00000187325	7528.51	0.757856	0.187057	4.05147	5.09e-05	0.00108276	TAF9B	protein_coding	TATA-box binding protein associated factor 9b
ENSG00000101940	2482.84	-0.690665	0.170498	-4.05086	5.1e-05	0.00108381	WDR13	protein_coding	WD repeat domain 13
ENSG00000162076	966.505	1.05414	0.260294	4.04979	5.13e-05	0.00108746	FLYWCH2	protein_coding	FLYWCH family member 2
ENSG00000013561	1673.68	0.810275	0.200247	4.04637	5.2e-05	0.00110218	RNF14	protein_coding	ring finger protein 14
ENSG00000197283	977.302	-1.69228	0.418561	-4.04308	5.28e-05	0.00111642	SYNGAP1	protein_coding	synaptic Ras GTPase activating protein 1
ENSG00000205981	2171.93	0.937577	0.231971	4.04178	5.3e-05	0.0011197	DNAJC19	protein_coding	DnaJ heat shock protein family (Hsp40) member C19
ENSG00000232112	1520.81	0.827014	0.204603	4.04203	5.3e-05	0.0011197	TMA7	protein_coding	translation machinery associated 7 homolog
ENSG00000232005	567.347	-1.35304	0.334927	-4.03981	5.35e-05	0.00112613	PBX2	protein_coding	PBX homeobox 2
ENSG00000101166	8301.64	0.766369	0.189711	4.03967	5.35e-05	0.00112613	PRELID3B	protein_coding	PRELI domain containing 3B
ENSG00000173660	2037.42	0.91377	0.226228	4.03915	5.36e-05	0.0011273	UQCRH	protein_coding	ubiquinol-cytochrome c reductase hinge protein
ENSG00000130518	222.551	-1.49359	0.36984	-4.03848	5.38e-05	0.00112918	IQCN	protein_coding	IQ motif containing N
ENSG00000173457	4000.36	0.942444	0.233407	4.03777	5.4e-05	0.00113131	PPP1R14B	protein_coding	protein phosphatase 1 regulatory inhibitor subunit 14B
ENSG00000253731	1010.63	-0.866306	0.21468	-4.03534	5.45e-05	0.00114172	PCDHGA6	protein_coding	protocadherin gamma subfamily A, 6
ENSG00000064989	3371.6	0.773401	0.191702	4.03439	5.47e-05	0.00114399	CALCRL	protein_coding	calcitonin receptor like receptor
ENSG00000165672	3940.86	0.896708	0.22227	4.03433	5.48e-05	0.00114399	PRDX3	protein_coding	peroxiredoxin 3
ENSG00000104447	169.131	-1.63287	0.404828	-4.03348	5.5e-05	0.00114678	TRPS1	protein_coding	transcriptional repressor GATA binding 1
ENSG00000113460	2164.73	0.727713	0.180511	4.03141	5.54e-05	0.00115425	BRIX1	protein_coding	biogenesis of ribosomes BRX1
ENSG00000123584	1649.75	0.985101	0.244342	4.03164	5.54e-05	0.00115425	MAGEA9	protein_coding	MAGE family member A9
ENSG00000168824	1274.3	0.759285	0.188406	4.03005	5.58e-05	0.00115957	NSG1	protein_coding	neuronal vesicle trafficking associated 1
ENSG00000196588	941.338	-0.94208	0.233784	-4.02971	5.58e-05	0.00115992	MRTFA	protein_coding	myocardin related transcription factor A
ENSG00000165678	6414.23	0.674205	0.167344	4.02885	5.6e-05	0.00116281	GHITM	protein_coding	growth hormone inducible transmembrane protein
ENSG00000168267	384.586	1.16323	0.288891	4.02655	5.66e-05	0.0011729	PTF1A	protein_coding	pancreas associated transcription factor 1a
ENSG00000124299	1945.79	0.840772	0.20894	4.02398	5.72e-05	0.00118437	PEPD	protein_coding	peptidase D
ENSG00000237310	83.7312	1.9819	0.492752	4.0221	5.77e-05	0.0011925	LINC03011	lncRNA	long intergenic non-protein coding RNA 3011
ENSG00000108106	3685.21	0.820385	0.204067	4.02018	5.82e-05	0.00120091	UBE2S	protein_coding	ubiquitin conjugating enzyme E2 S
ENSG00000179889	191.725	-1.37042	0.341635	-4.01136	6.04e-05	0.00124376	PDXDC1	protein_coding	pyridoxal dependent decarboxylase domain containing 1
ENSG00000261740	1103.31	1.31789	0.328586	4.01079	6.05e-05	0.00124534	BOLA2-SMG1P6	protein_coding	BOLA2-SMG1P6 readthrough
ENSG00000057608	17827.2	0.693092	0.172821	4.01045	6.06e-05	0.0012457	GDI2	protein_coding	GDP dissociation inhibitor 2
ENSG00000273611	664.047	1.59695	0.398396	4.00845	6.11e-05	0.00125485	ZNHIT3	protein_coding	zinc finger HIT-type containing 3
ENSG00000168002	1103.27	0.869489	0.216941	4.00794	6.12e-05	0.00125611	POLR2G	protein_coding	RNA polymerase II subunit G
ENSG00000232931	679.292	-1.48514	0.370979	-4.00331	6.25e-05	0.00127883	LINC00342	lncRNA	long intergenic non-protein coding RNA 342
ENSG00000141759	2978.78	0.672644	0.168099	4.00146	6.3e-05	0.00128659	TXNL4A	protein_coding	thioredoxin like 4A
ENSG00000287160	2588.24	-1.08174	0.27041	-4.00037	6.32e-05	0.00129107		lncRNA	novel transcript
ENSG00000180879	3164.16	0.697056	0.174321	3.99869	6.37e-05	0.00129877	SSR4	protein_coding	signal sequence receptor subunit 4
ENSG00000115233	3109.6	0.779089	0.194909	3.9972	6.41e-05	0.00130549	PSMD14	protein_coding	proteasome 26S subunit, non-ATPase 14
ENSG00000162736	8377.16	0.633963	0.158648	3.99605	6.44e-05	0.00131038	NCSTN	protein_coding	nicastrin
ENSG00000129083	6489.57	0.792941	0.198488	3.99491	6.47e-05	0.00131371	COPB1	protein_coding	COPI coat complex subunit beta 1
ENSG00000157870	254.987	1.25814	0.314926	3.99504	6.47e-05	0.00131371	PRXL2B	protein_coding	peroxiredoxin like 2B
ENSG00000189091	11390.2	0.624307	0.156387	3.99206	6.55e-05	0.00132809	SF3B3	protein_coding	splicing factor 3b subunit 3
ENSG00000159199	1145.59	0.926012	0.232069	3.99024	6.6e-05	0.00133632	ATP5MC1	protein_coding	ATP synthase membrane subunit c locus 1
ENSG00000138413	3308.29	0.662516	0.166042	3.99006	6.61e-05	0.00133632	IDH1	protein_coding	isocitrate dehydrogenase (NADP(+)) 1
ENSG00000128463	1352.08	0.764733	0.191704	3.98914	6.63e-05	0.00133996	EMC4	protein_coding	ER membrane protein complex subunit 4
ENSG00000063854	1970.11	0.794874	0.199302	3.98829	6.66e-05	0.00134327	HAGH	protein_coding	hydroxyacylglutathione hydrolase
ENSG00000173171	571.416	1.22392	0.306979	3.98698	6.69e-05	0.00134918	MTX1	protein_coding	metaxin 1
ENSG00000143575	3359.87	0.911922	0.228799	3.98568	6.73e-05	0.00135504	HAX1	protein_coding	HCLS1 associated protein X-1
ENSG00000065154	5514.94	0.679697	0.170549	3.98534	6.74e-05	0.00135548	OAT	protein_coding	ornithine aminotransferase
ENSG00000291505	381.355	-1.28938	0.323604	-3.98444	6.76e-05	0.00135907	CCDC40	protein_coding	coiled-coil domain containing 40
ENSG00000177697	2498.39	1.16381	0.292209	3.9828	6.81e-05	0.00136695	CD151	protein_coding	CD151 molecule (Raph blood group)
ENSG00000137267	4130.79	0.821494	0.206274	3.98254	6.82e-05	0.00136695	TUBB2A	protein_coding	tubulin beta 2A class IIa
ENSG00000089818	5652.02	0.632573	0.15886	3.98194	6.84e-05	0.00136885	NECAP1	protein_coding	NECAP endocytosis associated 1
ENSG00000141576	2521.74	-0.714253	0.179453	-3.98016	6.89e-05	0.0013776	RNF157	protein_coding	ring finger protein 157
ENSG00000156030	2809.17	-0.751758	0.188919	-3.97925	6.91e-05	0.00138132	MIDEAS	protein_coding	mitotic deacetylase associated SANT domain protein
ENSG00000147592	868.357	0.909368	0.228554	3.9788	6.93e-05	0.00138244	LACTB2	protein_coding	lactamase beta 2
ENSG00000136490	600.744	1.16086	0.292001	3.97553	7.02e-05	0.00139689	LIMD2	protein_coding	LIM domain containing 2
ENSG00000205959	31.7716	-3.12305	0.78553	-3.97573	7.02e-05	0.00139689		lncRNA	novel transcript
ENSG00000274422	992.977	-1.53214	0.385443	-3.97502	7.04e-05	0.00139834		lncRNA	novel transcript
ENSG00000286140	629.287	1.22701	0.308911	3.97205	7.13e-05	0.00141272	DERPC	protein_coding	DERPC proline and glycine rich nuclear protein
ENSG00000143774	1450.88	0.944821	0.237914	3.97126	7.15e-05	0.00141585	GUK1	protein_coding	guanylate kinase 1
ENSG00000116741	4780.91	0.69949	0.176191	3.97007	7.19e-05	0.00142137	RGS2	protein_coding	regulator of G protein signaling 2
ENSG00000076944	476.941	-1.00284	0.252631	-3.96957	7.2e-05	0.00142281	STXBP2	protein_coding	syntaxin binding protein 2
ENSG00000163636	2814.41	0.68624	0.172968	3.96744	7.26e-05	0.00143394	PSMD6	protein_coding	proteasome 26S subunit, non-ATPase 6
ENSG00000162105	3100.08	-0.911014	0.229642	-3.96711	7.27e-05	0.00143437	SHANK2	protein_coding	SH3 and multiple ankyrin repeat domains 2
ENSG00000145741	12107.6	0.732781	0.184747	3.96641	7.3e-05	0.00143702	BTF3	protein_coding	basic transcription factor 3
ENSG00000110080	1350.74	1.02916	0.259563	3.96497	7.34e-05	0.00144411	ST3GAL4	protein_coding	ST3 beta-galactoside alpha-2,3-sialyltransferase 4
ENSG00000204642	170.701	-1.63587	0.412853	-3.96236	7.42e-05	0.00145588	HLA-F	protein_coding	major histocompatibility complex, class I, F
ENSG00000124733	1962.63	0.977202	0.246628	3.96225	7.42e-05	0.00145588	MEA1	protein_coding	male-enhanced antigen 1
ENSG00000115286	860.892	0.947084	0.239	3.9627	7.41e-05	0.00145588	NDUFS7	protein_coding	NADH:ubiquinone oxidoreductase core subunit S7
ENSG00000171202	359.548	1.24998	0.315518	3.96167	7.44e-05	0.00145783	TMEM126A	protein_coding	transmembrane protein 126A
ENSG00000134376	218.509	1.29027	0.32577	3.96066	7.47e-05	0.00145972	CRB1	protein_coding	crumbs cell polarity complex component 1
ENSG00000112514	2724.81	0.930487	0.234918	3.9609	7.47e-05	0.00145972	CUTA	protein_coding	cutA divalent cation tolerance homolog
ENSG00000228474	2894.05	0.720243	0.181853	3.96057	7.48e-05	0.00145972	OST4	protein_coding	oligosaccharyltransferase complex subunit 4, non-catalytic
ENSG00000146083	1289.28	-0.861492	0.21759	-3.95925	7.52e-05	0.00146622	RNF44	protein_coding	ring finger protein 44
ENSG00000115365	6272.58	0.670016	0.169264	3.95842	7.54e-05	0.0014686	LANCL1	protein_coding	LanC like glutathione S-transferase 1
ENSG00000008018	3732.02	0.719487	0.181765	3.95834	7.55e-05	0.0014686	PSMB1	protein_coding	proteasome 20S subunit beta 1
ENSG00000273018	2051.27	-0.867247	0.21914	-3.9575	7.57e-05	0.00147218	FAM106A	lncRNA	family with sequence similarity 106 member A
ENSG00000287306	80.9026	-2.32551	0.587956	-3.95525	7.65e-05	0.0014829		lncRNA	novel transcript
ENSG00000039523	1430.85	-0.966695	0.244392	-3.95551	7.64e-05	0.0014829	RIPOR1	protein_coding	RHO family interacting cell polarization regulator 1
ENSG00000118564	6192.87	0.633488	0.160192	3.95456	7.67e-05	0.00148561	FBXL5	protein_coding	F-box and leucine rich repeat protein 5
ENSG00000285229	109.749	-1.79782	0.454678	-3.95405	7.68e-05	0.00148717	LINC03022	lncRNA	long intergenic non-protein coding RNA 3022
ENSG00000283293	3.05725e+06	0.95398	0.241444	3.95114	7.78e-05	0.00150373	RN7SK	snRNA	RNA component of 7SK nuclear ribonucleoprotein
ENSG00000105185	1884.67	0.744822	0.188547	3.95033	7.8e-05	0.00150716	PDCD5	protein_coding	programmed cell death 5
ENSG00000213760	64.7315	2.6919	0.68178	3.94833	7.87e-05	0.00151817	ATP6V1G2	protein_coding	ATPase H+ transporting V1 subunit G2
ENSG00000137409	4708.04	0.789082	0.199944	3.94651	7.93e-05	0.00152815	MTCH1	protein_coding	mitochondrial carrier 1
ENSG00000109861	2887.35	0.675775	0.171271	3.94566	7.96e-05	0.00153002	CTSC	protein_coding	cathepsin C
ENSG00000103653	400.656	-1.05171	0.266552	-3.94561	7.96e-05	0.00153002	CSK	protein_coding	C-terminal Src kinase
ENSG00000282895	1066.95	0.912498	0.231279	3.94544	7.97e-05	0.00153002	RINL	protein_coding	Ras and Rab interactor like
ENSG00000279932	103.925	-2.08615	0.529136	-3.94256	8.06e-05	0.00154683		lncRNA	novel transcript, sense intronic SLC7A2
ENSG00000102178	937.175	1.16269	0.29507	3.9404	8.13e-05	0.0015592	UBL4A	protein_coding	ubiquitin like 4A
ENSG00000167280	457.926	-1.19926	0.304383	-3.93997	8.15e-05	0.00156027	ENGASE	protein_coding	endo-beta-N-acetylglucosaminidase
ENSG00000170571	1005.86	0.868373	0.220526	3.93774	8.23e-05	0.00156984	EMB	protein_coding	embigin
ENSG00000242616	2824.53	0.746149	0.189481	3.93785	8.22e-05	0.00156984	GNG10	protein_coding	G protein subunit gamma 10
ENSG00000244879	3980.32	-0.76977	0.195481	-3.93783	8.22e-05	0.00156984	GABPB1-AS1	lncRNA	GABPB1 antisense RNA 1
ENSG00000179271	1484.42	0.779477	0.198095	3.93486	8.32e-05	0.00158708	GADD45GIP1	protein_coding	GADD45G interacting protein 1
ENSG00000119661	1623.28	0.795541	0.202211	3.93422	8.35e-05	0.00158964	DNAL1	protein_coding	dynein axonemal light chain 1
ENSG00000110497	1704.26	-0.812307	0.206555	-3.93264	8.4e-05	0.00159402	AMBRA1	protein_coding	autophagy and beclin 1 regulator 1
ENSG00000179085	668.913	1.02543	0.260776	3.93224	8.42e-05	0.00159402	DPM3	protein_coding	dolichyl-phosphate mannosyltransferase subunit 3, regulatory
ENSG00000272772	3083.01	0.798009	0.202936	3.93231	8.41e-05	0.00159402		protein_coding	novel protein
ENSG00000260532	78.8865	-2.01239	0.511795	-3.93202	8.42e-05	0.00159402		lncRNA	novel transcript
ENSG00000161981	647.487	0.976058	0.248194	3.93264	8.4e-05	0.00159402	SNRNP25	protein_coding	small nuclear ribonucleoprotein U11/U12 subunit 25
ENSG00000112742	2985.51	0.812443	0.206577	3.93287	8.39e-05	0.00159402	TTK	protein_coding	TTK protein kinase
ENSG00000015475	1532.04	1.22623	0.31218	3.92794	8.57e-05	0.00161559	BID	protein_coding	BH3 interacting domain death agonist
ENSG00000134057	2624.32	0.831103	0.211575	3.92817	8.56e-05	0.00161559	CCNB1	protein_coding	cyclin B1
ENSG00000106565	4158.2	0.728931	0.185584	3.92778	8.57e-05	0.00161559	TMEM176B	protein_coding	transmembrane protein 176B
ENSG00000293428	554.117	-1.4689	0.374012	-3.92742	8.59e-05	0.0016163	C22orf46P	lncRNA	chromosome 22 open reading frame 46, pseudogene
ENSG00000178075	46.4288	-2.52163	0.642143	-3.9269	8.6e-05	0.00161807	GRAMD1C	protein_coding	GRAM domain containing 1C
ENSG00000120437	724.179	0.995842	0.253669	3.92576	8.65e-05	0.00162236	ACAT2	protein_coding	acetyl-CoA acetyltransferase 2
ENSG00000153048	723.008	1.1391	0.290413	3.92236	8.77e-05	0.00164198	CARHSP1	protein_coding	calcium regulated heat stable protein 1
ENSG00000196935	3088.2	-0.907371	0.231332	-3.92237	8.77e-05	0.00164198	SRGAP1	protein_coding	SLIT-ROBO Rho GTPase activating protein 1
ENSG00000211450	1435.24	0.914753	0.233486	3.91781	8.94e-05	0.00166978	SELENOH	protein_coding	selenoprotein H
ENSG00000102898	2877.76	0.655282	0.167333	3.91604	9e-05	0.00168035	NUTF2	protein_coding	nuclear transport factor 2
ENSG00000133027	2535.35	1.12476	0.28734	3.91437	9.06e-05	0.00168992	PEMT	protein_coding	phosphatidylethanolamine N-methyltransferase
ENSG00000133119	1894.4	0.86098	0.219965	3.91416	9.07e-05	0.00168992	RFC3	protein_coding	replication factor C subunit 3
ENSG00000131495	323.369	1.26166	0.322422	3.91306	9.11e-05	0.00169586	NDUFA2	protein_coding	NADH:ubiquinone oxidoreductase subunit A2
ENSG00000135336	2621.81	0.769417	0.196713	3.91137	9.18e-05	0.00170605	ORC3	protein_coding	origin recognition complex subunit 3
ENSG00000107223	6276.82	0.648861	0.165985	3.90914	9.26e-05	0.00171826	EDF1	protein_coding	endothelial differentiation related factor 1
ENSG00000120539	2289.28	0.71992	0.184159	3.90922	9.26e-05	0.00171826	MASTL	protein_coding	microtubule associated serine/threonine kinase like
ENSG00000258677	118.055	1.73861	0.444813	3.90862	9.28e-05	0.00172018		protein_coding	novel protein, UBE2W-STAU2 readthrough
ENSG00000288213	935.086	1.24179	0.31786	3.90671	9.36e-05	0.00173207	MCRIP1	protein_coding	MAPK regulated corepressor interacting protein 1
ENSG00000163002	1483.75	0.719492	0.184242	3.90514	9.42e-05	0.0017415	NUP35	protein_coding	nucleoporin 35
ENSG00000130702	2029.28	-1.14676	0.293703	-3.90449	9.44e-05	0.00174445	LAMA5	protein_coding	laminin subunit alpha 5
ENSG00000172465	1384.13	0.792052	0.202891	3.90383	9.47e-05	0.00174734	TCEAL1	protein_coding	transcription elongation factor A like 1
ENSG00000242372	1262.51	1.04303	0.267361	3.90121	9.57e-05	0.00175731	EIF6	protein_coding	eukaryotic translation initiation factor 6
ENSG00000066557	1396.63	0.862294	0.221023	3.90138	9.56e-05	0.00175731	LRRC40	protein_coding	leucine rich repeat containing 40
ENSG00000280383	966.299	-1.12112	0.287333	-3.90181	9.55e-05	0.00175731		lncRNA	novel transcript, sense overlapping ATXN10
ENSG00000185453	193.57	-1.77855	0.455877	-3.90138	9.56e-05	0.00175731	ZSWIM9	protein_coding	zinc finger SWIM-type containing 9
ENSG00000173517	1177.83	-0.750778	0.192644	-3.89723	9.73e-05	0.0017846	PEAK1	protein_coding	pseudopodium enriched atypical kinase 1
ENSG00000178741	926.63	1.14285	0.293334	3.89606	9.78e-05	0.0017914	COX5A	protein_coding	cytochrome c oxidase subunit 5A
ENSG00000069329	7623.05	0.631237	0.162092	3.89432	9.85e-05	0.00180245	VPS35	protein_coding	VPS35 retromer complex component
ENSG00000203760	479.093	1.14453	0.294005	3.89291	9.9e-05	0.00180929	CENPW	protein_coding	centromere protein W
ENSG00000160584	3221.01	-1.07693	0.276626	-3.8931	9.9e-05	0.00180929	SIK3	protein_coding	SIK family kinase 3
ENSG00000141867	2156.11	-0.80165	0.205959	-3.89227	9.93e-05	0.00181218	BRD4	protein_coding	bromodomain containing 4
ENSG00000240053	156.473	-1.48613	0.381928	-3.89113	9.98e-05	0.00181886	LY6G5B	protein_coding	lymphocyte antigen 6 family member G5B
ENSG00000155368	2260.48	0.726919	0.186841	3.89058	0.000100005	0.00181932	DBI	protein_coding	diazepam binding inhibitor, acyl-CoA binding protein
ENSG00000127616	8585.63	-0.661472	0.170018	-3.89061	0.0001	0.00181932	SMARCA4	protein_coding	SWI/SNF related, matrix associated, actin dependent regulator of chromatin, subfamily a, member 4
ENSG00000079819	224.184	-1.87338	0.481799	-3.88832	0.000100942	0.00183432	EPB41L2	protein_coding	erythrocyte membrane protein band 4.1 like 2
ENSG00000090615	3041.39	-0.652719	0.167876	-3.88809	0.000101035	0.00183432	GOLGA3	protein_coding	golgin A3
ENSG00000173821	4963.21	-0.972872	0.250288	-3.88701	0.000101485	0.00184062	RNF213	protein_coding	ring finger protein 213
ENSG00000183826	2016.51	-0.771944	0.198621	-3.88653	0.000101688	0.00184244	BTBD9	protein_coding	BTB domain containing 9
ENSG00000164967	436.536	1.33065	0.3424	3.88623	0.000101812	0.00184282	RPP25L	protein_coding	ribonuclease P/MRP subunit p25 like
ENSG00000116711	1342.56	0.816073	0.210104	3.88414	0.000102692	0.001855	PLA2G4A	protein_coding	phospholipase A2 group IVA
ENSG00000135211	398.181	1.01324	0.261109	3.88051	0.000104236	0.00188098	TMEM60	protein_coding	transmembrane protein 60
ENSG00000069188	3355.12	-0.682448	0.175938	-3.87892	0.000104921	0.00189144	SDK2	protein_coding	sidekick cell adhesion molecule 2
ENSG00000214413	2123.92	0.713242	0.183904	3.87835	0.000105169	0.001894	BBIP1	protein_coding	BBSome interacting protein 1
ENSG00000144395	1111.06	-0.81179	0.20943	-3.8762	0.000106102	0.00190697	CCDC150	protein_coding	coiled-coil domain containing 150
ENSG00000145293	5509.48	0.681214	0.175733	3.87642	0.000106005	0.00190697	ENOPH1	protein_coding	enolase-phosphatase 1
ENSG00000291299	311.478	-1.77955	0.459215	-3.8752	0.000106538	0.00191286		lncRNA	novel transcript
ENSG00000173320	339.409	1.0671	0.27542	3.87445	0.000106868	0.00191686	STOX2	protein_coding	storkhead box 2
ENSG00000184678	7264.4	0.738675	0.190708	3.87333	0.000107358	0.00192374	H2BC21	protein_coding	H2B clustered histone 21
ENSG00000134516	337.294	-1.51945	0.392398	-3.87222	0.000107848	0.00192865	DOCK2	protein_coding	dedicator of cytokinesis 2
ENSG00000144791	678.221	-0.900089	0.232447	-3.87223	0.000107844	0.00192865	LIMD1	protein_coding	LIM domain containing 1
ENSG00000128185	880.792	1.15835	0.299252	3.87082	0.000108468	0.00193621	DGCR6L	protein_coding	DiGeorge syndrome critical region gene 6 like
ENSG00000169251	7097.89	0.62783	0.162197	3.87078	0.000108487	0.00193621	NMD3	protein_coding	NMD3 ribosome export adaptor
ENSG00000158747	366.309	1.18989	0.30746	3.87005	0.000108812	0.00194006	NBL1	protein_coding	NBL1, DAN family BMP antagonist
ENSG00000138777	2065.62	0.775189	0.200345	3.86926	0.000109165	0.00194441	PPA2	protein_coding	inorganic pyrophosphatase 2
ENSG00000010818	96.3461	-1.97675	0.511099	-3.86764	0.000109893	0.00195333	HIVEP2	protein_coding	HIVEP zinc finger 2
ENSG00000176946	1231.04	1.03018	0.266374	3.86742	0.000109993	0.00195333	THAP4	protein_coding	THAP domain containing 4
ENSG00000104904	9091.68	0.901085	0.233054	3.86642	0.000110442	0.00195937	OAZ1	protein_coding	ornithine decarboxylase antizyme 1
ENSG00000185947	1867.93	0.688854	0.178175	3.86616	0.000110562	0.00195954	ZNF267	protein_coding	zinc finger protein 267
ENSG00000137821	1319.37	0.926508	0.239673	3.86572	0.000110763	0.00196116	LRRC49	protein_coding	leucine rich repeat containing 49
ENSG00000184271	206.514	-1.54894	0.400736	-3.86523	0.000110986	0.00196316	POU6F1	protein_coding	POU class 6 homeobox 1
ENSG00000100731	7341.51	-0.729607	0.188792	-3.8646	0.000111271	0.00196435	PCNX1	protein_coding	pecanex 1
ENSG00000011347	10810.7	-0.624415	0.161589	-3.86422	0.000111444	0.00196435	SYT7	protein_coding	synaptotagmin 7
ENSG00000276349	372.599	-1.07472	0.278129	-3.86412	0.000111492	0.00196435	TBC1D3L	protein_coding	TBC1 domain family member 3L
ENSG00000174173	933.657	0.802509	0.207672	3.8643	0.000111406	0.00196435	TRMT10C	protein_coding	tRNA methyltransferase 10C, mitochondrial RNase P subunit
ENSG00000081181	477.843	1.05118	0.272415	3.85876	0.000113965	0.00200594	ARG2	protein_coding	arginase 2
ENSG00000172239	7577.21	0.626568	0.162413	3.85786	0.000114384	0.00201133	PAIP1	protein_coding	poly(A) binding protein interacting protein 1
ENSG00000164114	3317.21	0.71923	0.186546	3.8555	0.000115492	0.00202883	MAP9	protein_coding	microtubule associated protein 9
ENSG00000275131	921.019	-0.997186	0.258682	-3.85488	0.000115789	0.00203204	PDE4DIPP2	transcribed_unprocessed_pseudogene	PDE4DIP pseudogene 2
ENSG00000230590	6716.62	-0.86724	0.225008	-3.85426	0.000116079	0.0020347	FTX	lncRNA	FTX transcript, XIST regulator
ENSG00000258872	117.7	-2.09282	0.543081	-3.85361	0.000116387	0.00203633	FDPSP3	transcribed_processed_pseudogene	farnesyl diphosphate synthase pseudogene 3
ENSG00000175701	250.711	1.40295	0.364092	3.85328	0.000116548	0.00203633	MTLN	protein_coding	mitoregulin
ENSG00000105258	926.352	1.19024	0.3089	3.85316	0.000116603	0.00203633	POLR2I	protein_coding	RNA polymerase II subunit I
ENSG00000291003	2133.36	-0.790479	0.205199	-3.85225	0.000117036	0.00203991		lncRNA	novel transcript
ENSG00000114054	1937.46	0.677383	0.175836	3.85235	0.000116991	0.00203991	PCCB	protein_coding	propionyl-CoA carboxylase subunit beta
ENSG00000163463	919.375	0.833924	0.216514	3.85159	0.000117354	0.00204148	KRTCAP2	protein_coding	keratinocyte associated protein 2
ENSG00000232119	4419.79	0.712871	0.185076	3.85178	0.000117263	0.00204148	MCTS1	protein_coding	MCTS1 re-initiation and release factor
ENSG00000153404	1884.31	-0.740154	0.192233	-3.85029	0.00011798	0.00205037	PLEKHG4B	protein_coding	pleckstrin homology and RhoGEF domain containing G4B
ENSG00000213123	422.437	1.102	0.286341	3.84855	0.000118817	0.00206291	DYNLT2B	protein_coding	dynein light chain Tctex-type 2B
ENSG00000116209	7240.82	0.772847	0.200859	3.8477	0.000119232	0.00206811	TMEM59	protein_coding	transmembrane protein 59
ENSG00000167595	282.257	-1.3476	0.350309	-3.84688	0.000119631	0.00207303	PROSER3	protein_coding	proline and serine rich 3
ENSG00000100216	2258.91	0.893792	0.232369	3.84644	0.000119848	0.00207478	TOMM22	protein_coding	translocase of outer mitochondrial membrane 22
ENSG00000285329	98.0619	-1.98722	0.516728	-3.84578	0.000120169	0.00207833		protein_coding	novel protein
ENSG00000053371	1145.17	0.824965	0.214558	3.84495	0.000120577	0.00208336	AKR7A2	protein_coding	aldo-keto reductase family 7 member A2
ENSG00000124702	2064.48	1.0033	0.26096	3.84465	0.000120723	0.00208388	KLHDC3	protein_coding	kelch domain containing 3
ENSG00000007255	399.323	1.20458	0.313354	3.84415	0.000120972	0.00208615	TRAPPC6A	protein_coding	trafficking protein particle complex subunit 6A
ENSG00000179222	5494.68	0.874501	0.227555	3.84302	0.000121527	0.00209371	MAGED1	protein_coding	MAGE family member D1
ENSG00000288235	368.443	-1.236	0.321769	-3.84128	0.000122395	0.00210663	FAM106C	lncRNA	family with sequence similarity 106 member C
ENSG00000231721	1353.21	-0.725987	0.189093	-3.83931	0.000123382	0.00211954	LINC-PINT	lncRNA	long intergenic non-protein coding RNA, p53 induced transcript
ENSG00000166582	3682.22	0.833583	0.217196	3.83793	0.000124074	0.00212661	CENPV	protein_coding	centromere protein V
ENSG00000115738	2719.78	0.822883	0.214416	3.83778	0.00012415	0.00212661	ID2	protein_coding	inhibitor of DNA binding 2
ENSG00000167815	10382.5	0.881782	0.229743	3.83812	0.00012398	0.00212661	PRDX2	protein_coding	peroxiredoxin 2
ENSG00000101132	2126.39	1.09399	0.285136	3.83673	0.000124684	0.00213167	PFDN4	protein_coding	prefoldin subunit 4
ENSG00000103145	514.652	1.19173	0.310803	3.83434	0.000125903	0.00214783	HCFC1R1	protein_coding	host cell factor C1 regulator 1
ENSG00000283483	51.6622	-2.523	0.658011	-3.83428	0.000125934	0.00214783		processed_pseudogene	prohibitin (PHB) pseudogene
ENSG00000182010	1795.63	0.720521	0.187921	3.83417	0.00012599	0.00214783	RTKN2	protein_coding	rhotekin 2
ENSG00000129159	290.859	-1.32235	0.345007	-3.83282	0.000126683	0.00215555	KCNC1	protein_coding	potassium voltage-gated channel subfamily C member 1
ENSG00000114902	1379.36	0.803532	0.209712	3.83159	0.000127316	0.00216426	SPCS1	protein_coding	signal peptidase complex subunit 1
ENSG00000254936	230.123	-1.88905	0.493152	-3.83057	0.000127845	0.00216913		lncRNA	novel transcript
ENSG00000107020	476.736	1.05153	0.274503	3.83067	0.000127794	0.00216913	PLGRKT	protein_coding	plasminogen receptor with a C-terminal lysine
ENSG00000170004	10353	-0.940328	0.245514	-3.83004	0.000128123	0.00216952	CHD3	protein_coding	chromodomain helicase DNA binding protein 3
ENSG00000172428	450.862	1.27009	0.33163	3.82983	0.000128233	0.00216952	COPS9	protein_coding	COP9 signalosome subunit 9
ENSG00000281650	1646.14	-1.0851	0.283321	-3.82993	0.000128181	0.00216952		lncRNA	glucuronidase, beta (GUSB) pseudogene
ENSG00000227036	1198.55	-0.856991	0.224014	-3.82561	0.000130451	0.00220289	LINC00511	lncRNA	long intergenic non-protein coding RNA 511
ENSG00000198892	354.277	1.26525	0.330726	3.82568	0.000130409	0.00220289	SHISA4	protein_coding	shisa family member 4
ENSG00000101444	6061.15	0.656718	0.171723	3.82428	0.000131153	0.00221265	AHCY	protein_coding	adenosylhomocysteinase
ENSG00000186474	231.674	1.35313	0.354035	3.82204	0.000132354	0.00222976	KLK12	protein_coding	kallikrein related peptidase 12
ENSG00000184381	527.19	-0.929961	0.243323	-3.82192	0.000132416	0.00222976	PLA2G6	protein_coding	phospholipase A2 group VI
ENSG00000291421	244.778	-1.33686	0.349933	-3.82032	0.000133278	0.00224215	BAHCC1	protein_coding	BAH domain and coiled-coil containing 1
ENSG00000104879	329.646	1.23682	0.323832	3.81932	0.000133821	0.00224917	CKM	protein_coding	creatine kinase, M-type
ENSG00000158406	992.427	0.79577	0.208525	3.81618	0.000135533	0.00227582	H4C8	protein_coding	H4 clustered histone 8
ENSG00000196704	2839.87	0.737152	0.193184	3.81581	0.000135739	0.00227713	AMZ2	protein_coding	archaelysin family metallopeptidase 2
ENSG00000123144	3177.93	0.679973	0.178231	3.81513	0.000136114	0.00228128	TRIR	protein_coding	telomerase RNA component interacting RNase
ENSG00000177732	1865.44	-1.11121	0.291296	-3.8147	0.000136351	0.00228311	SOX12	protein_coding	SRY-box transcription factor 12
ENSG00000156860	786.211	-1.13076	0.296443	-3.81441	0.000136506	0.00228357	FBRS	protein_coding	fibrosin
ENSG00000165997	4831.69	0.714945	0.187482	3.81341	0.00013706	0.00228915	ARL5B	protein_coding	ADP ribosylation factor like GTPase 5B
ENSG00000257954	150.111	-1.73962	0.456235	-3.81298	0.000137299	0.00228915		processed_pseudogene	FGFR1 oncogene partner 2 (FGFR1OP2) pseudogene
ENSG00000071994	3327.21	0.76938	0.201784	3.81289	0.000137351	0.00228915	PDCD2	protein_coding	programmed cell death 2
ENSG00000270647	2759.75	-1.01532	0.266283	-3.81294	0.000137323	0.00228915	TAF15	protein_coding	TATA-box binding protein associated factor 15
ENSG00000130520	3262.44	0.626743	0.164452	3.8111	0.000138351	0.00230367	LSM4	protein_coding	LSM4 homolog, U6 small nuclear RNA and mRNA degradation associated
ENSG00000176788	4714.64	0.627687	0.164712	3.81081	0.000138515	0.00230424	BASP1	protein_coding	brain abundant membrane attached signal protein 1
ENSG00000165233	390.928	1.46842	0.385632	3.80782	0.000140196	0.00232806	CARD19	protein_coding	caspase recruitment domain family member 19
ENSG00000093217	333.829	-1.05003	0.275758	-3.8078	0.000140207	0.00232806	XYLB	protein_coding	xylulokinase
ENSG00000129235	619.861	0.928286	0.243824	3.8072	0.000140547	0.00233003	TXNDC17	protein_coding	thioredoxin domain containing 17
ENSG00000278384	1136.3	-1.08591	0.285229	-3.80713	0.000140586	0.00233003		protein_coding
ENSG00000280604	117.454	-2.0336	0.534342	-3.8058	0.000141346	0.00233613		lncRNA	PCBP3 overlapping transcript 1
ENSG00000065600	1519.05	0.790089	0.207584	3.80611	0.000141168	0.00233613	PACC1	protein_coding	proton activated chloride channel 1
ENSG00000169021	2809.6	0.75475	0.198311	3.8059	0.000141292	0.00233613	UQCRFS1	protein_coding	ubiquinol-cytochrome c reductase, Rieske iron-sulfur polypeptide 1
ENSG00000235222	129.558	-1.96976	0.517716	-3.80471	0.000141968	0.00234424	MSH5	protein_coding	mutS homolog 5
ENSG00000106628	3200.01	0.916951	0.241022	3.80443	0.00014213	0.00234476	POLD2	protein_coding	DNA polymerase delta 2, accessory subunit
ENSG00000183011	1307.94	0.956373	0.251401	3.80418	0.000142277	0.00234502	NAA38	protein_coding	N-alpha-acetyltransferase 38, NatC auxiliary subunit
ENSG00000204386	97.4221	-1.75039	0.460326	-3.80251	0.000143235	0.00235864	NEU1	protein_coding	neuraminidase 1
ENSG00000241837	2037.63	0.845251	0.222357	3.80132	0.000143926	0.00236783	ATP5PO	protein_coding	ATP synthase peripheral stalk subunit OSCP
ENSG00000285043	389.592	1.53914	0.404932	3.80098	0.000144124	0.0023689		protein_coding	novel protein
ENSG00000144895	6812.81	0.743088	0.19561	3.79883	0.000145383	0.00238669	EIF2A	protein_coding	eukaryotic translation initiation factor 2A
ENSG00000150991	19368.7	0.961515	0.253402	3.79443	0.000147984	0.00242566	UBC	protein_coding	ubiquitin C
ENSG00000269713	4760.89	-0.683866	0.180296	-3.79301	0.00014883	0.0024373	NBPF9	protein_coding	NBPF member 9
ENSG00000157456	833.987	0.842186	0.222052	3.79273	0.000148999	0.00243783	CCNB2	protein_coding	cyclin B2
ENSG00000035499	1514.4	0.720235	0.189923	3.79226	0.000149285	0.00244028	DEPDC1B	protein_coding	DEP domain containing 1B
ENSG00000233822	1250.46	0.932176	0.245838	3.79183	0.000149543	0.00244227	H2BC15	protein_coding	H2B clustered histone 15
ENSG00000112530	594.518	0.900789	0.237663	3.79019	0.000150533	0.00245618	PACRG	protein_coding	parkin coregulated
ENSG00000014641	2602.22	0.711285	0.187768	3.78811	0.000151796	0.00247454	MDH1	protein_coding	malate dehydrogenase 1
ENSG00000116132	328.11	-1.59533	0.421336	-3.78637	0.000152861	0.00248963	PRRX1	protein_coding	paired related homeobox 1
ENSG00000276781	38351.9	0.631324	0.166802	3.78487	0.000153788	0.00250244	CHGA	protein_coding	chromogranin A
ENSG00000198720	528.534	-1.07141	0.283232	-3.7828	0.000155072	0.00252105	ANKRD13B	protein_coding	ankyrin repeat domain 13B
ENSG00000162607	2823.28	0.648658	0.171506	3.78212	0.000155498	0.00252567	USP1	protein_coding	ubiquitin specific peptidase 1
ENSG00000164403	213.279	1.29837	0.343324	3.78177	0.00015572	0.00252699	SHROOM1	protein_coding	shroom family member 1
ENSG00000188486	1914.16	0.731168	0.193355	3.78148	0.000155901	0.00252764	H2AX	protein_coding	H2A.X variant histone
ENSG00000269937	224.439	-1.54942	0.409781	-3.78109	0.000156142	0.00252924		lncRNA	novel transcript, antisense to PDPK1
ENSG00000099256	1806.27	0.902981	0.238861	3.78037	0.000156596	0.00253431	PRTFDC1	protein_coding	phosphoribosyl transferase domain containing 1
ENSG00000140829	1878.88	-1.01015	0.267309	-3.77894	0.000157494	0.00254424	DHX38	protein_coding	DEAH-box helicase 38
ENSG00000263069	238.777	-1.31872	0.34895	-3.77912	0.000157383	0.00254424	RNF213-AS1	lncRNA	RNF213 antisense RNA 1
ENSG00000291814	762.211	0.93402	0.247243	3.77774	0.000158259	0.00255428	PNP	protein_coding	purine nucleoside phosphorylase
ENSG00000167136	279.039	1.27422	0.337367	3.77697	0.000158748	0.00255986	ENDOG	protein_coding	endonuclease G
ENSG00000286214	1497.14	-1.16986	0.309925	-3.77465	0.00016023	0.00258143	COPG2IT1	lncRNA	COPG2 imprinted transcript 1
ENSG00000165458	5823.84	-0.763597	0.202363	-3.7734	0.000161039	0.00259214	INPPL1	protein_coding	inositol polyphosphate phosphatase like 1
ENSG00000182809	608.468	1.36126	0.360896	3.77188	0.000162021	0.0026056	CRIP2	protein_coding	cysteine rich protein 2
ENSG00000198496	142.773	-1.44956	0.384335	-3.7716	0.000162203	0.00260617	NBR2	lncRNA	neighbor of BRCA1 lncRNA 2
ENSG00000143442	6681.9	-0.857005	0.227304	-3.77031	0.000163044	0.00261734	POGZ	protein_coding	pogo transposable element derived with ZNF domain
ENSG00000196834	484.752	-1.02296	0.27138	-3.76947	0.000163597	0.00262386	POTEI	protein_coding	POTE ankyrin domain family member I
ENSG00000159176	7346.35	0.676303	0.179464	3.76845	0.000164262	0.00263217	CSRP1	protein_coding	cysteine and glycine rich protein 1
ENSG00000224660	343.808	-1.11046	0.294711	-3.76797	0.000164579	0.00263489	SH3BP5-AS1	lncRNA	SH3BP5 antisense RNA 1
ENSG00000285646	196.131	1.44181	0.38282	3.76628	0.000165695	0.00265037		lncRNA	novel transcript
ENSG00000214279	649.621	-0.921024	0.244711	-3.76372	0.000167406	0.00267535	SCART1	protein_coding	scavenger receptor family member expressed on T cells 1
ENSG00000244187	1080.06	0.910629	0.241974	3.76334	0.000167659	0.00267701	TMEM141	protein_coding	transmembrane protein 141
ENSG00000272642	101.112	-1.71047	0.454578	-3.76276	0.000168049	0.00268084		lncRNA	novel transcript
ENSG00000169592	1543.76	0.896255	0.238304	3.76098	0.000169252	0.00269522	INO80E	protein_coding	INO80 complex subunit E
ENSG00000102218	962.58	0.812704	0.216085	3.76103	0.000169215	0.00269522	RP2	protein_coding	RP2 activator of ARL3 GTPase
ENSG00000184465	2328.17	-0.868297	0.230889	-3.76067	0.000169459	0.00269612	WDR27	protein_coding	WD repeat domain 27
ENSG00000136383	2824.25	-0.704278	0.187291	-3.76035	0.000169677	0.00269719	ALPK3	protein_coding	alpha kinase 3
ENSG00000079950	4654.39	0.793201	0.210957	3.76002	0.000169902	0.00269837	STX7	protein_coding	syntaxin 7
ENSG00000130731	828.96	1.09524	0.291325	3.75951	0.000170243	0.00270021	METTL26	protein_coding	methyltransferase like 26
ENSG00000101558	3564.88	0.747892	0.198939	3.7594	0.00017032	0.00270021	VAPA	protein_coding	VAMP associated protein A
ENSG00000163541	3234.13	0.643922	0.17132	3.75858	0.000170878	0.00270665	SUCLG1	protein_coding	succinate-CoA ligase GDP/ADP-forming subunit alpha
ENSG00000213918	1629.74	-0.701865	0.186761	-3.75808	0.000171219	0.00270726	DNASE1	protein_coding	deoxyribonuclease 1
ENSG00000197045	6599.12	0.706027	0.187865	3.75817	0.000171159	0.00270726	GMFB	protein_coding	glia maturation factor beta
ENSG00000277693	2479	-0.881625	0.234807	-3.75468	0.000173565	0.00274194		lncRNA	novel transcript
ENSG00000184634	2025.09	-0.745573	0.198643	-3.75332	0.000174506	0.00275436	MED12	protein_coding	mediator complex subunit 12
ENSG00000119632	463.161	1.20999	0.322521	3.75165	0.000175673	0.00276546	IFI27L2	protein_coding	interferon alpha inducible protein 27 like 2
ENSG00000250317	542.449	1.03245	0.275215	3.75142	0.000175834	0.00276555	SMIM20	protein_coding	small integral membrane protein 20
ENSG00000104885	1172.39	-1.11344	0.29715	-3.74704	0.00017893	0.00281178	DOT1L	protein_coding	DOT1 like histone lysine methyltransferase
ENSG00000130653	679.833	-0.842817	0.225015	-3.74561	0.000179957	0.00282544	PNPLA7	protein_coding	patatin like phospholipase domain containing 7
ENSG00000230699	73.4551	-1.96539	0.524779	-3.74518	0.000180263	0.00282775		lncRNA	novel transcript
ENSG00000108010	2644.12	0.714107	0.190813	3.74244	0.000182241	0.00285425	GLRX3	protein_coding	glutaredoxin 3
ENSG00000288002	90.8752	-2.32593	0.621534	-3.74225	0.000182383	0.00285425		lncRNA	novel transcript
ENSG00000161551	1796.71	-0.799498	0.213645	-3.74218	0.000182431	0.00285425	ZNF577	protein_coding	zinc finger protein 577
ENSG00000108528	1712.7	0.93999	0.251205	3.74193	0.000182613	0.00285461	SLC25A11	protein_coding	solute carrier family 25 member 11
ENSG00000156171	2097.38	0.687007	0.183643	3.74099	0.000183293	0.00286024	DRAM2	protein_coding	DNA damage regulated autophagy modulator 2
ENSG00000248275	252.104	1.35296	0.361641	3.74116	0.000183173	0.00286024	TRIM52-AS1	lncRNA	TRIM52 antisense RNA 1 (head to head)
ENSG00000238269	5047.74	0.640798	0.171334	3.74005	0.000183984	0.00286852	PAGE2B	protein_coding	PAGE family member 2B
ENSG00000115946	746.82	0.866798	0.231782	3.73972	0.000184228	0.00286982	PNO1	protein_coding	partner of NOB1 homolog
ENSG00000063015	1553.39	0.704006	0.188292	3.7389	0.000184825	0.00287661	SEZ6	protein_coding	seizure related 6 homolog
ENSG00000244274	1070.68	0.951407	0.254576	3.73722	0.000186064	0.00289338	DBNDD2	protein_coding	dysbindin domain containing 2
ENSG00000248098	1113.95	1.01302	0.271191	3.73547	0.000187366	0.0029111	BCKDHA	protein_coding	branched chain keto acid dehydrogenase E1 subunit alpha
ENSG00000100473	3636.56	0.649523	0.173926	3.73447	0.000188107	0.00291596	COCH	protein_coding	cochlin
ENSG00000106355	1836.09	0.847542	0.226969	3.73417	0.000188332	0.00291596	LSM5	protein_coding	LSM5 homolog, U6 small nuclear RNA and mRNA degradation associated
ENSG00000187514	50943.3	0.66769	0.178784	3.73461	0.000188006	0.00291596	PTMA	protein_coding	prothymosin alpha
ENSG00000108557	1916.46	-1.00325	0.268662	-3.73424	0.000188283	0.00291596	RAI1	protein_coding	retinoic acid induced 1
ENSG00000227460	37.1461	-3.07585	0.824173	-3.73204	0.000189932	0.00293819	SYNGAP1	protein_coding	synaptic Ras GTPase activating protein 1
ENSG00000262788	327.612	1.98718	0.532542	3.73149	0.000190349	0.0029421	UTP4	protein_coding	UTP4 small subunit processome component
ENSG00000124440	124.848	-1.78	0.477277	-3.7295	0.000191862	0.00296293	HIF3A	protein_coding	hypoxia inducible factor 3 subunit alpha
ENSG00000291930	2067.31	0.736878	0.197634	3.7285	0.00019262	0.00297037	NDUFB10	protein_coding	NADH:ubiquinone oxidoreductase subunit B10
ENSG00000113558	2551.12	0.815365	0.218689	3.72843	0.000192677	0.00297037	SKP1	protein_coding	S-phase kinase associated protein 1
ENSG00000159377	2996.5	0.743654	0.199494	3.72769	0.000193241	0.00297651	PSMB4	protein_coding	proteasome 20S subunit beta 4
ENSG00000143624	257.966	11.1501	2.99249	3.72603	0.000194521	0.00299365	INTS3	protein_coding	integrator complex subunit 3
ENSG00000128951	1081.55	0.76219	0.204575	3.72573	0.000194754	0.00299465	DUT	protein_coding	deoxyuridine triphosphatase
ENSG00000196418	2875.38	0.778942	0.209134	3.7246	0.000195624	0.00300545	ZNF124	protein_coding	zinc finger protein 124
ENSG00000285596	133.816	-1.82161	0.489116	-3.72429	0.000195863	0.00300654		lncRNA	novel transcript
ENSG00000129347	1156.16	-0.945566	0.253993	-3.72281	0.000197021	0.00302011	KRI1	protein_coding	KRI1 homolog
ENSG00000005022	4097.3	0.626608	0.16832	3.72272	0.000197085	0.00302011	SLC25A5	protein_coding	solute carrier family 25 member 5
ENSG00000187840	1438.32	1.02687	0.276114	3.71901	0.000200006	0.00305744	EIF4EBP1	protein_coding	eukaryotic translation initiation factor 4E binding protein 1
ENSG00000278828	479.423	1.47249	0.395934	3.71902	0.000199998	0.00305744	H3C10	protein_coding	H3 clustered histone 10
ENSG00000240429	575.178	-1.27662	0.343287	-3.71881	0.000200162	0.00305744	LRRFIP1P1	processed_pseudogene	LRR binding FLII interacting protein 1 pseudogene 1
ENSG00000163902	8348.12	0.573316	0.154169	3.71876	0.000200205	0.00305744	RPN1	protein_coding	ribophorin I
ENSG00000099331	1228.01	-0.766526	0.206198	-3.71743	0.000201262	0.00306313	MYO9B	protein_coding	myosin IXB
ENSG00000285246	2661.88	0.807748	0.217278	3.71759	0.000201135	0.00306313	NEDD8	protein_coding	NEDD8 ubiquitin like modifier
ENSG00000272977	505.115	-0.985446	0.265072	-3.71765	0.000201082	0.00306313		lncRNA	novel transcript
ENSG00000168936	1007.19	1.10711	0.297807	3.71753	0.000201176	0.00306313	TMEM129	protein_coding	transmembrane protein 129, E3 ubiquitin ligase
ENSG00000130477	4626.26	-0.761595	0.204903	-3.71685	0.000201722	0.00306752	UNC13A	protein_coding	unc-13 homolog A
ENSG00000196230	29697	0.628906	0.169354	3.71356	0.000204366	0.00310508	TUBB	protein_coding	tubulin beta class I
ENSG00000137274	1230.38	0.732717	0.19734	3.71296	0.000204849	0.00310978	BPHL	protein_coding	biphenyl hydrolase like
ENSG00000172037	142.991	-1.73084	0.466344	-3.71151	0.000206029	0.00312446	LAMB2	protein_coding	laminin subunit beta 2
ENSG00000291834	6709.66	0.640771	0.172652	3.71134	0.000206166	0.00312446	PFDN5	protein_coding	prefoldin subunit 5
ENSG00000169976	507.065	1.18008	0.317991	3.71104	0.000206412	0.00312554	SF3B5	protein_coding	splicing factor 3b subunit 5
ENSG00000274266	2255.01	1.23711	0.33353	3.70913	0.000207972	0.0031465	SNORA73A	snoRNA	small nucleolar RNA, H/ACA box 73A
ENSG00000291228	514.793	-1.08397	0.292329	-3.70804	0.000208874	0.00315747		lncRNA	novel transcript
ENSG00000133731	1408.24	0.772393	0.208323	3.70766	0.00020918	0.00315943	IMPA1	protein_coding	inositol monophosphatase 1
ENSG00000128191	1357.13	-0.807619	0.218077	-3.70338	0.00021275	0.00321064	DGCR8	protein_coding	DGCR8 microprocessor complex subunit
ENSG00000063241	603.698	1.25223	0.338194	3.70271	0.000213312	0.0032164	ISOC2	protein_coding	isochorismatase domain containing 2
ENSG00000290385	428.353	-1.41403	0.381915	-3.70247	0.000213507	0.00321664		lncRNA	novel transcript
ENSG00000274184	215.918	-1.291	0.348769	-3.70158	0.000214263	0.0032253		lncRNA	novel transcript, antisense to ZSCAN30
ENSG00000198331	867.382	0.798414	0.215749	3.70066	0.000215042	0.0032343	HYLS1	protein_coding	HYLS1 centriolar and ciliogenesis associated
ENSG00000004059	3162.06	0.620219	0.167631	3.69991	0.000215676	0.0032384	ARF5	protein_coding	ADP ribosylation factor 5
ENSG00000170421	4574.97	0.620261	0.167635	3.70007	0.000215536	0.0032384	KRT8	protein_coding	keratin 8
ENSG00000177917	2244.08	0.883664	0.238867	3.6994	0.00021611	0.00324219	ARL6IP6	protein_coding	ADP ribosylation factor like GTPase 6 interacting protein 6
ENSG00000288480	29.5737	-4.02677	1.08878	-3.69844	0.000216929	0.00325176		protein_coding
ENSG00000280975	1346.42	-0.721306	0.195131	-3.69652	0.000218579	0.00327374	CENATAC	protein_coding	centrosomal AT-AC splicing factor
ENSG00000101901	2166.12	0.637747	0.172578	3.69542	0.000219521	0.00328236	ALG13	protein_coding	ALG13 UDP-N-acetylglucosaminyltransferase subunit
ENSG00000074800	15739.8	0.905604	0.245058	3.69547	0.000219478	0.00328236	ENO1	protein_coding	enolase 1
ENSG00000167005	11347.8	0.620382	0.167913	3.69467	0.000220176	0.0032894	NUDT21	protein_coding	nudix hydrolase 21
ENSG00000237457	653.378	0.975661	0.264171	3.6933	0.000221367	0.00330406	BRINP3-DT	lncRNA	BRINP3 divergent transcript
ENSG00000280652	1056.69	1.19233	0.322853	3.69311	0.000221527	0.00330406	SCARNA5	scaRNA	small Cajal body-specific RNA 5
ENSG00000117519	3488.58	0.62913	0.170363	3.69288	0.000221733	0.00330437	CNN3	protein_coding	calponin 3
ENSG00000049656	2542.28	0.655306	0.177537	3.69111	0.00022328	0.00332068	CLPTM1L	protein_coding	CLPTM1 like
ENSG00000133265	795.975	0.861489	0.23343	3.69057	0.000223756	0.00332068	HSPBP1	protein_coding	HSPA (Hsp70) binding protein 1
ENSG00000238083	1963.57	-0.968983	0.262552	-3.69064	0.000223693	0.00332068	LRRC37A2	protein_coding	leucine rich repeat containing 37 member A2
ENSG00000109674	997.631	0.737203	0.199733	3.69094	0.000223423	0.00332068	NEIL3	protein_coding	nei like DNA glycosylase 3
ENSG00000187164	7374.98	-0.618049	0.167445	-3.69106	0.00022332	0.00332068	SHTN1	protein_coding	shootin 1
ENSG00000112667	719.574	0.796681	0.215962	3.68899	0.000225143	0.00333787	DNPH1	protein_coding	2'-deoxynucleoside 5'-phosphate N-hydrolase 1
ENSG00000287811	614.867	-1.14453	0.310268	-3.68883	0.000225287	0.00333787		lncRNA	novel transcript
ENSG00000078687	2746.33	-1.13981	0.309017	-3.68851	0.000225575	0.00333937	TNRC6C	protein_coding	trinucleotide repeat containing adaptor 6C
ENSG00000117118	1002.76	0.860305	0.233268	3.68805	0.000225975	0.00334253	SDHB	protein_coding	succinate dehydrogenase complex iron sulfur subunit B
ENSG00000285182	5192.14	-0.749122	0.203163	-3.6873	0.000226643	0.00334963	FNBP4	protein_coding	formin binding protein 4
ENSG00000187672	5512.7	-0.739607	0.20064	-3.68624	0.000227593	0.00335258	ERC2	protein_coding	ELKS/RAB6-interacting/CAST family member 2
ENSG00000228434	203.728	-1.93694	0.525441	-3.68631	0.000227528	0.00335258		lncRNA	novel transcript
ENSG00000293427	681.568	-0.855419	0.232032	-3.68665	0.000227228	0.00335258		lncRNA	novel transcript
ENSG00000151500	1507.74	0.697912	0.189326	3.68629	0.000227543	0.00335258	THYN1	protein_coding	thymocyte nuclear protein 1
ENSG00000268362	3702.23	-0.69584	0.188927	-3.68313	0.000230391	0.00339101		lncRNA	novel transcript
ENSG00000173674	13228.2	0.664995	0.180563	3.68289	0.000230604	0.00339136	EIF1AX	protein_coding	eukaryotic translation initiation factor 1A X-linked
ENSG00000287277	61.3782	-2.18438	0.593261	-3.68199	0.000231421	0.00340057		lncRNA	novel transcript
ENSG00000143971	2102.84	0.652082	0.177199	3.67994	0.000233285	0.00342515	ETAA1	protein_coding	ETAA1 activator of ATR kinase
ENSG00000010270	1901.39	0.720652	0.195903	3.67861	0.000234506	0.00344025	STARD3NL	protein_coding	STARD3 N-terminal like
ENSG00000096092	2954.31	0.700376	0.190406	3.67833	0.000234765	0.00344123	TMEM14A	protein_coding	transmembrane protein 14A
ENSG00000116752	1734.13	0.733338	0.199457	3.67666	0.000236303	0.00345811	BCAS2	protein_coding	BCAS2 pre-mRNA processing factor
ENSG00000145819	611.645	-1.20199	0.326921	-3.67669	0.000236278	0.00345811	ARHGAP26	protein_coding	Rho GTPase activating protein 26
ENSG00000292186	2253.59	0.890249	0.242174	3.67606	0.000236861	0.00346344	MAGEA3	protein_coding	MAGE family member A3
ENSG00000022840	2826.74	-0.833628	0.226869	-3.67449	0.000238327	0.00348203	RNF10	protein_coding	ring finger protein 10
ENSG00000137496	295.496	-1.55076	0.422116	-3.67378	0.000238984	0.00348667	IL18BP	protein_coding	interleukin 18 binding protein
ENSG00000105058	2337.46	0.714511	0.194546	3.67271	0.000239995	0.00349782	FAM32A	protein_coding	family with sequence similarity 32 member A
ENSG00000183458	507.717	-0.965604	0.26295	-3.6722	0.00024047	0.00350189	PKD1P3	transcribed_unprocessed_pseudogene	polycystin 1, transient receptor potential channel interacting pseudogene 3
ENSG00000270012	156.437	-1.35324	0.368724	-3.67007	0.000242481	0.00352795		lncRNA	novel transcript
ENSG00000164219	2519.93	0.784117	0.213662	3.66989	0.000242654	0.00352795	PGGT1B	protein_coding	protein geranylgeranyltransferase type I subunit beta
ENSG00000133641	1818.03	0.821411	0.223859	3.66933	0.00024319	0.00353288	RLIG1	protein_coding	RNA 5'-phosphate and 3'-OH ligase 1
ENSG00000128513	2745.63	0.631428	0.17213	3.66832	0.000244153	0.00354111	POT1	protein_coding	protection of telomeres 1
ENSG00000197694	14802.5	-0.915617	0.249599	-3.66835	0.000244122	0.00354111	SPTAN1	protein_coding	spectrin alpha, non-erythrocytic 1
ENSG00000104341	5875.96	0.643329	0.175409	3.6676	0.000244836	0.00354527	LAPTM4B	protein_coding	lysosomal protein transmembrane 4 beta
ENSG00000262202	510.19	1.10162	0.30035	3.66781	0.000244642	0.00354527		lncRNA	novel transcript
ENSG00000134049	1667.32	0.672592	0.18349	3.66554	0.000246817	0.00356529	IER3IP1	protein_coding	immediate early response 3 interacting protein 1
ENSG00000105404	893.542	0.981363	0.267698	3.66594	0.000246436	0.00356529	RABAC1	protein_coding	Rab acceptor 1
ENSG00000170385	3546.96	0.606551	0.165466	3.66571	0.000246655	0.00356529	SLC30A1	protein_coding	solute carrier family 30 member 1
ENSG00000170091	6434.35	0.617249	0.168426	3.66482	0.000247513	0.00357245	NSG2	protein_coding	neuronal vesicle trafficking associated 2
ENSG00000147912	430.085	-1.02408	0.279585	-3.66284	0.00024943	0.00359432	FBXO10	protein_coding	F-box protein 10
ENSG00000234495	209.361	10.8485	2.96171	3.66292	0.000249359	0.00359432	TRIM27	protein_coding	tripartite motif containing 27
ENSG00000111716	491.45	0.970984	0.265162	3.66186	0.000250395	0.00360533	LDHB	protein_coding	lactate dehydrogenase B
ENSG00000132963	863.129	1.025	0.280073	3.65976	0.000252449	0.00363119	POMP	protein_coding	proteasome maturation protein
ENSG00000138162	3483.64	-0.849822	0.232216	-3.65961	0.000252598	0.00363119	TACC2	protein_coding	transforming acidic coiled-coil containing protein 2
ENSG00000290554	87.1316	-1.79774	0.491274	-3.65934	0.000252862	0.00363208	ADCY10P1	lncRNA	ADCY10 pseudogene 1
ENSG00000196132	3119.08	-0.864366	0.236296	-3.65798	0.000254215	0.00364857	MYT1	protein_coding	myelin transcription factor 1
ENSG00000287562	282.154	-1.16779	0.319303	-3.65732	0.000254869	0.00365503		lncRNA	novel transcript
ENSG00000048707	3078.34	-0.858122	0.234723	-3.65589	0.000256292	0.00366955	VPS13D	protein_coding	vacuolar protein sorting 13 homolog D
ENSG00000070882	25.0768	-5.03432	1.37791	-3.6536	0.000258586	0.00369648	OSBPL3	protein_coding	oxysterol binding protein like 3
ENSG00000204379	3114.95	1.16287	0.318281	3.65361	0.000258576	0.00369648	XAGE1A	protein_coding	X antigen family member 1A
ENSG00000116497	1090.4	-0.832281	0.227819	-3.65326	0.00025893	0.00369844	S100PBP	protein_coding	S100P binding protein
ENSG00000172531	2470.59	0.663314	0.181583	3.65294	0.000259254	0.00370011	PPP1CA	protein_coding	protein phosphatase 1 catalytic subunit alpha
ENSG00000204628	28484	0.901373	0.246805	3.65216	0.000260044	0.00370842	RACK1	protein_coding	receptor for activated C kinase 1
ENSG00000050130	2869.7	0.783579	0.214592	3.65148	0.000260738	0.0037124	JKAMP	protein_coding	JNK1/MAPK8 associated membrane protein
ENSG00000087301	2911.47	0.627152	0.171746	3.65161	0.0002606	0.0037124	TXNDC16	protein_coding	thioredoxin domain containing 16
ENSG00000143252	2662.22	0.764129	0.209308	3.65075	0.000261478	0.00371998	SDHC	protein_coding	succinate dehydrogenase complex subunit C
ENSG00000164172	1327.2	0.758257	0.20772	3.65037	0.00026186	0.00372245	MOCS2	protein_coding	molybdenum cofactor synthesis 2
ENSG00000109971	162654	0.5693	0.156	3.64935	0.000262903	0.00373134	HSPA8	protein_coding	heat shock protein family A (Hsp70) member 8
ENSG00000143543	1647.72	1.01314	0.27761	3.64951	0.000262738	0.00373134	JTB	protein_coding	jumping translocation breakpoint
ENSG00000116350	2241.38	-0.930944	0.255187	-3.64808	0.000264204	0.00374684	SRSF4	protein_coding	serine and arginine rich splicing factor 4
ENSG00000028839	1336.02	1.01904	0.27938	3.64749	0.000264814	0.00375252	TBPL1	protein_coding	TATA-box binding protein like 1
ENSG00000292219	2477.47	-0.73226	0.20077	-3.64727	0.000265044	0.0037528	GRIPAP1	protein_coding	GRIP1 associated protein 1
ENSG00000117523	20397	-0.756396	0.207504	-3.64522	0.000267167	0.00377987	PRRC2C	protein_coding	proline rich coiled-coil 2C
ENSG00000111676	2082.84	-1.25804	0.345171	-3.64468	0.00026772	0.00378171	ATN1	protein_coding	atrophin 1
ENSG00000106683	760.589	-0.782204	0.214608	-3.64481	0.000267594	0.00378171	LIMK1	protein_coding	LIM domain kinase 1
ENSG00000175063	1044.78	0.833995	0.228855	3.64421	0.000268217	0.00378573	UBE2C	protein_coding	ubiquitin conjugating enzyme E2 C
ENSG00000176978	2851.78	0.844367	0.231752	3.6434	0.000269055	0.00379457	DPP7	protein_coding	dipeptidyl peptidase 7
ENSG00000119397	4710	-0.814052	0.223597	-3.64071	0.000271883	0.00382842	CNTRL	protein_coding	centriolin
ENSG00000182979	1566.24	-0.700591	0.192524	-3.63898	0.000273721	0.00385126	MTA1	protein_coding	metastasis associated 1
ENSG00000172586	552.138	0.941632	0.258953	3.6363	0.000276577	0.00388839	CHCHD1	protein_coding	coiled-coil-helix-coiled-coil-helix domain containing 1
ENSG00000263465	1207.41	0.875923	0.240926	3.63565	0.000277279	0.00389499	SRSF8	protein_coding	serine and arginine rich splicing factor 8
ENSG00000177410	5144.12	0.857545	0.235883	3.63546	0.000277482	0.00389499	ZFAS1	lncRNA	ZNFX1 antisense RNA 1
ENSG00000121410	346.748	1.25373	0.344904	3.63501	0.000277967	0.00389873	A1BG	protein_coding	alpha-1-B glycoprotein
ENSG00000177169	901.118	-0.774487	0.213157	-3.63341	0.000279696	0.00391991	ULK1	protein_coding	unc-51 like autophagy activating kinase 1
ENSG00000183258	2105.75	0.656999	0.180835	3.63315	0.000279983	0.00392086	DDX41	protein_coding	DEAD-box helicase 41
ENSG00000058804	1703.05	0.659962	0.181694	3.63227	0.000280938	0.00393116	NDC1	protein_coding	NDC1 transmembrane nucleoporin
ENSG00000183718	1694.1	-0.701008	0.193021	-3.63176	0.000281491	0.00393581	TRIM52	protein_coding	tripartite motif containing 52
ENSG00000179115	2400.13	0.729891	0.200996	3.63137	0.000281922	0.00393876	FARSA	protein_coding	phenylalanyl-tRNA synthetase subunit alpha
ENSG00000227388	232.603	-1.22844	0.338323	-3.63095	0.000282377	0.00394204		lncRNA	novel transcript
ENSG00000152944	2029.94	0.769372	0.211931	3.6303	0.000283089	0.0039489	MED21	protein_coding	mediator complex subunit 21
ENSG00000186603	94.8882	1.89893	0.523114	3.63004	0.000283376	0.00394982	HPDL	protein_coding	4-hydroxyphenylpyruvate dioxygenase like
ENSG00000277956	1713.67	-0.945913	0.260603	-3.62972	0.000283733	0.00395172	MAPT	protein_coding	microtubule associated protein tau
ENSG00000126705	620.165	-1.10917	0.305825	-3.62681	0.000286948	0.00398576	AHDC1	protein_coding	AT-hook DNA binding motif containing 1
ENSG00000150753	22442.4	0.554833	0.152986	3.6267	0.000287069	0.00398576	CCT5	protein_coding	chaperonin containing TCP1 subunit 5
ENSG00000162733	354.816	-1.14532	0.315796	-3.62677	0.000286994	0.00398576	DDR2	protein_coding	discoidin domain receptor tyrosine kinase 2
ENSG00000224083	68.7648	-2.28819	0.630918	-3.62676	0.000286996	0.00398576	MTCO1P11	unprocessed_pseudogene	MT-CO1 pseudogene 11
ENSG00000170017	56022.1	0.549082	0.151418	3.62626	0.00028756	0.00398639	ALCAM	protein_coding	activated leukocyte cell adhesion molecule
ENSG00000163531	9160.91	-0.591261	0.163044	-3.6264	0.000287405	0.00398639	NFASC	protein_coding	neurofascin
ENSG00000138119	529.17	-0.904234	0.249424	-3.62528	0.000288644	0.00399661	MYOF	protein_coding	myoferlin
ENSG00000290845	2704.88	-0.738588	0.203738	-3.62519	0.000288744	0.00399661		lncRNA	novel transcript
ENSG00000132849	2776.39	-0.776813	0.214396	-3.62326	0.000290918	0.00402097	PATJ	protein_coding	PATJ crumbs cell polarity complex component
ENSG00000143653	1007.34	0.800307	0.220883	3.62322	0.000290954	0.00402097	SCCPDH	protein_coding	saccharopine dehydrogenase (putative)
ENSG00000224389	90.7066	-3.4405	0.949735	-3.62259	0.000291669	0.0040238	C4B	protein_coding	complement C4B (Chido blood group)
ENSG00000138078	7261.14	0.565261	0.156039	3.62255	0.000291707	0.0040238	PREPL	protein_coding	prolyl endopeptidase like
ENSG00000072135	1631.86	-0.76141	0.210192	-3.62244	0.000291834	0.0040238	PTPN18	protein_coding	protein tyrosine phosphatase non-receptor type 18
ENSG00000177156	3028	0.602997	0.166536	3.62081	0.000293677	0.00404609	TALDO1	protein_coding	transaldolase 1
ENSG00000020922	4000.05	0.629194	0.173834	3.61952	0.000295151	0.00406326	MRE11	protein_coding	MRE11 homolog, double strand break repair nuclease
ENSG00000120860	1138	0.757769	0.209425	3.61833	0.000296514	0.0040789	WASHC3	protein_coding	WASH complex subunit 3
ENSG00000163848	5221.64	-0.573584	0.158559	-3.61748	0.000297482	0.00408906	ZNF148	protein_coding	zinc finger protein 148
ENSG00000134308	31485.1	0.630525	0.17437	3.61601	0.000299177	0.00410921	YWHAQ	protein_coding	tyrosine 3-monooxygenase/tryptophan 5-monooxygenase activation protein theta
ENSG00000172201	6097.73	0.636311	0.175991	3.61558	0.000299678	0.00411293	ID4	protein_coding	inhibitor of DNA binding 4
ENSG00000001561	3502.89	0.69158	0.191296	3.61523	0.000300086	0.00411407	ENPP4	protein_coding	ectonucleotide pyrophosphatase/phosphodiesterase 4
ENSG00000188171	2686.78	0.673076	0.186184	3.61511	0.000300222	0.00411407	ZNF626	protein_coding	zinc finger protein 626
ENSG00000249116	266.733	1.3206	0.365394	3.61419	0.000301285	0.00412548	IRX4-AS1	lncRNA	IRX4 antisense RNA 1
ENSG00000133226	2644.84	-0.71638	0.19823	-3.61389	0.000301634	0.0041271	SRRM1	protein_coding	serine and arginine repetitive matrix 1
ENSG00000073605	180.028	-1.37347	0.380273	-3.61179	0.000304089	0.00415148	GSDMB	protein_coding	gasdermin B
ENSG00000065057	1205.21	0.994357	0.275287	3.61208	0.000303757	0.00415148	NTHL1	protein_coding	nth like DNA glycosylase 1
ENSG00000104343	4333.85	0.630482	0.174563	3.61177	0.000304112	0.00415148	UBE2W	protein_coding	ubiquitin conjugating enzyme E2 W
ENSG00000139291	1377.21	0.930465	0.25764	3.61149	0.000304444	0.00415283	TMEM19	protein_coding	transmembrane protein 19
ENSG00000153130	5307.29	0.732087	0.202809	3.60973	0.000306511	0.00417785	SCOC	protein_coding	short coiled-coil protein
ENSG00000171298	802.795	0.951124	0.263509	3.60946	0.000306834	0.00417907	GAA	protein_coding	alpha glucosidase
ENSG00000126787	2246.96	0.652442	0.180798	3.60869	0.000307752	0.00418519	DLGAP5	protein_coding	DLG associated protein 5
ENSG00000187796	32.4386	-4.05631	1.12428	-3.60792	0.000308668	0.00419445	CARD9	protein_coding	caspase recruitment domain family member 9
ENSG00000134602	996.53	0.739241	0.205032	3.60549	0.00031157	0.00423068	STK26	protein_coding	serine/threonine kinase 26
ENSG00000077157	6255.59	-0.85931	0.238352	-3.60522	0.000311889	0.0042318	PPP1R12B	protein_coding	protein phosphatase 1 regulatory subunit 12B
ENSG00000283103	374.898	1.05864	0.293732	3.60411	0.000313221	0.00424666		lncRNA	novel transcript, antisense to ERVK3-1
ENSG00000131153	908.477	0.993763	0.275812	3.60304	0.000314514	0.00426095	GINS2	protein_coding	GINS complex subunit 2
ENSG00000239306	1394.46	-0.943724	0.261942	-3.6028	0.000314811	0.00426175	RBM14	protein_coding	RNA binding motif protein 14
ENSG00000225783	40311.7	-0.542855	0.150731	-3.60149	0.000316399	0.00428	MIAT	lncRNA	myocardial infarction associated transcript
ENSG00000119718	845.479	0.747854	0.207751	3.59976	0.000318508	0.00430527	EIF2B2	protein_coding	eukaryotic translation initiation factor 2B subunit beta
ENSG00000130725	2243.73	0.790507	0.219614	3.59953	0.000318788	0.0043058	UBE2M	protein_coding	ubiquitin conjugating enzyme E2 M
ENSG00000117335	21715.1	0.67592	0.18788	3.59761	0.000321152	0.00432002	CD46	protein_coding	CD46 molecule
ENSG00000174010	2693.77	0.649779	0.180596	3.59796	0.000320718	0.00432002	KLHL15	protein_coding	kelch like family member 15
ENSG00000076003	3950.79	0.591736	0.164461	3.59804	0.000320621	0.00432002	MCM6	protein_coding	minichromosome maintenance complex component 6
ENSG00000135365	3820.71	-0.843233	0.234389	-3.59759	0.000321183	0.00432002	PHF21A	protein_coding	PHD finger protein 21A
ENSG00000276358	89.344	-1.95547	0.543419	-3.59845	0.000320121	0.00432002	PLEKHM1	protein_coding	pleckstrin homology and RUN domain containing M1
ENSG00000200488	705.31	0.885306	0.246089	3.5975	0.00032129	0.00432002	RN7SKP203	misc_RNA	RN7SK pseudogene 203
ENSG00000111275	941.417	1.01462	0.282066	3.59708	0.000321807	0.00432335	ALDH2	protein_coding	aldehyde dehydrogenase 2 family member
ENSG00000117410	1586.96	0.877981	0.244093	3.59691	0.000322021	0.00432335	ATP6V0B	protein_coding	ATPase H+ transporting V0 subunit b
ENSG00000290832	1031.41	-0.904448	0.251671	-3.59378	0.000325919	0.00436912		lncRNA	novel transcript
ENSG00000245694	1242.28	0.787106	0.219155	3.59155	0.000328723	0.00440141	CRNDE	lncRNA	colorectal neoplasia differentially expressed
ENSG00000141905	883.373	-1.00181	0.278957	-3.59127	0.000329066	0.00440141	NFIC	protein_coding	nuclear factor I C
ENSG00000262074	629.532	1.00633	0.280209	3.59134	0.000328985	0.00440141	SNORD3B-2	snoRNA	small nucleolar RNA, C/D box 3B-2
ENSG00000164708	208.885	1.26445	0.35214	3.59075	0.00032973	0.00440364	PGAM2	protein_coding	phosphoglycerate mutase 2
ENSG00000149923	1109.57	0.847134	0.235934	3.59056	0.000329971	0.00440364	PPP4C	protein_coding	protein phosphatase 4 catalytic subunit
ENSG00000279566	522.941	1.12116	0.312233	3.59078	0.000329684	0.00440364	ZNF43	protein_coding	zinc finger protein 43
ENSG00000291094	1571.99	0.887917	0.247356	3.58963	0.000331151	0.00441608		lncRNA	novel transcript
ENSG00000291836	1177.63	0.830683	0.231431	3.58933	0.000331531	0.00441786	AAAS	protein_coding	aladin WD repeat nucleoporin
ENSG00000170921	5235.45	-0.568305	0.158413	-3.58748	0.000333884	0.00444259	TANC2	protein_coding	tetratricopeptide repeat, ankyrin repeat and coiled-coil containing 2
ENSG00000166226	7807.04	0.579553	0.161629	3.58569	0.000336191	0.00445671	CCT2	protein_coding	chaperonin containing TCP1 subunit 2
ENSG00000115461	16979.4	-0.709487	0.197842	-3.58613	0.000335619	0.00445671	IGFBP5	protein_coding	insulin like growth factor binding protein 5
ENSG00000197077	2292.44	-0.737358	0.205636	-3.58575	0.000336116	0.00445671	KIAA1671	protein_coding	KIAA1671
ENSG00000175061	44941.4	0.975585	0.272057	3.58595	0.000335847	0.00445671	SNHG29	lncRNA	small nucleolar RNA host gene 29
ENSG00000138381	3632.93	0.669089	0.186652	3.58468	0.000337485	0.00447056	ASNSD1	protein_coding	asparagine synthetase domain containing 1
ENSG00000131398	320.605	-1.20555	0.336529	-3.58231	0.000340572	0.0045081	KCNC3	protein_coding	potassium voltage-gated channel subfamily C member 3
ENSG00000135241	2630.17	0.796765	0.222454	3.5817	0.000341366	0.00451478	PNPLA8	protein_coding	patatin like phospholipase domain containing 8
ENSG00000169230	3357.6	0.590611	0.164905	3.58154	0.000341581	0.00451478	PRELID1	protein_coding	PRELI domain containing 1
ENSG00000172943	2131.16	-0.925856	0.258528	-3.58126	0.000341939	0.00451617	PHF8	protein_coding	PHD finger protein 8
ENSG00000184060	41.2245	-2.71292	0.757692	-3.5805	0.000342938	0.00452561	ADAP2	protein_coding	ArfGAP with dual PH domains 2
ENSG00000142856	680.149	0.800562	0.2236	3.58033	0.00034316	0.00452561	ITGB3BP	protein_coding	integrin subunit beta 3 binding protein
ENSG00000196967	1222.31	0.936131	0.261684	3.57733	0.000347116	0.00457441	ZNF585A	protein_coding	zinc finger protein 585A
ENSG00000126883	3010.17	-0.660285	0.184662	-3.57564	0.000349369	0.00460071	NUP214	protein_coding	nucleoporin 214
ENSG00000088854	2256.33	-0.611964	0.171193	-3.5747	0.000350634	0.00461398	DNAAF9	protein_coding	dynein axonemal assembly factor 9
ENSG00000203709	1878.16	-0.829736	0.232128	-3.57448	0.000350928	0.00461444	MIR29B2CHG	lncRNA	MIR29B2 and MIR29C host gene
ENSG00000148672	5088.9	0.658164	0.184216	3.57278	0.000353208	0.0046376	GLUD1	protein_coding	glutamate dehydrogenase 1
ENSG00000166681	3169.08	0.607792	0.170136	3.57238	0.000353747	0.00464127	BEX3	protein_coding	brain expressed X-linked 3
ENSG00000183527	1193.01	0.684102	0.19153	3.57177	0.000354581	0.00464881	PSMG1	protein_coding	proteasome assembly chaperone 1
ENSG00000234539	196.059	-1.44372	0.40427	-3.57118	0.000355375	0.00465046	ATF6B	protein_coding	activating transcription factor 6 beta
ENSG00000146006	3000.66	0.669534	0.187477	3.57128	0.000355235	0.00465046	LRRTM2	protein_coding	leucine rich repeat transmembrane neuronal 2
ENSG00000163931	6539.16	0.815263	0.228295	3.5711	0.000355487	0.00465046	TKT	protein_coding	transketolase
ENSG00000013725	56.0208	2.29589	0.643274	3.56907	0.000358251	0.0046766	CD6	protein_coding	CD6 molecule
ENSG00000138382	1122.43	0.812005	0.227513	3.56906	0.00035827	0.0046766	METTL5	protein_coding	methyltransferase 5, N6-adenosine
ENSG00000196295	3781.57	-0.607049	0.1702	-3.56668	0.000361538	0.00471582	GARS1-DT	lncRNA	GARS1 divergent transcript
ENSG00000104886	1262.54	0.848956	0.238127	3.56514	0.000363658	0.00474001	PLEKHJ1	protein_coding	pleckstrin homology domain containing J1
ENSG00000204228	255.955	1.14297	0.320646	3.5646	0.000364417	0.004743	HSD17B8	protein_coding	hydroxysteroid 17-beta dehydrogenase 8
ENSG00000105750	1558.57	0.755057	0.21181	3.56478	0.000364166	0.004743	ZNF85	protein_coding	zinc finger protein 85
ENSG00000099381	699.181	-1.20863	0.339125	-3.56397	0.000365294	0.00475095	SETD1A	protein_coding	SET domain containing 1A, histone lysine methyltransferase
ENSG00000158023	220.295	-1.38579	0.389053	-3.56196	0.000368099	0.00478395	CFAP251	protein_coding	cilia and flagella associated protein 251
ENSG00000076928	508.875	-0.854121	0.239837	-3.56125	0.000369088	0.00479332	ARHGEF1	protein_coding	Rho guanine nucleotide exchange factor 1
ENSG00000049759	12108.4	-0.563175	0.158184	-3.56026	0.000370485	0.00480797	NEDD4L	protein_coding	NEDD4 like E3 ubiquitin protein ligase
ENSG00000284841	898.329	1.17949	0.331387	3.55925	0.00037191	0.0048206	H2AC25	protein_coding	H2A clustered histone 25
ENSG00000177679	662.474	-0.914515	0.256945	-3.55919	0.000371997	0.0048206	SRRM3	protein_coding	serine/arginine repetitive matrix 3
ENSG00000291824	429.857	0.92869	0.260958	3.55877	0.0003726	0.00482254	BEX5	protein_coding	brain expressed X-linked 5
ENSG00000104626	230.382	1.13141	0.317961	3.55833	0.000373226	0.00482254	ERI1	protein_coding	exoribonuclease 1
ENSG00000261934	499.181	-1.31142	0.368511	-3.55869	0.000372708	0.00482254	PCDHGA9	protein_coding	protocadherin gamma subfamily A, 9
ENSG00000143569	5116.17	-0.902437	0.25361	-3.55836	0.000373173	0.00482254	UBAP2L	protein_coding	ubiquitin associated protein 2 like
ENSG00000064961	1417.98	0.74449	0.209255	3.55781	0.000373963	0.00482857	HMG20B	protein_coding	high mobility group 20B
ENSG00000228716	6081.2	0.584406	0.16432	3.55651	0.000375814	0.00484706	DHFR	protein_coding	dihydrofolate reductase
ENSG00000168675	5165.16	-0.926077	0.260395	-3.55642	0.000375936	0.00484706	LDLRAD4	protein_coding	low density lipoprotein receptor class A domain containing 4
ENSG00000153317	2290.34	-0.813211	0.22888	-3.55301	0.000380857	0.00490696	ASAP1	protein_coding	ArfGAP with SH3 domain, ankyrin repeat and PH domain 1
ENSG00000002834	1654.92	-0.648005	0.182447	-3.55175	0.000382679	0.00492334	LASP1	protein_coding	LIM and SH3 protein 1
ENSG00000290467	37.8504	4.08764	1.15087	3.55179	0.000382622	0.00492334	LINC02210	lncRNA	long intergenic non-protein coding RNA 2210
ENSG00000008441	790.668	-0.925852	0.260693	-3.55151	0.000383029	0.0049243	NFIX	protein_coding	nuclear factor I X
ENSG00000139767	2446.33	-0.894039	0.251788	-3.55076	0.000384118	0.00493476	SRRM4	protein_coding	serine/arginine repetitive matrix 4
ENSG00000108509	848.033	-1.47106	0.414405	-3.54981	0.000385516	0.00494916	CAMTA2	protein_coding	calmodulin binding transcription activator 2
ENSG00000140307	919.15	0.743679	0.209535	3.54918	0.000386433	0.00495737	GTF2A2	protein_coding	general transcription factor IIA subunit 2
ENSG00000133983	1261.14	0.900587	0.253765	3.5489	0.00038685	0.00495782	COX16	protein_coding	cytochrome c oxidase assembly factor COX16
ENSG00000125970	2889	0.665707	0.187588	3.54878	0.000387022	0.00495782	RALY	protein_coding	RALY heterogeneous nuclear ribonucleoprotein
ENSG00000242125	1092.27	0.710382	0.200226	3.5479	0.000388318	0.00497086	SNHG3	lncRNA	small nucleolar RNA host gene 3
ENSG00000159128	1435.57	0.734408	0.207055	3.54692	0.000389762	0.0049751	IFNGR2	protein_coding	interferon gamma receptor 2
ENSG00000282989	188.25	-1.62907	0.459262	-3.54714	0.000389432	0.0049751	PDCL3P2	processed_pseudogene	PDCL3 pseudogene 2
ENSG00000101104	412.584	-1.04539	0.294725	-3.54701	0.000389631	0.0049751	PABPC1L	protein_coding	poly(A) binding protein cytoplasmic 1 like
ENSG00000135617	311.074	1.16453	0.328281	3.54734	0.000389143	0.0049751	PRADC1	protein_coding	protease associated domain containing 1
ENSG00000151789	39.1233	-3.75737	1.05942	-3.54662	0.000390204	0.00497719	ZNF385D	protein_coding	zinc finger protein 385D
ENSG00000162885	145.241	-1.48725	0.419417	-3.54599	0.000391145	0.00498563	B3GALNT2	protein_coding	beta-1,3-N-acetylgalactosaminyltransferase 2
ENSG00000127838	1015.06	0.843687	0.23796	3.5455	0.00039187	0.00499132	PNKD	protein_coding	PNKD metallo-beta-lactamase domain containing
ENSG00000111328	3965.94	0.640246	0.180645	3.54423	0.000393768	0.00501193	CDK2AP1	protein_coding	cyclin dependent kinase 2 associated protein 1
ENSG00000263786	164.431	-1.47207	0.415403	-3.54371	0.000394538	0.00501459		lncRNA	novel transcript, sense intronic to HN1
ENSG00000095209	720.609	0.786863	0.222044	3.54372	0.000394527	0.00501459	TMEM38B	protein_coding	transmembrane protein 38B
ENSG00000213199	62.8195	-2.07973	0.587087	-3.54245	0.000396429	0.00503504	ASIC3	protein_coding	acid sensing ion channel subunit 3
ENSG00000196391	510.423	-1.08019	0.30515	-3.53985	0.00040036	0.00508136	ZNF774	protein_coding	zinc finger protein 774
ENSG00000196498	2667.65	-0.903603	0.255318	-3.53913	0.000401454	0.00509163	NCOR2	protein_coding	nuclear receptor corepressor 2
ENSG00000104365	1311.79	-0.863636	0.244167	-3.53707	0.000404594	0.00512782	IKBKB	protein_coding	inhibitor of nuclear factor kappa B kinase subunit beta
ENSG00000196950	9139.26	0.624247	0.176497	3.53686	0.000404908	0.00512816	SLC39A10	protein_coding	solute carrier family 39 member 10
ENSG00000135108	4537.04	0.62277	0.176136	3.53575	0.000406625	0.00514627	FBXO21	protein_coding	F-box protein 21
ENSG00000100804	2392.34	0.703514	0.198987	3.53548	0.000407038	0.00514786	PSMB5	protein_coding	proteasome 20S subunit beta 5
ENSG00000140400	764.793	-0.770292	0.21789	-3.53523	0.00040742	0.00514904	MAN2C1	protein_coding	mannosidase alpha class 2C member 1
ENSG00000273420	351.521	1.25519	0.355249	3.53327	0.000410447	0.00518364		lncRNA	novel transcript
ENSG00000263603	134.806	-2.38566	0.675501	-3.53169	0.000412911	0.00521107		lncRNA	novel transcript
ENSG00000137876	3149.85	0.846768	0.239864	3.5302	0.000415246	0.00523316	RSL24D1	protein_coding	ribosomal L24 domain containing 1
ENSG00000165283	2108.5	0.666186	0.188707	3.53026	0.000415152	0.00523316	STOML2	protein_coding	stomatin like 2
ENSG00000138663	2284.55	0.657974	0.186401	3.52989	0.000415736	0.00523564	COPS4	protein_coding	COP9 signalosome subunit 4
ENSG00000090020	198.437	-1.28128	0.363006	-3.52963	0.000416148	0.00523714	SLC9A1	protein_coding	solute carrier family 9 member A1
ENSG00000140937	938.556	-0.92016	0.260828	-3.52784	0.000418968	0.00526461	CDH11	protein_coding	cadherin 11
ENSG00000167468	5666.09	0.728097	0.206395	3.52768	0.000419214	0.00526461	GPX4	protein_coding	glutathione peroxidase 4
ENSG00000164117	454.239	0.899488	0.255052	3.52669	0.000420788	0.00528067	FBXO8	protein_coding	F-box protein 8
ENSG00000114209	3016.98	0.653926	0.185439	3.52636	0.00042131	0.00528351	PDCD10	protein_coding	programmed cell death 10
ENSG00000125944	29.8884	4.05345	1.14955	3.52611	0.000421706	0.00528477	HNRNPR	protein_coding	heterogeneous nuclear ribonucleoprotein R
ENSG00000082153	14352.8	0.561414	0.159287	3.52454	0.000424223	0.00531259	BZW1	protein_coding	basic leucine zipper and W2 domains 1
ENSG00000175662	1540.49	-0.997262	0.283051	-3.52326	0.00042628	0.00533088	TOM1L2	protein_coding	target of myb1 like 2 membrane trafficking protein
ENSG00000116016	1094.17	-0.741749	0.210579	-3.52244	0.000427601	0.00534356	EPAS1	protein_coding	endothelial PAS domain protein 1
ENSG00000107789	1417.33	0.727324	0.206494	3.52226	0.000427891	0.00534356	MINPP1	protein_coding	multiple inositol-polyphosphate phosphatase 1
ENSG00000290948	254.679	-1.0894	0.30933	-3.52181	0.000428607	0.00534876		lncRNA	novel transcript
ENSG00000137216	1856.36	-0.630299	0.179081	-3.51963	0.000432157	0.0053893	TMEM63B	protein_coding	transmembrane protein 63B
ENSG00000196465	1888.04	0.897782	0.255098	3.51936	0.000432592	0.00539097	MYL6B	protein_coding	myosin light chain 6B
ENSG00000262145	294.187	1.16196	0.330182	3.51913	0.000432957	0.00539176	ATP23	protein_coding	ATP23 metallopeptidase and ATP synthase assembly factor homolog
ENSG00000157483	154.011	-2.41108	0.685292	-3.51833	0.000434279	0.00540447	MYO1E	protein_coding	myosin IE
ENSG00000220267	177.421	-1.33666	0.379983	-3.51768	0.000435341	0.00540639	ACTBP8	processed_pseudogene	ACTB pseudogene 8
ENSG00000291748	8988.83	-1.00118	0.2846	-3.51784	0.000435066	0.00540639	COL3A1	protein_coding	collagen type III alpha 1 chain
ENSG00000163738	1623.65	0.642865	0.182748	3.51776	0.000435209	0.00540639	MTHFD2L	protein_coding	methylenetetrahydrofolate dehydrogenase (NADP+ dependent) 2 like
ENSG00000239268	835.93	-0.859565	0.244501	-3.5156	0.000438766	0.00544492	LINC03051	lncRNA	long intergenic non-protein coding RNA 3051
ENSG00000130699	465.441	-1.07666	0.306266	-3.51542	0.000439052	0.00544492	TAF4	protein_coding	TATA-box binding protein associated factor 4
ENSG00000205542	17018.4	0.608866	0.173232	3.51475	0.000440169	0.00545499	TMSB4X	protein_coding	thymosin beta 4 X-linked
ENSG00000162734	3648.91	0.736416	0.20954	3.51443	0.000440691	0.00545767	PEA15	protein_coding	proliferation and apoptosis adaptor protein 15
ENSG00000164929	855.655	1.05266	0.299586	3.5137	0.00044191	0.00546899	BAALC	protein_coding	BAALC binder of MAP3K1 and KLF4
ENSG00000130005	461.797	1.23203	0.350711	3.51295	0.00044316	0.00547335	GAMT	protein_coding	guanidinoacetate N-methyltransferase
ENSG00000281931	1101.57	-2.56098	0.729014	-3.51294	0.000443181	0.00547335	SCG5	protein_coding	secretogranin V
ENSG00000269343	1425.46	-0.695928	0.198097	-3.51307	0.000442964	0.00547335	ZNF587B	protein_coding	zinc finger protein 587B
ENSG00000163159	1871.94	0.742533	0.211399	3.51248	0.000443952	0.00547909	VPS72	protein_coding	vacuolar protein sorting 72 homolog
ENSG00000064393	15163.3	-0.971768	0.276786	-3.5109	0.000446592	0.00550028	HIPK2	protein_coding	homeodomain interacting protein kinase 2
ENSG00000172260	2306.72	0.660804	0.188212	3.51097	0.000446483	0.00550028	NEGR1	protein_coding	neuronal growth regulator 1
ENSG00000121716	904.425	-0.71479	0.203584	-3.51104	0.000446363	0.00550028	PILRB	protein_coding	paired immunoglobin like type 2 receptor beta
ENSG00000138160	4818.99	0.627987	0.17892	3.50988	0.000448305	0.00551758	KIF11	protein_coding	kinesin family member 11
ENSG00000090006	116.438	-2.24649	0.640214	-3.50897	0.000449849	0.00553277	LTBP4	protein_coding	latent transforming growth factor beta binding protein 4
ENSG00000151743	1512.88	0.65552	0.186876	3.50778	0.000451858	0.00554984	AMN1	protein_coding	antagonist of mitotic exit network 1 homolog
ENSG00000254858	243.608	1.21358	0.345962	3.50784	0.000451762	0.00554984	MPV17L2	protein_coding	MPV17 mitochondrial inner membrane protein like 2
ENSG00000183978	1112.07	0.899733	0.256581	3.50663	0.000453819	0.0055701	COA3	protein_coding	cytochrome c oxidase assembly factor 3
ENSG00000179021	1962.8	0.64038	0.182633	3.50637	0.000454266	0.00557042	C3orf38	protein_coding	chromosome 3 open reading frame 38
ENSG00000087053	3641.41	0.612721	0.174751	3.50625	0.000454468	0.00557042	MTMR2	protein_coding	myotubularin related protein 2
ENSG00000289085	243.434	-1.42155	0.405502	-3.50566	0.000455481	0.00557902		lncRNA	novel transcript, sense intronic to CPEB4
ENSG00000108576	124.301	1.71599	0.489752	3.50379	0.000458683	0.0056144	SLC6A4	protein_coding	solute carrier family 6 member 4
ENSG00000112715	3083.57	-0.601445	0.171691	-3.50306	0.00045994	0.00562593	VEGFA	protein_coding	vascular endothelial growth factor A
ENSG00000147123	1878.42	0.958354	0.273598	3.50278	0.000460438	0.00562816	NDUFB11	protein_coding	NADH:ubiquinone oxidoreductase subunit B11
ENSG00000112983	1594.6	-0.908399	0.259376	-3.50225	0.000461349	0.00563161	BRD8	protein_coding	bromodomain containing 8
ENSG00000289006	92.9447	-1.71467	0.489583	-3.5023	0.000461253	0.00563161		lncRNA	novel transcript
ENSG00000204149	665.467	-0.952061	0.271882	-3.50175	0.00046222	0.00563481	AGAP6	protein_coding	ArfGAP with GTPase domain, ankyrin repeat and PH domain 6
ENSG00000163481	467.942	1.50854	0.430799	3.50173	0.000462241	0.00563481	RNF25	protein_coding	ring finger protein 25
ENSG00000188725	5210.9	0.556798	0.159023	3.50136	0.000462887	0.00563883	SMIM15	protein_coding	small integral membrane protein 15
ENSG00000081087	1451.62	0.658736	0.188149	3.50114	0.000463268	0.00563963	OSTM1	protein_coding	osteoclastogenesis associated transmembrane protein 1
ENSG00000187134	441.931	0.917532	0.262127	3.50034	0.00046467	0.00565285	AKR1C1	protein_coding	aldo-keto reductase family 1 member C1
ENSG00000228526	112.169	-1.51341	0.432473	-3.49944	0.000466244	0.0056671	MIR34AHG	lncRNA	MIR34A host gene
ENSG00000105518	876.609	1.02065	0.291673	3.4993	0.000466475	0.0056671	TMEM205	protein_coding	transmembrane protein 205
ENSG00000262503	87.4291	-1.79134	0.511987	-3.49881	0.000467345	0.00567381	SPICP3	processed_pseudogene	Spi-C transcription factor pseudogene 3
ENSG00000173744	6166.19	0.627657	0.179426	3.49814	0.000468512	0.00568329	AGFG1	protein_coding	ArfGAP with FG repeats 1
ENSG00000073417	820.723	-0.96159	0.274897	-3.498	0.000468761	0.00568329	PDE8A	protein_coding	phosphodiesterase 8A
ENSG00000126858	4343.33	0.672509	0.192323	3.49676	0.000470945	0.00570591	RHOT1	protein_coding	ras homolog family member T1
ENSG00000249684	769.387	-0.914236	0.261468	-3.49655	0.000471313	0.00570649		lncRNA	novel transcript, antisense to PROP1
ENSG00000104835	282.601	1.40267	0.401241	3.49583	0.000472593	0.00571812	SARS2	protein_coding	seryl-tRNA synthetase 2, mitochondrial
ENSG00000167508	397.766	0.909921	0.260397	3.49436	0.000475203	0.00574581	MVD	protein_coding	mevalonate diphosphate decarboxylase
ENSG00000289444	913.764	-1.03936	0.297459	-3.49414	0.00047559	0.0057466		lncRNA	novel transcript
ENSG00000061938	947.192	-0.964408	0.276187	-3.49186	0.000479668	0.00579196	TNK2	protein_coding	tyrosine kinase non receptor 2
ENSG00000214021	367.593	-1.01263	0.290073	-3.49095	0.000481301	0.00580777	TTLL3	protein_coding	tubulin tyrosine ligase like 3
ENSG00000290627	69.4125	-2.16564	0.620604	-3.48957	0.0004838	0.00583398		lncRNA	ArfGAP with GTPase domain, ankyrin repeat and PH domain 12, pseudogene [Source:NCBI gene (formerly Entrezgene)
ENSG00000065135	7745.21	0.576667	0.165286	3.48889	0.000485025	0.00584481	GNAI3	protein_coding	G protein subunit alpha i3
ENSG00000115350	171.991	1.42521	0.408564	3.48833	0.00048605	0.00585322	POLE4	protein_coding	DNA polymerase epsilon 4, accessory subunit
ENSG00000291527	3576.53	0.642789	0.184294	3.48785	0.000486927	0.00585983	USP16	protein_coding	ubiquitin specific peptidase 16
ENSG00000173113	2362.28	0.93608	0.268503	3.4863	0.000489756	0.00588596	TRMT112	protein_coding	tRNA methyltransferase activator subunit 11-2
ENSG00000008382	688.737	-0.853719	0.245028	-3.48416	0.000493678	0.00591943	MPND	protein_coding	MPN domain containing
ENSG00000160299	4096.1	-0.735881	0.211214	-3.48406	0.000493865	0.00591943	PCNT	protein_coding	pericentrin
ENSG00000126067	1409.6	0.703224	0.201827	3.4843	0.000493434	0.00591943	PSMB2	protein_coding	proteasome 20S subunit beta 2
ENSG00000181090	2720.86	-0.713303	0.204793	-3.48305	0.000495743	0.00593796	EHMT1	protein_coding	euchromatic histone lysine methyltransferase 1
ENSG00000163479	2429.85	0.684756	0.196611	3.48279	0.000496211	0.00593958	SSR2	protein_coding	signal sequence receptor subunit 2
ENSG00000163945	872.265	-0.952219	0.273498	-3.48163	0.000498377	0.00596152	UVSSA	protein_coding	UV stimulated scaffold protein A
ENSG00000254772	47309.4	0.657631	0.188922	3.48097	0.000499605	0.00597221	EEF1G	protein_coding	eukaryotic translation elongation factor 1 gamma
ENSG00000196876	3309.92	-0.932824	0.268084	-3.47959	0.000502173	0.00599526	SCN8A	protein_coding	sodium voltage-gated channel alpha subunit 8
ENSG00000157593	1578	0.730902	0.210055	3.47958	0.000502203	0.00599526	SLC35B2	protein_coding	solute carrier family 35 member B2
ENSG00000124942	4148.14	-0.820809	0.236064	-3.47707	0.000506932	0.00604767	AHNAK	protein_coding	AHNAK nucleoprotein
ENSG00000249460	570.203	1.05985	0.304886	3.47622	0.000508537	0.00606278	LINC02500	lncRNA	long intergenic non-protein coding RNA 2500
ENSG00000102144	29605.7	0.766804	0.220615	3.47576	0.000509413	0.00606918	PGK1	protein_coding	phosphoglycerate kinase 1
ENSG00000184117	4897.89	0.659335	0.189778	3.47425	0.000512283	0.0060993	NIPSNAP1	protein_coding	nipsnap homolog 1
ENSG00000276545	203.21	-1.42158	0.409313	-3.47308	0.000514517	0.00612183	PCDHGB9P	unprocessed_pseudogene	protocadherin gamma subfamily B, 9 pseudogene
ENSG00000177556	473.155	1.10166	0.317382	3.47109	0.000518355	0.00615133	ATOX1	protein_coding	antioxidant 1 copper chaperone
ENSG00000182481	5340.54	0.548393	0.157974	3.47142	0.000517705	0.00615133	KPNA2	protein_coding	karyopherin subunit alpha 2
ENSG00000003096	1830.67	0.672759	0.193794	3.47152	0.000517526	0.00615133	KLHL13	protein_coding	kelch like family member 13
ENSG00000140950	939.243	-0.820832	0.236477	-3.47108	0.000518373	0.00615133	MEAK7	protein_coding	MTOR associated protein, eak-7 homolog
ENSG00000106524	1324.49	0.689312	0.198628	3.47037	0.000519747	0.00616355	ANKMY2	protein_coding	ankyrin repeat and MYND domain containing 2
ENSG00000155754	1746.22	0.845386	0.243647	3.46971	0.000521013	0.00617447	C2CD6	protein_coding	C2 calcium dependent domain containing 6
ENSG00000241685	3096.05	0.589347	0.169893	3.46892	0.000522549	0.00618814	ARPC1A	protein_coding	actin related protein 2/3 complex subunit 1A
ENSG00000176171	12381	0.869545	0.250679	3.46876	0.000522858	0.00618814	BNIP3	protein_coding	BCL2 interacting protein 3
ENSG00000064687	819.204	-0.85079	0.24531	-3.46823	0.000523906	0.00619643	ABCA7	protein_coding	ATP binding cassette subfamily A member 7
ENSG00000081138	4123.1	0.652139	0.188069	3.46756	0.000525205	0.0062036	CDH7	protein_coding	cadherin 7
ENSG00000291231	980.351	0.824569	0.237784	3.46773	0.000524883	0.0062036		lncRNA	novel transcript
ENSG00000101843	1159.41	0.824449	0.237781	3.46726	0.00052579	0.0062064	PSMD10	protein_coding	proteasome 26S subunit, non-ATPase 10
ENSG00000115977	2206.49	-0.873094	0.251829	-3.46701	0.000526279	0.00620807	AAK1	protein_coding	AP2 associated kinase 1
ENSG00000088766	2752.07	0.638841	0.184401	3.46441	0.000531404	0.00623972	CRLS1	protein_coding	cardiolipin synthase 1
ENSG00000291533	12449.2	0.536702	0.154916	3.46446	0.000531291	0.00623972	CCT8	protein_coding	chaperonin containing TCP1 subunit 8
ENSG00000116906	1133.88	0.786493	0.226954	3.46544	0.000529374	0.00623972	GNPAT	protein_coding	glyceronephosphate O-acyltransferase
ENSG00000224363	260.731	1.17152	0.33811	3.46491	0.000530407	0.00623972		lncRNA	novel transcript
ENSG00000100941	4655.77	-0.890345	0.256961	-3.46491	0.000530417	0.00623972	PNN	protein_coding	pinin, desmosome associated protein
ENSG00000163536	2150.59	0.717533	0.207087	3.46488	0.000530473	0.00623972	SERPINI1	protein_coding	serpin family I member 1
ENSG00000156467	15269.1	0.550598	0.158929	3.46442	0.000531377	0.00623972	UQCRB	protein_coding	ubiquinol-cytochrome c reductase binding protein
ENSG00000149806	6907.82	0.706421	0.203929	3.46405	0.000532114	0.00624395	FAU	protein_coding	FAU ubiquitin like and ribosomal protein S30 fusion
ENSG00000125868	13376	0.635187	0.183378	3.46382	0.00053257	0.00624521	DSTN	protein_coding	destrin, actin depolymerizing factor
ENSG00000164823	1533.09	0.683972	0.197484	3.46343	0.000533329	0.00624913	OSGIN2	protein_coding	oxidative stress induced growth inhibitor family member 2
ENSG00000169045	17629.3	-0.827447	0.238946	-3.4629	0.000534384	0.00625418	HNRNPH1	protein_coding	heterogeneous nuclear ribonucleoprotein H1
ENSG00000172336	1131.97	0.799811	0.231081	3.46117	0.000537838	0.00628638	POP7	protein_coding	POP7 homolog, ribonuclease P/MRP subunit
ENSG00000173218	2807.3	0.60006	0.173388	3.4608	0.000538576	0.0062909	VANGL1	protein_coding	VANGL planar cell polarity protein 1
ENSG00000103024	447.225	1.14491	0.330849	3.46052	0.000539135	0.00629332	NME3	protein_coding	NME/NM23 nucleoside diphosphate kinase 3
ENSG00000230159	394.718	1.10245	0.318597	3.46032	0.000539524	0.00629337		lncRNA	novel transcript
ENSG00000153707	8926.23	-0.742086	0.214466	-3.46017	0.000539844	0.00629337	PTPRD	protein_coding	protein tyrosine phosphatase receptor type D
ENSG00000096401	5186.81	0.564425	0.163181	3.45889	0.000542408	0.00631553	CDC5L	protein_coding	cell division cycle 5 like
ENSG00000114251	1278.91	0.784744	0.226879	3.45887	0.000542451	0.00631553	WNT5A	protein_coding	Wnt family member 5A
ENSG00000144061	252.197	1.08946	0.315027	3.4583	0.000543601	0.0063248	NPHP1	protein_coding	nephrocystin 1
ENSG00000117505	3633.82	0.568373	0.164433	3.45655	0.000547134	0.00635976	DR1	protein_coding	down-regulator of transcription 1
ENSG00000270231	1394.92	-0.67229	0.194511	-3.45631	0.000547619	0.00635976	NBPF8	protein_coding	NBPF member 8
ENSG00000215472	3220.15	0.589066	0.170433	3.45629	0.000547673	0.00635976	RPL17-C18orf32	protein_coding	RPL17-C18orf32 readthrough
ENSG00000143771	872.039	0.823839	0.238432	3.45524	0.000549803	0.00638036	CNIH4	protein_coding	cornichon family AMPA receptor auxiliary protein 4
ENSG00000139197	373.339	-1.04255	0.301789	-3.45455	0.000551208	0.00639251	PEX5	protein_coding	peroxisomal biogenesis factor 5
ENSG00000136854	4200.18	-0.703742	0.203841	-3.45241	0.000555605	0.00643933	STXBP1	protein_coding	syntaxin binding protein 1
ENSG00000142546	1027.1	1.09044	0.31601	3.45065	0.000559234	0.00647719	NOSIP	protein_coding	nitric oxide synthase interacting protein
ENSG00000179988	192.172	1.29524	0.375381	3.45046	0.00055963	0.00647742	PSTK	protein_coding	phosphoseryl-tRNA kinase
ENSG00000137040	3064.98	0.572108	0.165814	3.45029	0.000559978	0.00647742	RANBP6	protein_coding	RAN binding protein 6
ENSG00000187735	5201.38	0.57396	0.166436	3.44853	0.000563643	0.00651138	TCEA1	protein_coding	transcription elongation factor A1
ENSG00000290682	735.328	-1.14755	0.332833	-3.44781	0.000565149	0.00652457		lncRNA	STAG3 cohesin complex component like 5, pseudogene [Source:NCBI gene (formerly Entrezgene)
ENSG00000213401	1427.27	0.892351	0.25891	3.44657	0.000567751	0.00655038	MAGEA12	protein_coding	MAGE family member A12
ENSG00000125977	4765.7	0.5713	0.165823	3.44524	0.000570549	0.00657842	EIF2S2	protein_coding	eukaryotic translation initiation factor 2 subunit beta
ENSG00000115457	5159.4	0.928348	0.269594	3.4435	0.000574231	0.00660384	IGFBP2	protein_coding	insulin like growth factor binding protein 2
ENSG00000185513	1949.04	-0.65744	0.190905	-3.44381	0.000573575	0.00660384	L3MBTL1	protein_coding	L3MBTL histone methyl-lysine binding protein 1
ENSG00000146701	3793.9	0.583576	0.169467	3.44359	0.00057404	0.00660384	MDH2	protein_coding	malate dehydrogenase 2
ENSG00000272610	214.903	-1.32295	0.384268	-3.44278	0.000575775	0.00661734	MAGI1-IT1	lncRNA	MAGI1 intronic transcript 1
ENSG00000136156	2246.15	0.689021	0.200164	3.44228	0.000576841	0.00662534	ITM2B	protein_coding	integral membrane protein 2B
ENSG00000243678	5700.23	0.551394	0.160246	3.44092	0.000579736	0.00665432	NME2	protein_coding	NME/NM23 nucleoside diphosphate kinase 2
ENSG00000197134	1104.77	0.727961	0.211574	3.44069	0.000580222	0.00665562	ZNF257	protein_coding	zinc finger protein 257
ENSG00000133961	1761.18	-0.783335	0.227792	-3.43882	0.000584263	0.00669767	NUMB	protein_coding	NUMB endocytic adaptor protein
ENSG00000112941	2584.28	-0.683647	0.198843	-3.43812	0.00058576	0.00671054	TENT4A	protein_coding	terminal nucleotidyltransferase 4A
ENSG00000281244	297.483	-1.085	0.315651	-3.43733	0.00058747	0.00672151	ADAMTS13	protein_coding	ADAM metallopeptidase with thrombospondin type 1 motif 13
ENSG00000096746	6234.74	-0.841938	0.24498	-3.43676	0.000588725	0.00672888	HNRNPH3	protein_coding	heterogeneous nuclear ribonucleoprotein H3
ENSG00000281971	117.845	-1.51576	0.441074	-3.43652	0.000589243	0.00672888	HOMER2P1	processed_pseudogene	HOMER2 pseudogene 1
ENSG00000281221	1980.55	0.755414	0.219809	3.43668	0.000588895	0.00672888	PSMC4	protein_coding	proteasome 26S subunit, ATPase 4
ENSG00000198753	592.98	-0.920568	0.267916	-3.43603	0.000590304	0.0067367	PLXNB3	protein_coding	plexin B3
ENSG00000139613	9302.94	-0.776895	0.226165	-3.43509	0.000592361	0.00675156	SMARCC2	protein_coding	SWI/SNF related, matrix associated, actin dependent regulator of chromatin subfamily c member 2
ENSG00000217555	520.475	1.01078	0.294307	3.43446	0.000593745	0.00676302	CKLF	protein_coding	chemokine like factor
ENSG00000105486	1796.08	-0.625449	0.182139	-3.4339	0.000594965	0.00676399	LIG1	protein_coding	DNA ligase 1
ENSG00000126870	1521.46	-0.720391	0.209778	-3.43407	0.000594594	0.00676399	DYNC2I1	protein_coding	dynein 2 intermediate chain 1
ENSG00000101365	2814.97	0.603255	0.175669	3.43405	0.000594639	0.00676399	IDH3B	protein_coding	isocitrate dehydrogenase (NAD(+)) 3 non-catalytic subunit beta
ENSG00000156313	831.491	-0.734308	0.213872	-3.4334	0.000596069	0.00677224	RPGR	protein_coding	retinitis pigmentosa GTPase regulator
ENSG00000226419	873.06	-0.81112	0.236292	-3.43271	0.000597586	0.00678517	SLC16A1-AS1	lncRNA	SLC16A1 antisense RNA 1
ENSG00000101220	744.248	1.04902	0.305627	3.43234	0.000598391	0.00679	ADISSP	protein_coding	adipose secreted signaling protein
ENSG00000152527	1354.34	-0.850648	0.247916	-3.43119	0.000600941	0.00680167	PLEKHH2	protein_coding	pleckstrin homology, MyTH4 and FERM domain containing H2
ENSG00000111218	418.08	-1.07033	0.311917	-3.43146	0.000600331	0.00680167	PRMT8	protein_coding	protein arginine methyltransferase 8
ENSG00000105738	8222.66	-0.960376	0.279884	-3.43134	0.000600618	0.00680167	SIPA1L3	protein_coding	signal induced proliferation associated 1 like 3
ENSG00000151612	2579.84	-0.76234	0.222154	-3.43158	0.000600079	0.00680167	ZNF827	protein_coding	zinc finger protein 827
ENSG00000171314	12241.9	0.756199	0.220413	3.43083	0.000601743	0.00680644	PGAM1	protein_coding	phosphoglycerate mutase 1
ENSG00000135486	21845	-0.775852	0.226174	-3.43033	0.000602844	0.00680944	HNRNPA1	protein_coding	heterogeneous nuclear ribonucleoprotein A1
ENSG00000164104	3700.57	0.560763	0.163478	3.43019	0.000603151	0.00680944	HMGB2	protein_coding	high mobility group box 2
ENSG00000288928	807.74	-1.25093	0.36465	-3.4305	0.000602471	0.00680944		lncRNA	novel transcript, sense intronic to HIF1A
ENSG00000119688	927.443	-0.707185	0.206204	-3.42953	0.000604622	0.00682173	ABCD4	protein_coding	ATP binding cassette subfamily D member 4
ENSG00000111206	2114.71	-0.7564	0.220658	-3.42793	0.000608212	0.00685763	FOXM1	protein_coding	forkhead box M1
ENSG00000254122	300.508	-1.46831	0.428359	-3.42777	0.00060857	0.00685763	PCDHGB7	protein_coding	protocadherin gamma subfamily B, 7
ENSG00000169738	872.815	0.98084	0.28637	3.42508	0.000614612	0.00692135	DCXR	protein_coding	dicarbonyl and L-xylulose reductase
ENSG00000088038	748.58	-1.20383	0.351665	-3.42324	0.0006188	0.00696413	CNOT3	protein_coding	CCR4-NOT transcription complex subunit 3
ENSG00000171962	178.846	-1.24311	0.363181	-3.42285	0.000619679	0.00696963	DRC3	protein_coding	dynein regulatory complex subunit 3
ENSG00000100319	498.597	1.24672	0.364379	3.42149	0.0006228	0.00700033	ZMAT5	protein_coding	zinc finger matrin-type 5
ENSG00000175606	615.56	0.904779	0.264463	3.42119	0.000623487	0.00700366	TMEM70	protein_coding	transmembrane protein 70
ENSG00000164687	132.041	1.56607	0.457863	3.42039	0.000625316	0.00701979	FABP5	protein_coding	fatty acid binding protein 5
ENSG00000255571	282.11	-1.04717	0.30637	-3.41799	0.000630858	0.00707756	MIR9-3HG	lncRNA	MIR9-3 host gene
ENSG00000228828	95.0473	-1.66	0.485733	-3.41751	0.000631973	0.00708562	TLK2P2	processed_pseudogene	tousled like kinase 2 pseudogene 2
ENSG00000076108	4912	-0.989889	0.289673	-3.41726	0.000632553	0.00708768	BAZ2A	protein_coding	bromodomain adjacent to zinc finger domain 2A
ENSG00000176261	614.204	0.811614	0.237539	3.41677	0.000633694	0.00709602	ZBTB8OS	protein_coding	zinc finger and BTB domain containing 8 opposite strand
ENSG00000164045	497.945	0.924981	0.270808	3.41563	0.000636336	0.00712114	CDC25A	protein_coding	cell division cycle 25A
ENSG00000178381	654.99	0.77232	0.22616	3.41492	0.000638006	0.00713538	ZFAND2A	protein_coding	zinc finger AN1-type containing 2A
ENSG00000079432	1453.42	-1.06921	0.313309	-3.41264	0.000643377	0.00719095	CIC	protein_coding	capicua transcriptional repressor
ENSG00000097021	803.191	0.941033	0.275818	3.41179	0.000645385	0.00720889	ACOT7	protein_coding	acyl-CoA thioesterase 7
ENSG00000292195	1575.71	0.815243	0.238984	3.41128	0.000646587	0.00721779	MAGEA6	protein_coding	MAGE family member A6
ENSG00000154473	4645.95	0.791917	0.232218	3.41023	0.000649074	0.00723744	BUB3	protein_coding	BUB3 mitotic checkpoint protein
ENSG00000254806	26.7842	3.4499	1.01164	3.4102	0.000649155	0.00723744	SYS1-DBNDD2	protein_coding	SYS1-DBNDD2 readthrough (NMD candidate)
ENSG00000135070	3306.79	0.679191	0.199193	3.40971	0.000650319	0.00724589	ISCA1	protein_coding	iron-sulfur cluster assembly 1
ENSG00000132661	553.848	0.927946	0.272202	3.40904	0.000651927	0.00725929	NXT1	protein_coding	nuclear transport factor 2 like export factor 1
ENSG00000136108	4100.69	0.558646	0.163906	3.40833	0.000653614	0.00727355	CKAP2	protein_coding	cytoskeleton associated protein 2
ENSG00000111203	905.01	-0.996704	0.292466	-3.40793	0.000654585	0.00727982	ITFG2	protein_coding	integrin alpha FG-GAP repeat containing 2
ENSG00000266916	144.058	1.32403	0.388617	3.40704	0.00065671	0.00729891	ZNF793-AS1	lncRNA	ZNF793 antisense RNA 1 (head to head)
ENSG00000067064	3925.14	0.566926	0.166497	3.40501	0.000661605	0.00734875	IDI1	protein_coding	isopentenyl-diphosphate delta isomerase 1
ENSG00000264112	1393.97	-0.66687	0.195866	-3.40473	0.000662297	0.00735186		lncRNA	novel transcript
ENSG00000264247	627.397	0.765181	0.224791	3.40397	0.000664133	0.00736768	ZNF407-AS1	lncRNA	ZNF407 antisense RNA 1
ENSG00000230724	223.922	-1.17229	0.344501	-3.40288	0.000666797	0.00739264	LINC01001	lncRNA	long intergenic non-protein coding RNA 1001
ENSG00000175894	736.507	-0.741201	0.217852	-3.40231	0.000668183	0.00740342	TSPEAR	protein_coding	thrombospondin type laminin G domain and EAR repeats
ENSG00000288292	1208.5	0.669105	0.196699	3.40167	0.000669763	0.00741633	CLDN7	protein_coding	claudin 7
ENSG00000105852	7781.2	0.533091	0.156746	3.40099	0.000671421	0.00743009	PON3	protein_coding	paraoxonase 3
ENSG00000024526	1636.48	0.762863	0.224322	3.40074	0.000672029	0.00743222	DEPDC1	protein_coding	DEP domain containing 1
ENSG00000183172	913.343	0.83354	0.245139	3.40027	0.000673192	0.00743588	SMDT1	protein_coding	single-pass membrane protein with aspartate rich tail 1
ENSG00000235655	1129.84	0.82001	0.241283	3.39854	0.000677457	0.00746455	H3P6	processed_pseudogene	H3 histone pseudogene 6
ENSG00000076344	1238.63	-0.854056	0.2513	-3.39855	0.000677432	0.00746455	RGS11	protein_coding	regulator of G protein signaling 11
ENSG00000085721	1817.17	-0.86542	0.254639	-3.39862	0.000677275	0.00746455	RRN3	protein_coding	RRN3 homolog, RNA polymerase I transcription factor
ENSG00000247373	212.689	-1.13338	0.33352	-3.39823	0.000678236	0.00746853	TMED2-DT	lncRNA	TMED2 divergent transcript
ENSG00000268460	305.425	-1.09184	0.321396	-3.39719	0.000680822	0.00749239		lncRNA	novel transcript
ENSG00000139324	3250.01	0.576771	0.169804	3.39669	0.00068207	0.00750151	TMTC3	protein_coding	transmembrane O-mannosyltransferase targeting cadherins 3
ENSG00000125869	264.965	1.15212	0.339237	3.39622	0.000683238	0.00750974	LAMP5	protein_coding	lysosomal associated membrane protein family member 5
ENSG00000283761	103.873	-1.83556	0.540541	-3.39577	0.000684353	0.00751737		protein_coding	novel protein
ENSG00000139921	3939.64	0.578357	0.170508	3.39197	0.000693919	0.00761778	TMX1	protein_coding	thioredoxin related transmembrane protein 1
ENSG00000088930	7028.23	0.551961	0.162788	3.39068	0.000697204	0.00764081	XRN2	protein_coding	5'-3' exoribonuclease 2
ENSG00000058668	1073.96	-0.918528	0.270915	-3.39047	0.000697726	0.00764081	ATP2B4	protein_coding	ATPase plasma membrane Ca2+ transporting 4
ENSG00000110841	2351.92	-0.734775	0.216707	-3.39064	0.000697307	0.00764081	PPFIBP1	protein_coding	PPFIA binding protein 1
ENSG00000247708	1082.58	-0.892199	0.263138	-3.39061	0.000697375	0.00764081	STX18-AS1	lncRNA	STX18 antisense RNA 1 (head to head)
ENSG00000119899	943.738	0.690681	0.203769	3.38953	0.000700126	0.00766193	SLC17A5	protein_coding	solute carrier family 17 member 5
ENSG00000224614	33.601	-3.69603	1.09094	-3.38793	0.000704215	0.00769772	TNK2-AS1	lncRNA	TNK2 antisense RNA 1
ENSG00000141551	1637.17	-0.640742	0.189142	-3.38762	0.000705014	0.00769794	CSNK1D	protein_coding	casein kinase 1 delta
ENSG00000164080	1280.4	-0.818484	0.241612	-3.38759	0.000705096	0.00769794	RAD54L2	protein_coding	RAD54 like 2
ENSG00000285226	1272.23	0.691173	0.204044	3.38737	0.000705667	0.00769948	PAK1IP1	protein_coding	PAK1 interacting protein 1
ENSG00000168491	1881.39	0.61106	0.180475	3.38585	0.000709588	0.00773497	CCDC110	protein_coding	coiled-coil domain containing 110
ENSG00000270141	440.858	1.37988	0.407552	3.38577	0.000709785	0.00773497	TERC	lncRNA	telomerase RNA component
ENSG00000116288	2247.31	0.605029	0.178715	3.38544	0.000710637	0.00773954	PARK7	protein_coding	Parkinsonism associated deglycase
ENSG00000138138	8014.42	0.528332	0.156126	3.38402	0.000714338	0.00777511	ATAD1	protein_coding	ATPase family AAA domain containing 1
ENSG00000176973	651.345	0.991218	0.293045	3.38248	0.000718355	0.00781408	FAM89B	protein_coding	family with sequence similarity 89 member B
ENSG00000164978	595.524	0.986544	0.291718	3.38185	0.000720003	0.00782724	NUDT2	protein_coding	nudix hydrolase 2
ENSG00000120509	987.007	0.895269	0.264767	3.38134	0.000721323	0.00783683	PDZD11	protein_coding	PDZ domain containing 11
ENSG00000140264	4089.54	0.762776	0.225597	3.38115	0.000721843	0.00783771	SERF2	protein_coding	small EDRK-rich factor 2
ENSG00000171566	2653.85	0.63448	0.187724	3.37986	0.00072523	0.00786972	PLRG1	protein_coding	pleiotropic regulator 1
ENSG00000065150	7340.42	0.565581	0.167348	3.37968	0.000725711	0.00787015	IPO5	protein_coding	importin 5
ENSG00000278644	1232.44	-0.758981	0.224657	-3.3784	0.000729087	0.00790198	PCGF2	protein_coding	polycomb group ring finger 2
ENSG00000118217	18183	0.640554	0.189646	3.37763	0.000731121	0.00791923	ATF6	protein_coding	activating transcription factor 6
ENSG00000134330	1904.79	0.773012	0.228908	3.37695	0.000732953	0.00793426	IAH1	protein_coding	isoamyl acetate hydrolyzing esterase 1 (putative)
ENSG00000281708	222.117	-1.62061	0.480178	-3.37502	0.000738092	0.00798115	ERC2-IT1	lncRNA	ERC2 intronic transcript 1
ENSG00000186866	1017.87	-0.82556	0.244611	-3.37499	0.000738177	0.00798115	POFUT2	protein_coding	protein O-fucosyltransferase 2
ENSG00000198843	7046.6	0.52805	0.156528	3.37351	0.000742157	0.00801933	SELENOT	protein_coding	selenoprotein T
ENSG00000169750	719.577	1.24144	0.368067	3.37287	0.00074388	0.00803309	RAC3	protein_coding	Rac family small GTPase 3
ENSG00000130204	1355.09	0.822499	0.243887	3.37247	0.000744986	0.00804018	TOMM40	protein_coding	translocase of outer mitochondrial membrane 40
ENSG00000134594	380.358	1.07304	0.318217	3.37202	0.000746179	0.00804335	RAB33A	protein_coding	RAB33A, member RAS oncogene family
ENSG00000102978	1505.36	0.735623	0.218148	3.37212	0.00074591	0.00804335	POLR2C	protein_coding	RNA polymerase II subunit C
ENSG00000164252	4164.78	0.584737	0.173498	3.37027	0.000750934	0.00808973	AGGF1	protein_coding	angiogenic factor with G-patch and FHA domains 1
ENSG00000186487	3397.7	-0.729478	0.216507	-3.3693	0.000753586	0.00810698	MYT1L	protein_coding	myelin transcription factor 1 like
ENSG00000167397	1202.15	0.738284	0.219128	3.36919	0.000753895	0.00810698	VKORC1	protein_coding	vitamin K epoxide reductase complex subunit 1
ENSG00000166949	393.266	-0.938496	0.278628	-3.36828	0.000756381	0.00812882	SMAD3	protein_coding	SMAD family member 3
ENSG00000288663	156.305	-1.73712	0.515781	-3.36794	0.000757321	0.00813403		lncRNA	novel protein, readthrough PFDN5-C12orf10
ENSG00000101079	2350.26	0.672291	0.199805	3.36474	0.000766151	0.008219	NDRG3	protein_coding	NDRG family member 3
ENSG00000168894	782.183	0.886545	0.263481	3.36475	0.000766143	0.008219	RNF181	protein_coding	ring finger protein 181
ENSG00000182636	1010.3	0.925851	0.275178	3.36456	0.000766665	0.00821958	NDN	protein_coding	necdin, MAGE family member
ENSG00000121310	224.708	-1.09419	0.32536	-3.36301	0.000770974	0.00826084	ECHDC2	protein_coding	enoyl-CoA hydratase domain containing 2
ENSG00000105671	1081.32	1.09519	0.325721	3.36236	0.000772801	0.00827545	DDX49	protein_coding	DEAD-box helicase 49
ENSG00000238035	69.3045	-2.16125	0.642913	-3.36165	0.000774791	0.00829179		lncRNA	novel transcript
ENSG00000155511	3475.16	-0.622527	0.185224	-3.36094	0.000776769	0.00830799	GRIA1	protein_coding	glutamate ionotropic receptor AMPA type subunit 1
ENSG00000224559	297.148	-1.18607	0.352937	-3.36056	0.000777839	0.00830949	LINC01087	lncRNA	long intergenic non-protein coding RNA 1087
ENSG00000170085	1616.79	-0.774354	0.230413	-3.36071	0.000777414	0.00830949	SIMC1	protein_coding	SUMO interacting motifs containing 1
ENSG00000197557	1070.56	0.845248	0.251562	3.36	0.000779431	0.00832153	IFT70A	protein_coding	intraflagellar transport 70A
ENSG00000170540	18186	0.505497	0.150479	3.35925	0.000781532	0.00833899	ARL6IP1	protein_coding	ADP ribosylation factor like GTPase 6 interacting protein 1
ENSG00000068650	1340.31	-0.803815	0.23936	-3.35819	0.000784551	0.00834342	ATP11A	protein_coding	ATPase phospholipid transporting 11A
ENSG00000185127	1257.35	0.655019	0.195054	3.35815	0.000784662	0.00834342	C6orf120	protein_coding	chromosome 6 open reading frame 120
ENSG00000183389	194.805	-1.47973	0.440621	-3.35828	0.000784281	0.00834342	OR56A4	protein_coding	olfactory receptor family 56 subfamily A member 4
ENSG00000167447	894.58	0.774822	0.230716	3.35834	0.000784129	0.00834342	SMG8	protein_coding	SMG8 nonsense mediated mRNA decay factor
ENSG00000126088	1112.59	0.78295	0.233098	3.35888	0.000782579	0.00834342	UROD	protein_coding	uroporphyrinogen decarboxylase
ENSG00000196172	4983.48	0.571214	0.170099	3.35812	0.000784747	0.00834342	ZNF681	protein_coding	zinc finger protein 681
ENSG00000224775	132.754	-1.43387	0.427285	-3.35577	0.000791454	0.00840114	BRAFP1	unprocessed_pseudogene	BRAF pseudogene 1
ENSG00000114744	1925.2	0.687963	0.205009	3.35577	0.000791434	0.00840114	COMMD2	protein_coding	COMM domain containing 2
ENSG00000159352	2924.52	0.580479	0.172982	3.35572	0.000791585	0.00840114	PSMD4	protein_coding	proteasome 26S subunit ubiquitin receptor, non-ATPase 4
ENSG00000036530	256.539	-1.17209	0.34932	-3.35533	0.000792701	0.00840799	CYP46A1	protein_coding	cytochrome P450 family 46 subfamily A member 1
ENSG00000134684	1445.21	-0.623232	0.18576	-3.35504	0.000793522	0.0084117	YARS1	protein_coding	tyrosyl-tRNA synthetase 1
ENSG00000157778	814.848	0.767523	0.228789	3.35472	0.000794465	0.00841671	PSMG3	protein_coding	proteasome assembly chaperone 3
ENSG00000234719	224.486	-1.56381	0.466267	-3.3539	0.000796809	0.00843655	NPIPB2	protein_coding	nuclear pore complex interacting protein family member B2
ENSG00000144827	5301.44	0.557939	0.166419	3.35262	0.000800491	0.00844894	ABHD10	protein_coding	abhydrolase domain containing 10, depalmitoylase
ENSG00000013573	1502.16	-0.767142	0.228798	-3.35292	0.000799642	0.00844894	DDX11	protein_coding	DEAD/H-box helicase 11
ENSG00000125386	2293.44	-0.825701	0.246293	-3.35251	0.000800814	0.00844894	FAM193A	protein_coding	family with sequence similarity 193 member A
ENSG00000250608	345.469	-1.18819	0.354397	-3.35272	0.000800226	0.00844894	NUDT16-DT	lncRNA	NUDT16 divergent transcript
ENSG00000139146	8730.55	0.764098	0.227916	3.35255	0.000800716	0.00844894	SINHCAF	protein_coding	SIN3-HDAC complex associated factor
ENSG00000204172	556.374	-0.927936	0.276851	-3.35176	0.000803005	0.00846707	AGAP9	protein_coding	ArfGAP with GTPase domain, ankyrin repeat and PH domain 9
ENSG00000149639	3933.43	-0.843319	0.251652	-3.35114	0.000804809	0.00847775	SOGA1	protein_coding	suppressor of glucose, autophagy associated 1
ENSG00000172888	1366.55	-0.646346	0.192877	-3.35108	0.000804967	0.00847775	ZNF621	protein_coding	zinc finger protein 621
ENSG00000281344	23770.2	-0.893275	0.266583	-3.35084	0.000805677	0.00848024	HELLPAR	lncRNA	HELLP associated long non-coding RNA
ENSG00000177380	1432.36	-0.925603	0.276253	-3.35056	0.000806482	0.00848371	PPFIA3	protein_coding	PTPRF interacting protein alpha 3
ENSG00000110011	574.672	0.857921	0.256095	3.35001	0.000808074	0.00848548	DNAJC4	protein_coding	DnaJ heat shock protein family (Hsp40) member C4
ENSG00000164916	2353.65	-0.713865	0.213091	-3.35006	0.000807952	0.00848548	FOXK1	protein_coding	forkhead box K1
ENSG00000123384	4992.73	-0.552916	0.165039	-3.35022	0.000807467	0.00848548	LRP1	protein_coding	LDL receptor related protein 1
ENSG00000136628	20094.7	0.526661	0.157221	3.34981	0.000808667	0.00848673	EPRS1	protein_coding	glutamyl-prolyl-tRNA synthetase 1
ENSG00000096654	1114.76	0.676645	0.202018	3.34944	0.000809764	0.00849327	ZNF184	protein_coding	zinc finger protein 184
ENSG00000113328	6198.18	0.717721	0.214374	3.34798	0.000814028	0.00853298	CCNG1	protein_coding	cyclin G1
ENSG00000165355	1708.01	0.742795	0.2219	3.34743	0.000815651	0.00854499	FBXO33	protein_coding	F-box protein 33
ENSG00000253159	162.957	-1.61273	0.481861	-3.34688	0.000817256	0.00855678	PCDHGA12	protein_coding	protocadherin gamma subfamily A, 12
ENSG00000197584	1736.35	0.700684	0.209395	3.34623	0.000819178	0.00856688	KCNMB2	protein_coding	potassium calcium-activated channel subfamily M regulatory beta subunit 2
ENSG00000226618	795.653	-0.895768	0.267692	-3.34626	0.000819102	0.00856688	PRRC2A	protein_coding	proline rich coiled-coil 2A
ENSG00000145247	1355.45	0.780384	0.233233	3.34595	0.000820013	0.00857059	OCIAD2	protein_coding	OCIA domain containing 2
ENSG00000221886	1143.09	0.77078	0.230423	3.34507	0.000822622	0.00859273	FAM200C	protein_coding	family with sequence similarity 200 member C
ENSG00000112769	366.766	-1.7461	0.522107	-3.34433	0.000824809	0.00860564	LAMA4	protein_coding	laminin subunit alpha 4
ENSG00000099814	1196.3	-0.638463	0.190922	-3.3441	0.000825503	0.00860653	CEP170B	protein_coding	centrosomal protein 170B
ENSG00000101265	5587.23	0.588687	0.176044	3.34398	0.000825857	0.00860653	RASSF2	protein_coding	Ras association domain family member 2
ENSG00000291069	1355.53	-0.6523	0.19514	-3.34274	0.000829565	0.0086351		lncRNA	BMS1 pseudogene 1 [Source:NCBI gene (formerly Entrezgene)
ENSG00000135018	15189.1	0.537027	0.160653	3.34277	0.000829468	0.0086351	UBQLN1	protein_coding	ubiquilin 1
ENSG00000166710	9713.28	0.57214	0.171179	3.34235	0.000830709	0.00864198	B2M	protein_coding	beta-2-microglobulin
ENSG00000177485	4381.68	0.597503	0.178802	3.3417	0.000832666	0.00865731	ZBTB33	protein_coding	zinc finger and BTB domain containing 33
ENSG00000108523	2410.55	0.696946	0.208622	3.34072	0.000835624	0.00868301	RNF167	protein_coding	ring finger protein 167
ENSG00000291129	417.568	-0.856206	0.256343	-3.34008	0.000837546	0.00869793		lncRNA	peptidylprolyl isomerase E like pseudogene [Source:NCBI gene (formerly Entrezgene)
ENSG00000100346	148.126	-1.29464	0.387665	-3.33959	0.000839035	0.00870502	CACNA1I	protein_coding	calcium voltage-gated channel subunit alpha1 I
ENSG00000204946	633.405	-0.862247	0.258194	-3.33953	0.000839202	0.00870502	ZNF783	protein_coding	zinc finger protein 783
ENSG00000094804	1036.21	0.689766	0.206595	3.33873	0.00084161	0.00872493	CDC6	protein_coding	cell division cycle 6
ENSG00000113966	1846.65	0.756446	0.226615	3.33802	0.000843786	0.00874242	ARL6	protein_coding	ADP ribosylation factor like GTPase 6
ENSG00000278576	184.885	-1.43457	0.42987	-3.33722	0.00084622	0.0087611		lncRNA	novel transcript, sense intronic to ZC3H14
ENSG00000186019	412.577	1.03826	0.311125	3.3371	0.000846568	0.0087611	ZNF225-AS1	lncRNA	ZNF225 and ZNF224 antisense RNA 1
ENSG00000254901	701.261	1.09357	0.327766	3.33643	0.00084861	0.00877715	BORCS8	protein_coding	BLOC-1 related complex subunit 8
ENSG00000234948	1082.35	-0.741029	0.222221	-3.33465	0.000854057	0.00882328	LINC01524	lncRNA	long intergenic non-protein coding RNA 1524
ENSG00000121481	1125.65	0.710071	0.212929	3.33478	0.000853674	0.00882328	RNF2	protein_coding	ring finger protein 2
ENSG00000178971	1037.57	-0.863046	0.258871	-3.33389	0.000856409	0.00883846	CTC1	protein_coding	CST telomere replication complex component 1
ENSG00000090565	59.924	-2.81823	0.845336	-3.33385	0.000856515	0.00883846	RAB11FIP3	protein_coding	RAB11 family interacting protein 3
ENSG00000168275	147.83	1.29906	0.389734	3.33319	0.00085857	0.00884628	COA6	protein_coding	cytochrome c oxidase assembly factor 6
ENSG00000187741	807.332	-0.792254	0.237702	-3.33297	0.000859252	0.00884628	FANCA	protein_coding	FA complementation group A
ENSG00000118898	2342.94	-0.755801	0.226761	-3.33302	0.000859083	0.00884628	PPL	protein_coding	periplakin
ENSG00000292084	55.8209	-2.25142	0.675408	-3.33342	0.000857852	0.00884628	PROM2	protein_coding	prominin 2
ENSG00000291971	777.738	-0.763057	0.22901	-3.33198	0.000862301	0.00887257	SRC	protein_coding	SRC proto-oncogene, non-receptor tyrosine kinase
ENSG00000229880	504.134	-1.32416	0.397439	-3.33174	0.000863047	0.00887514	IMMTP1	processed_pseudogene	inner membrane mitochondrial protein pseudogene 1
ENSG00000004779	1359.23	0.751573	0.225641	3.33084	0.000865845	0.0088988	NDUFAB1	protein_coding	NADH:ubiquinone oxidoreductase subunit AB1
ENSG00000133878	1751.47	0.792461	0.23793	3.33065	0.000866422	0.00889961	DUSP26	protein_coding	dual specificity phosphatase 26
ENSG00000100030	6971.59	0.557229	0.167325	3.33021	0.000867796	0.00890861	MAPK1	protein_coding	mitogen-activated protein kinase 1
ENSG00000118707	331.053	-1.37858	0.41404	-3.32959	0.000869746	0.00892351	TGIF2	protein_coding	TGFB induced factor homeobox 2
ENSG00000275949	537.766	-1.50269	0.451387	-3.32904	0.000871455	0.00893591		protein_coding	novel protein similar to ADP-ribosylation factor-like 17A ARL17A
ENSG00000107829	964.242	-0.805942	0.242267	-3.32667	0.000878902	0.00900195	FBXW4	protein_coding	F-box and WD repeat domain containing 4
ENSG00000130733	1759.85	0.776358	0.233426	3.32593	0.000881249	0.00902082	YIPF2	protein_coding	Yip1 domain family member 2
ENSG00000155962	655.745	0.975133	0.293254	3.32521	0.000883517	0.00903886	CLIC2	protein_coding	chloride intracellular channel 2
ENSG00000102897	1391.28	0.896087	0.26953	3.32463	0.000885349	0.00905243	LYRM1	protein_coding	LYR motif containing 1
ENSG00000140968	43.512	-2.97808	0.895837	-3.32435	0.000886234	0.0090563	IRF8	protein_coding	interferon regulatory factor 8
ENSG00000179218	23846.6	0.512781	0.154258	3.32418	0.000886781	0.00905671	CALR	protein_coding	calreticulin
ENSG00000100425	3076.26	-0.56068	0.168703	-3.32347	0.000889064	0.00906967	BRD1	protein_coding	bromodomain containing 1
ENSG00000134824	3836.31	0.544095	0.163708	3.32357	0.000888745	0.00906967	FADS2	protein_coding	fatty acid desaturase 2
ENSG00000166275	913.047	0.809362	0.24359	3.32265	0.000891677	0.00909114	BORCS7	protein_coding	BLOC-1 related complex subunit 7
ENSG00000253305	491.699	-1.08519	0.326725	-3.32141	0.000895638	0.00912632	PCDHGB6	protein_coding	protocadherin gamma subfamily B, 6
ENSG00000173207	1352.96	0.759101	0.228593	3.32076	0.000897741	0.00914254	CKS1B	protein_coding	CDC28 protein kinase regulatory subunit 1B
ENSG00000253873	368.319	-1.32107	0.397916	-3.31998	0.000900235	0.00916273	PCDHGA11	protein_coding	protocadherin gamma subfamily A, 11
ENSG00000143727	5141.55	0.579607	0.174611	3.31942	0.000902031	0.00916868	ACP1	protein_coding	acid phosphatase 1
ENSG00000100393	7457.38	-1.0568	0.318379	-3.31932	0.000902359	0.00916868	EP300	protein_coding	E1A binding protein p300
ENSG00000054116	724.469	0.729258	0.219681	3.31962	0.0009014	0.00916868	TRAPPC3	protein_coding	trafficking protein particle complex subunit 3
ENSG00000282986	1353.67	0.629716	0.189751	3.31864	0.000904567	0.00918069	EIF3K	protein_coding	eukaryotic translation initiation factor 3 subunit K
ENSG00000148356	962.078	-0.694544	0.209283	-3.31869	0.000904419	0.00918069	LRSAM1	protein_coding	leucine rich repeat and sterile alpha motif containing 1
ENSG00000144485	782.791	0.901664	0.271725	3.3183	0.000905671	0.00918668	HES6	protein_coding	hes family bHLH transcription factor 6
ENSG00000234857	3895.92	-0.942622	0.284082	-3.31814	0.0009062	0.00918684	HNRNPUL2-BSCL2	protein_coding	HNRNPUL2-BSCL2 readthrough (NMD candidate)
ENSG00000137770	2776.62	0.611647	0.18439	3.31713	0.000909457	0.00920712	CTDSPL2	protein_coding	CTD small phosphatase like 2
ENSG00000284967	2217.3	0.582416	0.175591	3.31689	0.000910256	0.00920712	FDFT1	protein_coding	farnesyl-diphosphate farnesyltransferase 1
ENSG00000273329	695.678	-0.869282	0.26209	-3.31673	0.000910775	0.00920712		lncRNA	novel transcript
ENSG00000108961	398.952	1.09355	0.329701	3.31679	0.000910569	0.00920712	RANGRF	protein_coding	RAN guanine nucleotide release factor
ENSG00000272686	423.519	0.963586	0.29048	3.31722	0.000909192	0.00920712	WASL-DT	lncRNA	WASL divergent transcript
ENSG00000225748	3014.42	-0.746014	0.22502	-3.31532	0.000915367	0.00924831	PRRC2A	protein_coding	proline rich coiled-coil 2A
ENSG00000253953	692.524	-0.933461	0.281603	-3.31481	0.000917044	0.00925482	PCDHGB4	protein_coding	protocadherin gamma subfamily B, 4
ENSG00000169740	1436.51	0.716729	0.21622	3.31481	0.000917046	0.00925482	ZNF32	protein_coding	zinc finger protein 32
ENSG00000139505	1759.76	0.867903	0.261878	3.31415	0.00091923	0.00927163	MTMR6	protein_coding	myotubularin related protein 6
ENSG00000083828	1360.22	-0.71963	0.217156	-3.31389	0.000920093	0.0092751	ZNF586	protein_coding	zinc finger protein 586
ENSG00000175105	3784.81	0.562288	0.169747	3.3125	0.000924655	0.00931583	ZNF654	protein_coding	zinc finger protein 654
ENSG00000272374	148.913	-1.23793	0.37374	-3.31228	0.000925399	0.00931808	SCUBE3-AS1	lncRNA	SCUBE3 antisense RNA 1
ENSG00000062725	5924.06	0.543152	0.164028	3.31134	0.000928505	0.00933884	APPBP2	protein_coding	amyloid beta precursor protein binding protein 2
ENSG00000276230	1132.22	0.835029	0.252167	3.31141	0.000928284	0.00933884	RNH1	protein_coding	ribonuclease/angiogenin inhibitor 1
ENSG00000203724	34.0714	2.69099	0.812909	3.31032	0.000931901	0.00936773	C1orf53	protein_coding	chromosome 1 open reading frame 53
ENSG00000171223	616.221	1.09081	0.329592	3.30958	0.000934355	0.00938184	JUNB	protein_coding	JunB proto-oncogene, AP-1 transcription factor subunit
ENSG00000236670	105.927	-2.26866	0.685575	-3.30914	0.000935827	0.00938824	KRT18P5	processed_pseudogene	keratin 18 pseudogene 5
ENSG00000173272	1367.13	0.834374	0.252147	3.30908	0.000936041	0.00938824	MZT2A	protein_coding	mitotic spindle organizing protein 2A
ENSG00000110711	1271.72	0.868922	0.26263	3.30854	0.000937851	0.00939585	AIP	protein_coding	aryl hydrocarbon receptor interacting protein
ENSG00000181924	1369.96	0.671366	0.202919	3.30854	0.000937837	0.00939585	COA4	protein_coding	cytochrome c oxidase assembly factor 4 homolog
ENSG00000164054	473.521	0.946677	0.286214	3.30758	0.000941064	0.00942276	SHISA5	protein_coding	shisa family member 5
ENSG00000105197	1669.61	0.692325	0.209347	3.30707	0.000942766	0.00942924	TIMM50	protein_coding	translocase of inner mitochondrial membrane 50
ENSG00000071539	784.931	0.864353	0.261384	3.30683	0.000943576	0.00943207	TRIP13	protein_coding	thyroid hormone receptor interactor 13
ENSG00000253686	875.376	-0.827047	0.250117	-3.30664	0.000944234	0.00943337	LINC01484	lncRNA	long intergenic non-protein coding RNA 1484
ENSG00000085274	2299.14	0.619394	0.187347	3.30613	0.000945947	0.00943467	MYNN	protein_coding	myoneurin
ENSG00000288863	60.8704	-2.17196	0.656946	-3.30615	0.000945879	0.00943467		lncRNA	novel transcript, sense intronic to PLBD2
ENSG00000179950	2296.05	0.776218	0.23476	3.30643	0.000944939	0.00943467	PUF60	protein_coding	poly(U) binding splicing factor 60
ENSG00000169689	765.482	0.84134	0.254542	3.3053	0.000948735	0.0094572	CENPX	protein_coding	centromere protein X
ENSG00000167191	28.842	-3.15153	0.953539	-3.30509	0.000949452	0.00945908	GPRC5B	protein_coding	G protein-coupled receptor class C group 5 member B
ENSG00000146425	996.72	0.7008	0.212077	3.30446	0.000951595	0.00947515	DYNLT1	protein_coding	dynein light chain Tctex-type 1
ENSG00000289627	55.0967	-2.22553	0.673695	-3.30346	0.000954999	0.00950376		lncRNA	novel transcript, sense intronic to SPTBN1
ENSG00000291211	247.103	-1.09681	0.332223	-3.30142	0.000961973	0.00956783		lncRNA	novel transcript
ENSG00000275619	128.744	-1.73357	0.525144	-3.30114	0.000962932	0.00957204	GON7	protein_coding	GON7 subunit of KEOPS complex
ENSG00000260417	85.122	-2.10937	0.639123	-3.30042	0.000965402	0.00959126		lncRNA	novel transcript
ENSG00000128581	530.468	0.908326	0.275232	3.30021	0.000966112	0.00959299	IFT22	protein_coding	intraflagellar transport 22
ENSG00000213963	996.198	-0.741157	0.224646	-3.29922	0.000969539	0.00962168		lncRNA	novel transcript
ENSG00000126746	1116.55	-0.667	0.2022	-3.29872	0.000971267	0.00963348	ZNF384	protein_coding	zinc finger protein 384
ENSG00000114573	11082	0.569971	0.172805	3.29834	0.000972579	0.00964115	ATP6V1A	protein_coding	ATPase H+ transporting V1 subunit A
ENSG00000237280	24.3327	-3.06384	0.928992	-3.29803	0.000973666	0.00964657		lncRNA	novel transcript
ENSG00000100099	2797.76	-0.711232	0.215815	-3.29556	0.000982267	0.0097264	HPS4	protein_coding	HPS4 biogenesis of lysosomal organelles complex 3 subunit 2
ENSG00000278817	154.333	1.78949	0.543113	3.29487	0.000984676	0.00973947		protein_coding
ENSG00000177106	727.575	0.72416	0.219817	3.29438	0.000986392	0.00974566	EPS8L2	protein_coding	EPS8 like 2
ENSG00000120265	2378.34	0.598735	0.181737	3.29451	0.000985935	0.00974566	PCMT1	protein_coding	protein-L-isoaspartate (D-aspartate) O-methyltransferase
ENSG00000283738	29.8009	-3.4491	1.0471	-3.29394	0.00098792	0.00975537		protein_coding
ENSG00000178163	934.51	0.73276	0.222552	3.29253	0.000992905	0.00979918	ZNF518B	protein_coding	zinc finger protein 518B
ENSG00000261319	211.678	-1.07543	0.326681	-3.292	0.000994774	0.00981221	LINC02152	lncRNA	long intergenic non-protein coding RNA 2152
ENSG00000126254	600.556	0.935124	0.284125	3.29125	0.000997445	0.00983313	RBM42	protein_coding	RNA binding motif protein 42
ENSG00000135049	4405.01	0.691311	0.210065	3.29093	0.000998559	0.00983328	AGTPBP1	protein_coding	ATP/GTP binding carboxypeptidase 1
ENSG00000173064	11109	-0.569271	0.172978	-3.29101	0.000998298	0.00983328	HECTD4	protein_coding	HECT domain E3 ubiquitin protein ligase 4
ENSG00000141030	3879.45	0.632512	0.192255	3.28997	0.00100198	0.00984699	COPS3	protein_coding	COP9 signalosome subunit 3
ENSG00000103657	8373.9	-0.525591	0.159758	-3.28992	0.00100215	0.00984699	HERC1	protein_coding	HECT and RLD domain containing E3 ubiquitin protein ligase family member 1
ENSG00000241360	2118.29	0.906797	0.275616	3.29007	0.00100162	0.00984699	PDXP	protein_coding	pyridoxal phosphatase
ENSG00000178537	770.501	0.731301	0.222278	3.29003	0.00100178	0.00984699	SLC25A20	protein_coding	solute carrier family 25 member 20
ENSG00000166579	1870.56	-0.93602	0.284543	-3.28955	0.00100346	0.00985441	NDEL1	protein_coding	nudE neurodevelopment protein 1 like 1
ENSG00000143222	2287.95	0.625864	0.190309	3.28868	0.00100657	0.00987954	UFC1	protein_coding	ubiquitin-fold modifier conjugating enzyme 1
ENSG00000177084	2666.76	-0.66919	0.2035	-3.2884	0.00100759	0.00988412	POLE	protein_coding	DNA polymerase epsilon, catalytic subunit
ENSG00000123505	3346.4	0.713344	0.217039	3.28671	0.00101363	0.00993795	AMD1	protein_coding	adenosylmethionine decarboxylase 1
ENSG00000108669	3021.06	-0.634382	0.193034	-3.28637	0.00101486	0.00994451	CYTH1	protein_coding	cytohesin 1
ENSG00000107833	573.423	0.831974	0.253194	3.28592	0.0010165	0.00995517	NPM3	protein_coding	nucleophosmin/nucleoplasmin 3
ENSG00000089154	4239.9	-0.787527	0.239737	-3.28496	0.00101997	0.00998361	GCN1	protein_coding	GCN1 activator of EIF2AK4
ENSG00000236901	337.717	-0.887256	0.27013	-3.28455	0.00102146	0.00998974	MIR600HG	lncRNA	MIR600 host gene
ENSG00000261069	3730.55	0.591074	0.17996	3.28448	0.00102171	0.00998974		lncRNA	novel transcript, SNORD host
ENSG00000237788	32.1887	-2.6022	0.792378	-3.28404	0.00102329	0.00999973		processed_pseudogene	cytokine-like nuclear factor n-pac (N-PAC) pseudogene
ENSG00000288973	476.943	-0.879931	0.267956	-3.28387	0.00102392	0.0100005		lncRNA	novel transcript
ENSG00000167315	1741.85	0.610575	0.185974	3.28312	0.00102666	0.0100203	ACAA2	protein_coding	acetyl-CoA acyltransferase 2
ENSG00000168496	2274.22	0.566489	0.172552	3.283	0.00102708	0.0100203	FEN1	protein_coding	flap structure-specific endonuclease 1
ENSG00000157388	20670.6	-0.732899	0.223252	-3.28283	0.0010277	0.0100206	CACNA1D	protein_coding	calcium voltage-gated channel subunit alpha1 D
ENSG00000150459	2338.55	0.82982	0.252787	3.28269	0.00102823	0.0100206	SAP18	protein_coding	Sin3A associated protein 18
ENSG00000188352	6307.25	0.59022	0.179809	3.28249	0.00102894	0.0100221	FOCAD	protein_coding	focadhesin
ENSG00000079308	1491.86	-0.811186	0.247179	-3.28178	0.00103155	0.0100383	TNS1	protein_coding	tensin 1
ENSG00000124496	980.632	-0.693475	0.211349	-3.28119	0.0010337	0.010052	TRERF1	protein_coding	transcriptional regulating factor 1
ENSG00000138430	6328.14	0.534708	0.162974	3.28095	0.00103459	0.0100552	OLA1	protein_coding	Obg like ATPase 1
ENSG00000087502	3805.89	0.570404	0.173919	3.27972	0.00103911	0.0100663	ERGIC2	protein_coding	ERGIC and golgi 2
ENSG00000148396	3020.05	-0.558286	0.17022	-3.27978	0.00103886	0.0100663	SEC16A	protein_coding	SEC16 homolog A, endoplasmic reticulum export factor
ENSG00000113296	187.303	-1.75446	0.534925	-3.27982	0.00103873	0.0100663	THBS4	protein_coding	thrombospondin 4
ENSG00000143155	10337.5	0.53739	0.163849	3.27979	0.00103884	0.0100663	TIPRL	protein_coding	TOR signaling pathway regulator
ENSG00000181666	2555.83	-0.558314	0.170219	-3.27997	0.00103819	0.0100663	ZNF875	protein_coding	zinc finger protein 875
ENSG00000135605	97.4416	-1.65997	0.506162	-3.27952	0.00103983	0.0100678	TEC	protein_coding	tec protein tyrosine kinase
ENSG00000103018	2892.73	0.611494	0.18649	3.27896	0.00104191	0.0100825	CYB5B	protein_coding	cytochrome b5 type B
ENSG00000253767	877.851	-0.797672	0.243364	-3.27769	0.00104661	0.0101225	PCDHGA8	protein_coding	protocadherin gamma subfamily A, 8
ENSG00000272872	546.908	-1.04273	0.318218	-3.27677	0.00105001	0.0101499		lncRNA	novel transcript, sense intronic to novel transcript
ENSG00000226363	97.0018	1.74273	0.532057	3.27546	0.00105489	0.0101898	HAGLROS	lncRNA	HAGLR opposite strand lncRNA
ENSG00000274925	370.891	-1.03777	0.316842	-3.27536	0.00105528	0.0101898	ZKSCAN2-DT	lncRNA	ZKSCAN2 divergent transcript
ENSG00000158716	2798.9	0.840187	0.256585	3.27449	0.00105852	0.0102101	DUSP23	protein_coding	dual specificity phosphatase 23
ENSG00000260293	188.208	-1.21649	0.371495	-3.27458	0.00105818	0.0102101		lncRNA	novel transcript, intronic to TBC1D24
ENSG00000163882	2166.44	0.645406	0.197179	3.2732	0.00106338	0.0102514	POLR2H	protein_coding	RNA polymerase II, I and III subunit H
ENSG00000182552	2286.24	0.678483	0.207437	3.2708	0.00107244	0.0103333	RWDD4	protein_coding	RWD domain containing 4
ENSG00000075142	2583.06	0.653111	0.199755	3.26956	0.00107715	0.010373	SRI	protein_coding	sorcin
ENSG00000205138	540.059	0.812242	0.248501	3.26857	0.00108091	0.0104036	SDHAF1	protein_coding	succinate dehydrogenase complex assembly factor 1
ENSG00000251682	312.559	-1.29302	0.395772	-3.26708	0.00108662	0.0104529		processed_pseudogene	DEAD (Asp-Glu-Ala-Asp) box polypeptide 25 (DDX25) pseudogene
ENSG00000273840	1477.13	-0.597273	0.182876	-3.266	0.00109079	0.0104874		lncRNA	novel transcript
ENSG00000120699	1066.79	0.733366	0.224593	3.26531	0.00109344	0.0105016	EXOSC8	protein_coding	exosome component 8
ENSG00000118600	888.315	0.667424	0.204394	3.26538	0.00109315	0.0105016	RXYLT1	protein_coding	ribitol xylosyltransferase 1
ENSG00000248596	2846.3	-0.56223	0.172229	-3.26444	0.00109681	0.0105283		lncRNA	novel transcript
ENSG00000197620	517.425	0.90964	0.278685	3.26404	0.00109835	0.0105375	EOLA1	protein_coding	endothelium and lymphocyte associated ASCH domain 1
ENSG00000293434	2565.21	-0.737833	0.226122	-3.26298	0.00110246	0.0105583		lncRNA	activator of HSP90 ATPase homolog 2, pseudogene [Source:NCBI gene (formerly Entrezgene)
ENSG00000179941	1667.65	0.661889	0.202855	3.26287	0.00110289	0.0105583	BBS10	protein_coding	Bardet-Biedl syndrome 10
ENSG00000131747	24530.7	0.492167	0.150828	3.2631	0.001102	0.0105583	TOP2A	protein_coding	DNA topoisomerase II alpha
ENSG00000260708	355.753	0.882282	0.270388	3.26302	0.00110233	0.0105583	TBC1D22A-DT	lncRNA	TBC1D22A divergent transcript
ENSG00000149743	384.525	1.07926	0.330836	3.26221	0.00110546	0.0105773	TRPT1	protein_coding	tRNA phosphotransferase 1
ENSG00000275401	75.5534	-1.71378	0.525515	-3.26115	0.00110961	0.0106114		lncRNA	novel transcript
ENSG00000112493	1750.97	-0.665645	0.204172	-3.26022	0.00111327	0.0106406	TAPBP	protein_coding	TAP binding protein
ENSG00000146830	1457.48	-0.671672	0.206056	-3.25966	0.00111545	0.0106557	GIGYF1	protein_coding	GRB10 interacting GYF protein 1
ENSG00000255302	3303.91	0.683984	0.209856	3.2593	0.00111686	0.0106605	EID1	protein_coding	EP300 interacting inhibitor of differentiation 1
ENSG00000126814	2092.5	0.645136	0.197941	3.25923	0.00111714	0.0106605	TRMT5	protein_coding	tRNA methyltransferase 5
ENSG00000075415	11536.5	0.780154	0.239507	3.25734	0.00112463	0.0107263	SLC25A3	protein_coding	solute carrier family 25 member 3
ENSG00000128271	32.0377	3.7374	1.14754	3.25689	0.00112639	0.0107373	ADORA2A	protein_coding	adenosine A2a receptor
ENSG00000114200	1915.14	0.886157	0.272171	3.25588	0.0011304	0.0107698	BCHE	protein_coding	butyrylcholinesterase
ENSG00000060709	3093.65	-0.642015	0.197337	-3.2534	0.00114035	0.0108588	RIMBP2	protein_coding	RIMS binding protein 2
ENSG00000197771	4058.75	0.618443	0.190133	3.25269	0.00114318	0.01088	MCMBP	protein_coding	minichromosome maintenance complex binding protein
ENSG00000181929	1799.01	0.64024	0.196856	3.25233	0.00114464	0.0108881	PRKAG1	protein_coding	protein kinase AMP-activated non-catalytic subunit gamma 1
ENSG00000184979	3473.32	0.589633	0.181339	3.25155	0.00114778	0.0109122	USP18	protein_coding	ubiquitin specific peptidase 18
ENSG00000198590	140.923	-1.32264	0.406815	-3.25122	0.00114912	0.0109191	APRG1	lncRNA	APRG1 tumor suppressor candidate
ENSG00000072786	590.973	-1.13132	0.348041	-3.25053	0.0011519	0.0109397	STK10	protein_coding	serine/threonine kinase 10
ENSG00000277758	85.0789	-1.67196	0.514485	-3.24978	0.00115493	0.0109627	SYT15B	protein_coding	synaptotagmin 15B
