# Supplementary material for: Metformin inhibits small intestinal neuroendocrine tumor growth in vivo
Source: BMC Cancer. 2026 Jun 25;26:772. doi: 10.1186/s12885-026-16418-z (PMC13295228; doi:10.1186/s12885-026-16418-z)
Supplement: Supplementary file 4 — Supplementary Material 4. Table S3. miRNA-mRNA interactions. (Excel 26 kb). [file 12885_2026_16418_MOESM4_ESM.xlsx]

## Sheet: Inhibited
	baseMean	log2FoldChange	lfcSE	stat	pvalue	qvalue	miRNAname	hgnc_symbol	gene_biotype	description
ENSG00000275066	372.283	-1.78602	0.344423	-5.18554	2.15e-07	1.69e-05	hsa-miR-223-3p	SYNRG	protein_coding	synergin gamma
ENSG00000104447	169.131	-1.63287	0.404828	-4.03348	5.5e-05	0.00114678	hsa-miR-155-5p	TRPS1	protein_coding	transcriptional repressor GATA binding 1
ENSG00000141503	2592.98	-1.49531	0.200227	-7.46804	8.14e-14	1.12e-10	hsa-miR-125b-5p	MINK1	protein_coding	misshapen like kinase 1
ENSG00000148200	186.925	-1.39335	0.451834	-3.08377	0.00204397	0.0166374	hsa-miR-125b-5p	NR6A1	protein_coding	nuclear receptor subfamily 6 group A member 1
ENSG00000117713	5238.17	-1.37712	0.303849	-4.53224	5.84e-06	0.000216985	hsa-miR-223-3p	ARID1A	protein_coding	AT-rich interaction domain 1A
ENSG00000171316	14553.7	-1.32996	0.264572	-5.02684	4.99e-07	3.2e-05	hsa-miR-155-5p	CHD7	protein_coding	chromodomain helicase DNA binding protein 7
ENSG00000136938	2922.44	-1.22555	0.288753	-4.24427	2.19e-05	0.000596026	hsa-miR-1-3p	ANP32B	protein_coding	acidic nuclear phosphoprotein 32 family member B
ENSG00000173065	762.099	-1.20085	0.278903	-4.30563	1.67e-05	0.000478727	hsa-miR-125b-5p	FAM222B	protein_coding	family with sequence similarity 222 member B
ENSG00000116017	415.715	-1.1989	0.294691	-4.06832	4.74e-05	0.00103514	hsa-miR-125b-5p	ARID3A	protein_coding	AT-rich interaction domain 3A
ENSG00000116017	415.715	-1.1989	0.294691	-4.06832	4.74e-05	0.00103514	hsa-miR-133a-3p	ARID3A	protein_coding	AT-rich interaction domain 3A
ENSG00000104885	1172.39	-1.11344	0.29715	-3.74704	0.00017893	0.00281178	hsa-miR-133a-3p	DOT1L	protein_coding	DOT1 like histone lysine methyltransferase
ENSG00000248643	332.781	-1.04838	0.341618	-3.06888	0.00214863	0.017277	hsa-miR-146a-5p	RBM14-RBM4	protein_coding	RBM14-RBM4 readthrough
ENSG00000076108	4912	-0.989889	0.289673	-3.41726	0.000632553	0.00708768	hsa-miR-125b-5p	BAZ2A	protein_coding	bromodomain adjacent to zinc finger domain 2A
ENSG00000076108	4912	-0.989889	0.289673	-3.41726	0.000632553	0.00708768	hsa-miR-133a-3p	BAZ2A	protein_coding	bromodomain adjacent to zinc finger domain 2A
ENSG00000173821	4963.21	-0.972872	0.250288	-3.88701	0.000101485	0.00184062	hsa-miR-1-3p	RNF213	protein_coding	ring finger protein 213
ENSG00000064393	15163.3	-0.971768	0.276786	-3.5109	0.000446592	0.00550028	hsa-miR-223-3p	HIPK2	protein_coding	homeodomain interacting protein kinase 2
ENSG00000115053	22655.9	-0.971429	0.213699	-4.54578	5.47e-06	0.000206525	hsa-miR-1-3p	NCL	protein_coding	nucleolin
ENSG00000072518	1285.99	-0.963515	0.23606	-4.08166	4.47e-05	0.000997069	hsa-miR-155-5p	MARK2	protein_coding	microtubule affinity regulating kinase 2
ENSG00000140836	6214.43	-0.954511	0.223538	-4.27002	1.95e-05	0.000543607	hsa-miR-223-3p	ZFHX3	protein_coding	zinc finger homeobox 3
ENSG00000008441	790.668	-0.925852	0.260693	-3.55151	0.000383029	0.0049243	hsa-miR-146a-5p	NFIX	protein_coding	nuclear factor I X
ENSG00000198740	5533.82	-0.879336	0.174322	-5.04433	4.55e-07	2.97e-05	hsa-miR-146a-5p	ZNF652	protein_coding	zinc finger protein 652
ENSG00000198740	5533.82	-0.879336	0.174322	-5.04433	4.55e-07	2.97e-05	hsa-miR-155-5p	ZNF652	protein_coding	zinc finger protein 652
ENSG00000110888	2136.74	-0.850928	0.183077	-4.64793	3.35e-06	0.000141076	hsa-miR-223-3p	CAPRIN2	protein_coding	caprin family member 2
ENSG00000155506	11337.7	-0.84994	0.276821	-3.07035	0.00213805	0.0171996	hsa-miR-125b-5p	LARP1	protein_coding	La ribonucleoprotein 1, translational regulator
ENSG00000149639	3933.43	-0.843319	0.251652	-3.35114	0.000804809	0.00847775	hsa-miR-125b-5p	SOGA1	protein_coding	suppressor of glucose, autophagy associated 1
ENSG00000107957	3503.31	-0.78202	0.180125	-4.34155	1.41e-05	0.000421539	hsa-miR-155-5p	SH3PXD2A	protein_coding	SH3 and PX domains 2A
ENSG00000060237	19542.5	-0.776711	0.248164	-3.12983	0.00174905	0.0148766	hsa-miR-155-5p	WNK1	protein_coding	WNK lysine deficient protein kinase 1
ENSG00000114439	1044.96	-0.747092	0.276677	-2.70024	0.006929	0.0399972	hsa-miR-223-3p	BBX	protein_coding	BBX high mobility group box domain containing
ENSG00000116016	1094.17	-0.741749	0.210579	-3.52244	0.000427601	0.00534356	hsa-miR-155-5p	EPAS1	protein_coding	endothelial PAS domain protein 1
ENSG00000158321	5370.96	-0.741731	0.240087	-3.08943	0.00200542	0.0163545	hsa-miR-146a-5p	AUTS2	protein_coding	activator of transcription and developmental regulator AUTS2
ENSG00000090905	4306.84	-0.721406	0.277682	-2.59796	0.00937805	0.0497796	hsa-miR-146a-5p	TNRC6A	protein_coding	trinucleotide repeat containing adaptor 6A
ENSG00000115461	16979.4	-0.709487	0.197842	-3.58613	0.000335619	0.00445671	hsa-miR-146a-5p	IGFBP5	protein_coding	insulin like growth factor binding protein 5
ENSG00000143126	1720.11	-0.707117	0.22673	-3.11876	0.00181613	0.0153053	hsa-miR-125b-5p	CELSR2	protein_coding	cadherin EGF LAG seven-pass G-type receptor 2
ENSG00000187605	987.876	-0.698229	0.236926	-2.94704	0.00320833	0.0230884	hsa-miR-1-3p	TET3	protein_coding	tet methylcytosine dioxygenase 3
ENSG00000126003	584.717	-0.68217	0.242708	-2.81066	0.004944	0.0315312	hsa-miR-125b-5p	PLAGL2	protein_coding	PLAG1 like zinc finger 2
ENSG00000126003	584.717	-0.68217	0.242708	-2.81066	0.004944	0.0315312	hsa-miR-1-3p	PLAGL2	protein_coding	PLAG1 like zinc finger 2
ENSG00000002834	1654.92	-0.648005	0.182447	-3.55175	0.000382679	0.00492334	hsa-miR-1-3p	LASP1	protein_coding	LIM and SH3 protein 1
ENSG00000280663	1008.26	-0.620997	0.213161	-2.91327	0.00357662	0.0250335	hsa-miR-155-5p	PCMTD2	protein_coding	protein-L-isoaspartate (D-aspartate) O-methyltransferase domain containing 2
ENSG00000003402	1650.92	-0.59519	0.199565	-2.98244	0.00285963	0.021255	hsa-miR-125b-5p	CFLAR	protein_coding	CASP8 and FADD like apoptosis regulator
ENSG00000116560	15540.5	-0.574117	0.219744	-2.61266	0.00898407	0.0484506	hsa-miR-133a-3p	SFPQ	protein_coding	splicing factor proline and glutamine rich
ENSG00000163848	5221.64	-0.573584	0.158559	-3.61748	0.000297482	0.00408906	hsa-miR-155-5p	ZNF148	protein_coding	zinc finger protein 148
ENSG00000114857	8893.02	-0.549077	0.1958	-2.80427	0.00504299	0.0319687	hsa-miR-155-5p	NKTR	protein_coding	natural killer cell triggering receptor
ENSG00000172765	1676.92	-0.547141	0.181678	-3.0116	0.00259874	0.0198603	hsa-miR-1-3p	TMCC1	protein_coding	transmembrane and coiled-coil domain family 1
ENSG00000162599	3233.75	-0.539372	0.204599	-2.63624	0.00838309	0.0460285	hsa-miR-223-3p	NFIA	protein_coding	nuclear factor I A
ENSG00000162599	3233.75	-0.539372	0.204599	-2.63624	0.00838309	0.0460285	hsa-miR-155-5p	NFIA	protein_coding	nuclear factor I A
ENSG00000109046	13547.7	-0.504624	0.173293	-2.91197	0.00359152	0.0250985	hsa-miR-223-3p	WSB1	protein_coding	WD repeat and SOCS box containing 1
ENSG00000103365	1795.27	-0.462728	0.177485	-2.60713	0.00913049	0.0488966	hsa-miR-125b-5p	GGA2	protein_coding	golgi associated, gamma adaptin ear containing, ARF binding protein 2

## Sheet: Induced
	baseMean	log2FoldChange	lfcSE	stat	pvalue	padj	miRNAname	hgnc_symbol	gene_biotype	description
ENSG00000124172	7386.42	1.40873	0.215396	6.54019	6.14e-11	2.34e-08	hsa-miR-1-3p	ATP5F1E	protein_coding	ATP synthase F1 subunit epsilon
ENSG00000131174	6216.61	1.28811	0.216216	5.95748	2.56e-09	4.72e-07	hsa-miR-155-5p	COX7B	protein_coding	cytochrome c oxidase subunit 7B
ENSG00000143933	37146.6	1.04652	0.178275	5.87027	4.35e-09	7.27e-07	hsa-miR-1-3p	CALM2	protein_coding	calmodulin 2
ENSG00000163468	13630.7	0.876128	0.15959	5.48987	4.02e-08	4.44e-06	hsa-miR-223-3p	CCT3	protein_coding	chaperonin containing TCP1 subunit 3
ENSG00000125835	3202.96	1.31323	0.253335	5.18379	2.17e-07	1.69e-05	hsa-miR-125b-5p	SNRPB	protein_coding	small nuclear ribonucleoprotein polypeptides B and B1
ENSG00000085365	28110.6	0.866263	0.17472	4.95801	7.12e-07	4.23e-05	hsa-miR-155-5p	SCAMP1	protein_coding	secretory carrier membrane protein 1
ENSG00000135390	3158.31	1.18423	0.239645	4.94161	7.75e-07	4.53e-05	hsa-miR-125b-5p	ATP5MC2	protein_coding	ATP synthase membrane subunit c locus 2
ENSG00000126261	8172.72	0.758545	0.157678	4.81072	1.5e-06	7.62e-05	hsa-miR-133a-3p	UBA2	protein_coding	ubiquitin like modifier activating enzyme 2
ENSG00000174695	8249.52	0.812924	0.170607	4.76488	1.89e-06	9.01e-05	hsa-miR-133a-3p	TMEM167A	protein_coding	transmembrane protein 167A
ENSG00000106400	1336	1.3965	0.297168	4.69936	2.61e-06	0.000116095	hsa-miR-133a-3p	ZNHIT1	protein_coding	zinc finger HIT-type containing 1
ENSG00000151239	5208.04	0.811295	0.185755	4.36756	1.26e-05	0.000381375	hsa-miR-155-5p	TWF1	protein_coding	twinfilin actin binding protein 1
ENSG00000151239	5208.04	0.811295	0.185755	4.36756	1.26e-05	0.000381375	hsa-miR-223-3p	TWF1	protein_coding	twinfilin actin binding protein 1
ENSG00000101182	2905.59	0.957978	0.223561	4.28509	1.83e-05	0.00051524	hsa-miR-1-3p	PSMA7	protein_coding	proteasome 20S subunit alpha 7
ENSG00000105849	2246.23	0.838076	0.203612	4.11604	3.85e-05	0.000902541	hsa-miR-223-3p	POLR1F	protein_coding	RNA polymerase I subunit F
ENSG00000128739	7921.26	0.869157	0.211485	4.10978	3.96e-05	0.000919264	hsa-miR-155-5p	SNRPN	protein_coding	small nuclear ribonucleoprotein polypeptide N
ENSG00000161960	20515	0.681484	0.166641	4.08954	4.32e-05	0.000973497	hsa-miR-133a-3p	EIF4A1	protein_coding	eukaryotic translation initiation factor 4A1
ENSG00000135446	1664.62	1.00249	0.245843	4.07778	4.55e-05	0.00101133	hsa-miR-1-3p	CDK4	protein_coding	cyclin dependent kinase 4
ENSG00000101166	8301.64	0.766369	0.189711	4.03967	5.35e-05	0.00112613	hsa-miR-223-3p	PRELID3B	protein_coding	PRELI domain containing 3B
ENSG00000057608	17827.2	0.693092	0.172821	4.01045	6.06e-05	0.0012457	hsa-miR-133a-3p	GDI2	protein_coding	GDP dissociation inhibitor 2
ENSG00000138413	3308.29	0.662516	0.166042	3.99006	6.61e-05	0.00133632	hsa-miR-133a-3p	IDH1	protein_coding	isocitrate dehydrogenase (NADP(+)) 1
ENSG00000115365	6272.58	0.670016	0.169264	3.95842	7.54e-05	0.0014686	hsa-miR-125b-5p	LANCL1	protein_coding	LanC like glutathione S-transferase 1
ENSG00000165997	4831.69	0.714945	0.187482	3.81341	0.00013706	0.00228915	hsa-miR-133a-3p	ARL5B	protein_coding	ADP ribosylation factor like GTPase 5B
ENSG00000165997	4831.69	0.714945	0.187482	3.81341	0.00013706	0.00228915	hsa-miR-155-5p	ARL5B	protein_coding	ADP ribosylation factor like GTPase 5B
ENSG00000130520	3262.44	0.626743	0.164452	3.8111	0.000138351	0.00230367	hsa-miR-125b-5p	LSM4	protein_coding	LSM4 homolog, U6 small nuclear RNA and mRNA degradation associated
ENSG00000291814	762.211	0.93402	0.247243	3.77774	0.000158259	0.00255428	hsa-miR-1-3p	PNP	protein_coding	purine nucleoside phosphorylase
ENSG00000156171	2097.38	0.687007	0.183643	3.74099	0.000183293	0.00286024	hsa-miR-125b-5p	DRAM2	protein_coding	DNA damage regulated autophagy modulator 2
ENSG00000187514	50943.3	0.66769	0.178784	3.73461	0.000188006	0.00291596	hsa-miR-1-3p	PTMA	protein_coding	prothymosin alpha
ENSG00000187514	50943.3	0.66769	0.178784	3.73461	0.000188006	0.00291596	hsa-miR-133a-3p	PTMA	protein_coding	prothymosin alpha
ENSG00000170385	3546.96	0.606551	0.165466	3.66571	0.000246655	0.00356529	hsa-miR-155-5p	SLC30A1	protein_coding	solute carrier family 30 member 1
ENSG00000134308	31485.1	0.630525	0.17437	3.61601	0.000299177	0.00410921	hsa-miR-1-3p	YWHAQ	protein_coding	tyrosine 3-monooxygenase/tryptophan 5-monooxygenase activation protein theta
ENSG00000104343	4333.85	0.630482	0.174563	3.61177	0.000304112	0.00415148	hsa-miR-223-3p	UBE2W	protein_coding	ubiquitin conjugating enzyme E2 W
ENSG00000153130	5307.29	0.732087	0.202809	3.60973	0.000306511	0.00417785	hsa-miR-133a-3p	SCOC	protein_coding	short coiled-coil protein
ENSG00000196950	9139.26	0.624247	0.176497	3.53686	0.000404908	0.00512816	hsa-miR-155-5p	SLC39A10	protein_coding	solute carrier family 39 member 10
ENSG00000125944	29.8884	4.05345	1.14955	3.52611	0.000421706	0.00528477	hsa-miR-1-3p	HNRNPR	protein_coding	heterogeneous nuclear ribonucleoprotein R
ENSG00000082153	14352.8	0.561414	0.159287	3.52454	0.000424223	0.00531259	hsa-miR-146a-5p	BZW1	protein_coding	basic leucine zipper and W2 domains 1
ENSG00000254772	47309.4	0.657631	0.188922	3.48097	0.000499605	0.00597221	hsa-miR-125b-5p	EEF1G	protein_coding	eukaryotic translation elongation factor 1 gamma
ENSG00000102144	29605.7	0.766804	0.220615	3.47576	0.000509413	0.00606918	hsa-miR-146a-5p	PGK1	protein_coding	phosphoglycerate kinase 1
ENSG00000114251	1278.91	0.784744	0.226879	3.45887	0.000542451	0.00631553	hsa-miR-155-5p	WNT5A	protein_coding	Wnt family member 5A
ENSG00000215472	3220.15	0.589066	0.170433	3.45629	0.000547673	0.00635976	hsa-miR-146a-5p	RPL17-C18orf32	protein_coding	RPL17-C18orf32 readthrough
ENSG00000170540	18186	0.505497	0.150479	3.35925	0.000781532	0.00833899	hsa-miR-223-3p	ARL6IP1	protein_coding	ADP ribosylation factor like GTPase 6 interacting protein 1
ENSG00000075142	2583.06	0.653111	0.199755	3.26956	0.00107715	0.010373	hsa-miR-1-3p	SRI	protein_coding	sorcin
ENSG00000123562	9495.01	0.567967	0.175053	3.24454	0.00117642	0.0111311	hsa-miR-155-5p	MORF4L2	protein_coding	mortality factor 4 like 2
ENSG00000166794	5701.4	0.582891	0.179746	3.24286	0.00118338	0.0111675	hsa-miR-133a-3p	PPIB	protein_coding	peptidylprolyl isomerase B
ENSG00000166794	5701.4	0.582891	0.179746	3.24286	0.00118338	0.0111675	hsa-miR-1-3p	PPIB	protein_coding	peptidylprolyl isomerase B
ENSG00000110321	46845.6	0.557212	0.172147	3.23683	0.00120864	0.011352	hsa-miR-223-3p	EIF4G2	protein_coding	eukaryotic translation initiation factor 4 gamma 2
ENSG00000087086	6045.77	0.847931	0.262009	3.23627	0.00121103	0.0113684	hsa-miR-133a-3p	FTL	protein_coding	ferritin light chain
ENSG00000177576	417.361	0.818711	0.254309	3.21936	0.00128477	0.0118737	hsa-miR-146a-5p	C18orf32	protein_coding	chromosome 18 open reading frame 32
ENSG00000120742	4465.27	0.518645	0.165875	3.12673	0.00176765	0.0149744	hsa-miR-1-3p	SERP1	protein_coding	stress associated endoplasmic reticulum protein 1
ENSG00000107798	2493.64	0.56047	0.18032	3.1082	0.00188232	0.0156703	hsa-miR-125b-5p	LIPA	protein_coding	lipase A, lysosomal acid type
ENSG00000139318	786.153	1.14367	0.368737	3.1016	0.00192476	0.0159133	hsa-miR-125b-5p	DUSP6	protein_coding	dual specificity phosphatase 6
ENSG00000083312	13447	0.488659	0.158889	3.07546	0.00210175	0.0169993	hsa-miR-155-5p	TNPO1	protein_coding	transportin 1
ENSG00000029364	8092.06	0.552891	0.180689	3.05991	0.00221404	0.0177074	hsa-miR-125b-5p	SLC39A9	protein_coding	solute carrier family 39 member 9
ENSG00000086475	3251.83	0.557485	0.182961	3.04702	0.0023112	0.0183044	hsa-miR-155-5p	SEPHS1	protein_coding	selenophosphate synthetase 1
ENSG00000111371	24606.1	0.462487	0.154556	2.99236	0.0027683	0.0208007	hsa-miR-146a-5p	SLC38A1	protein_coding	solute carrier family 38 member 1
ENSG00000197006	5130.52	0.538729	0.180309	2.98782	0.00280978	0.0210415	hsa-miR-146a-5p	METTL9	protein_coding	methyltransferase 9, His-X-His N1-histidine
ENSG00000116489	4668.11	0.509897	0.170968	2.98241	0.00285991	0.021255	hsa-miR-1-3p	CAPZA1	protein_coding	capping actin protein of muscle Z-line subunit alpha 1
ENSG00000125971	2026.2	0.646731	0.217277	2.97652	0.00291539	0.0215705	hsa-miR-1-3p	DYNLRB1	protein_coding	dynein light chain roadblock-type 1
ENSG00000138029	1893.32	0.538574	0.181641	2.96504	0.00302643	0.0220653	hsa-miR-155-5p	HADHB	protein_coding	hydroxyacyl-CoA dehydrogenase trifunctional multienzyme complex subunit beta
ENSG00000138029	1893.32	0.538574	0.181641	2.96504	0.00302643	0.0220653	hsa-miR-146a-5p	HADHB	protein_coding	hydroxyacyl-CoA dehydrogenase trifunctional multienzyme complex subunit beta
ENSG00000052802	1001.54	0.659916	0.222618	2.96435	0.00303326	0.0220862	hsa-miR-223-3p	MSMO1	protein_coding	methylsterol monooxygenase 1
ENSG00000149212	7882.7	0.459595	0.155548	2.95469	0.00312986	0.0226605	hsa-miR-146a-5p	SESN3	protein_coding	sestrin 3
ENSG00000100852	23290.2	0.501541	0.174265	2.87803	0.00400164	0.0271374	hsa-miR-223-3p	ARHGAP5	protein_coding	Rho GTPase activating protein 5
ENSG00000083720	3575.69	0.561796	0.19623	2.86294	0.00419728	0.0281334	hsa-miR-1-3p	OXCT1	protein_coding	3-oxoacid CoA-transferase 1
ENSG00000155545	2618.5	0.543855	0.190003	2.86235	0.00420513	0.028141	hsa-miR-155-5p	MIER3	protein_coding	MIER family member 3
ENSG00000143862	2315.35	0.535182	0.186986	2.86214	0.00420785	0.028141	hsa-miR-146a-5p	ARL8A	protein_coding	ADP ribosylation factor like GTPase 8A
ENSG00000117758	1362.69	0.530408	0.187053	2.83561	0.00457382	0.0297973	hsa-miR-146a-5p	STX12	protein_coding	syntaxin 12
ENSG00000135002	2615.96	0.530977	0.188666	2.81438	0.00488719	0.0312358	hsa-miR-155-5p	RFK	protein_coding	riboflavin kinase
ENSG00000152492	5376.71	0.450028	0.162195	2.77461	0.00552672	0.034258	hsa-miR-146a-5p	CCDC50	protein_coding	coiled-coil domain containing 50
ENSG00000156735	2773.94	0.544919	0.196994	2.76617	0.00567184	0.0349332	hsa-miR-1-3p	BAG4	protein_coding	BAG cochaperone 4
ENSG00000165244	1527.71	0.526717	0.190884	2.75937	0.00579138	0.035444	hsa-miR-146a-5p	ZNF367	protein_coding	zinc finger protein 367
ENSG00000163754	1379.09	0.619433	0.226284	2.73742	0.00619233	0.0370236	hsa-miR-155-5p	GYG1	protein_coding	glycogenin 1
ENSG00000109133	6342.17	0.458539	0.168069	2.72828	0.00636658	0.0377286	hsa-miR-155-5p	TMEM33	protein_coding	transmembrane protein 33
ENSG00000155097	2984.34	0.466889	0.172142	2.71223	0.0066832	0.0389937	hsa-miR-155-5p	ATP6V1C1	protein_coding	ATPase H+ transporting V1 subunit C1
ENSG00000129472	2206.57	0.530337	0.195556	2.71195	0.00668894	0.0390043	hsa-miR-1-3p	RAB2B	protein_coding	RAB2B, member RAS oncogene family
ENSG00000129472	2206.57	0.530337	0.195556	2.71195	0.00668894	0.0390043	hsa-miR-146a-5p	RAB2B	protein_coding	RAB2B, member RAS oncogene family
ENSG00000163110	2339.98	0.511762	0.189243	2.70426	0.00684559	0.039618	hsa-miR-155-5p	PDLIM5	protein_coding	PDZ and LIM domain 5
ENSG00000144381	23499.3	0.421705	0.156265	2.69864	0.00696229	0.0401117	hsa-miR-1-3p	HSPD1	protein_coding	heat shock protein family D (Hsp60) member 1
ENSG00000132002	2280.49	0.829045	0.312628	2.65186	0.00800505	0.0445409	hsa-miR-133a-3p	DNAJB1	protein_coding	DnaJ heat shock protein family (Hsp40) member B1
ENSG00000148943	9308.97	0.421084	0.158824	2.65127	0.00801902	0.044577	hsa-miR-155-5p	LIN7C	protein_coding	lin-7 homolog C, crumbs cell polarity complex component
ENSG00000025800	2892.98	0.674765	0.255041	2.64571	0.00815191	0.0451333	hsa-miR-146a-5p	KPNA6	protein_coding	karyopherin subunit alpha 6
ENSG00000025800	2892.98	0.674765	0.255041	2.64571	0.00815191	0.0451333	hsa-miR-125b-5p	KPNA6	protein_coding	karyopherin subunit alpha 6
ENSG00000100811	5380.43	0.427063	0.164156	2.60157	0.00927985	0.0494198	hsa-miR-1-3p	YY1	protein_coding	YY1 transcription factor
ENSG00000115541	4658.08	0.434515	0.167295	2.5973	0.00939592	0.0498301	hsa-miR-1-3p	HSPE1	protein_coding	heat shock protein family E (Hsp10) member 1
