# Supplementary material for: Metformin inhibits small intestinal neuroendocrine tumor growth in vivo
Source: BMC Cancer. 2026 Jun 25;26:772. doi: 10.1186/s12885-026-16418-z (PMC13295228; doi:10.1186/s12885-026-16418-z)
Supplement: Supplementary file 5 — Supplementary Material 5. Table S4. Gene expression clusters in GOT1 xenograft tumors. (Excel 105 kb). [file 12885_2026_16418_MOESM5_ESM.xlsx]

## Sheet: ClusterA_39nodes_38474score_str
# background genes	# genes	category	chart color	description	FDR value	genes	network.SUID	nodes.SUID	p-value	term name	transferred FDR value
88	39	COMPARTMENTS		Respiratory chain complex	1.18e-85	NDUFB4|NDUFB7|NDUFS7|NDUFA2|COX5B|NDUFA9|NDUFB10|NDUFB11|NDUFC2|NDUFS4|NDUFB8|NDUFA7|UQCRFS1|UQCRH|NDUFS8|CYC1|COX5A|NDUFV2|NDUFA12|UQCR10|NDUFA4|NDUFA1|NDUFA8|UQCRQ|NDUFB6|NDUFA11|NDUFB3|NDUFA5|NDUFA3|NDUFB2|NDUFA13|COX7C|UQCRB|NDUFC1|NDUFAB1|COX6B1|NDUFA6|NDUFB1|COX7B	611020	611433|611613|611637|611661|611469|611553|611667|611571|611523|611619|611565|611625|611463|611451|611649|611388|611487|611541|611589|611499|611493|611601|611655|611511|611643|611607|611529|611559|611595|611583|611517|611475|611505|611547|611535|611457|611577|611631|611436	5.13e-89	GOCC:0098803	8.49281
90	39	GO Cellular Component		Respiratory chain complex	2.16e-85	NDUFB4|NDUFB7|NDUFS7|NDUFA2|COX5B|NDUFA9|NDUFB10|NDUFB11|NDUFC2|NDUFS4|NDUFB8|NDUFA7|UQCRFS1|UQCRH|NDUFS8|CYC1|COX5A|NDUFV2|NDUFA12|UQCR10|NDUFA4|NDUFA1|NDUFA8|UQCRQ|NDUFB6|NDUFA11|NDUFB3|NDUFA5|NDUFA3|NDUFB2|NDUFA13|COX7C|UQCRB|NDUFC1|NDUFAB1|COX6B1|NDUFA6|NDUFB1|COX7B	611020	611433|611613|611637|611661|611469|611553|611667|611571|611523|611619|611565|611625|611463|611451|611649|611388|611487|611541|611589|611499|611493|611601|611655|611511|611643|611607|611529|611559|611595|611583|611517|611475|611505|611547|611535|611457|611577|611631|611436	1.06e-88	GO:0098803	8.46655
94	39	GO Cellular Component		Mitochondrial respirasome	4.42e-85	NDUFB4|NDUFB7|NDUFS7|NDUFA2|COX5B|NDUFA9|NDUFB10|NDUFB11|NDUFC2|NDUFS4|NDUFB8|NDUFA7|UQCRFS1|UQCRH|NDUFS8|CYC1|COX5A|NDUFV2|NDUFA12|UQCR10|NDUFA4|NDUFA1|NDUFA8|UQCRQ|NDUFB6|NDUFA11|NDUFB3|NDUFA5|NDUFA3|NDUFB2|NDUFA13|COX7C|UQCRB|NDUFC1|NDUFAB1|COX6B1|NDUFA6|NDUFB1|COX7B	611020	611433|611613|611637|611661|611469|611553|611667|611571|611523|611619|611565|611625|611463|611451|611649|611388|611487|611541|611589|611499|611493|611601|611655|611511|611643|611607|611529|611559|611595|611583|611517|611475|611505|611547|611535|611457|611577|611631|611436	4.32e-88	GO:0005746	8.43546
97	39	STRING Clusters		Respiratory chain complex, and Complex I biogenesis	5.5e-84	NDUFB4|NDUFB7|NDUFS7|NDUFA2|COX5B|NDUFA9|NDUFB10|NDUFB11|NDUFC2|NDUFS4|NDUFB8|NDUFA7|UQCRFS1|UQCRH|NDUFS8|CYC1|COX5A|NDUFV2|NDUFA12|UQCR10|NDUFA4|NDUFA1|NDUFA8|UQCRQ|NDUFB6|NDUFA11|NDUFB3|NDUFA5|NDUFA3|NDUFB2|NDUFA13|COX7C|UQCRB|NDUFC1|NDUFAB1|COX6B1|NDUFA6|NDUFB1|COX7B	611020	611433|611613|611637|611661|611469|611553|611667|611571|611523|611619|611565|611625|611463|611451|611649|611388|611487|611541|611589|611499|611493|611601|611655|611511|611643|611607|611529|611559|611595|611583|611517|611475|611505|611547|611535|611457|611577|611631|611436	1.2e-87	CL:11070	8.32596
78	38	COMPARTMENTS		Mitochondrial respirasome	5.56e-84	NDUFB4|NDUFB7|NDUFS7|NDUFA2|COX5B|NDUFA9|NDUFB10|NDUFB11|NDUFC2|NDUFS4|NDUFB8|NDUFA7|UQCRFS1|UQCRH|NDUFS8|CYC1|COX5A|NDUFV2|NDUFA12|UQCR10|NDUFA4|NDUFA1|NDUFA8|UQCRQ|NDUFB6|NDUFA11|NDUFB3|NDUFA5|NDUFA3|NDUFB2|NDUFA13|COX7C|UQCRB|NDUFC1|NDUFAB1|COX6B1|NDUFA6|NDUFB1	611020	611433|611613|611637|611661|611469|611553|611667|611571|611523|611619|611565|611625|611463|611451|611649|611388|611487|611541|611589|611499|611493|611601|611655|611511|611643|611607|611529|611559|611595|611583|611517|611475|611505|611547|611535|611457|611577|611631	7.24e-87	GOCC:0005746	8.32549
103	39	Reactome Pathways		Respiratory electron transport	1.96e-83	NDUFB4|NDUFB7|NDUFS7|NDUFA2|COX5B|NDUFA9|NDUFB10|NDUFB11|NDUFC2|NDUFS4|NDUFB8|NDUFA7|UQCRFS1|UQCRH|NDUFS8|CYC1|COX5A|NDUFV2|NDUFA12|UQCR10|NDUFA4|NDUFA1|NDUFA8|UQCRQ|NDUFB6|NDUFA11|NDUFB3|NDUFA5|NDUFA3|NDUFB2|NDUFA13|COX7C|UQCRB|NDUFC1|NDUFAB1|COX6B1|NDUFA6|NDUFB1|COX7B	611020	611433|611613|611637|611661|611469|611553|611667|611571|611523|611619|611565|611625|611463|611451|611649|611388|611487|611541|611589|611499|611493|611601|611655|611511|611643|611607|611529|611559|611595|611583|611517|611475|611505|611547|611535|611457|611577|611631|611436	8.6e-87	HSA-611105	8.27077
73	37	STRING Clusters		Respiratory chain complex	4.89e-81	NDUFB4|NDUFB7|NDUFA2|COX5B|NDUFA9|NDUFB10|NDUFB11|NDUFC2|NDUFS4|NDUFB8|NDUFA7|UQCRFS1|UQCRH|NDUFS8|CYC1|COX5A|NDUFV2|NDUFA12|UQCR10|NDUFA4|NDUFA1|NDUFA8|UQCRQ|NDUFB6|NDUFA11|NDUFB3|NDUFA5|NDUFA3|NDUFB2|COX7C|UQCRB|NDUFC1|NDUFAB1|COX6B1|NDUFA6|NDUFB1|COX7B	611020	611433|611613|611661|611469|611553|611667|611571|611523|611619|611565|611625|611463|611451|611649|611388|611487|611541|611589|611499|611493|611601|611655|611511|611643|611607|611529|611559|611595|611583|611475|611505|611547|611535|611457|611577|611631|611436	3.2e-84	CL:11077	8.03107
122	39	GO Biological Process		Oxidative phosphorylation	3.81e-80	NDUFB4|NDUFB7|NDUFS7|NDUFA2|COX5B|NDUFA9|NDUFB10|NDUFB11|NDUFC2|NDUFS4|NDUFB8|NDUFA7|UQCRFS1|UQCRH|NDUFS8|CYC1|COX5A|NDUFV2|NDUFA12|UQCR10|NDUFA4|NDUFA1|NDUFA8|UQCRQ|NDUFB6|NDUFA11|NDUFB3|NDUFA5|NDUFA3|NDUFB2|NDUFA13|COX7C|UQCRB|NDUFC1|NDUFAB1|COX6B1|NDUFA6|NDUFB1|COX7B	611020	611433|611613|611637|611661|611469|611553|611667|611571|611523|611619|611565|611625|611463|611451|611649|611388|611487|611541|611589|611499|611493|611601|611655|611511|611643|611607|611529|611559|611595|611583|611517|611475|611505|611547|611535|611457|611577|611631|611436	2.43e-84	GO:0006119	7.94191
154	39	WikiPathways		Nonalcoholic fatty liver disease	5.47e-78	NDUFB4|NDUFB7|NDUFS7|NDUFA2|COX5B|NDUFA9|NDUFB10|NDUFB11|NDUFC2|NDUFS4|NDUFB8|NDUFA7|UQCRFS1|UQCRH|NDUFS8|CYC1|COX5A|NDUFV2|NDUFA12|UQCR10|NDUFA4|NDUFA1|NDUFA8|UQCRQ|NDUFB6|NDUFA11|NDUFB3|NDUFA5|NDUFA3|NDUFB2|NDUFA13|COX7C|UQCRB|NDUFC1|NDUFAB1|COX6B1|NDUFA6|NDUFB1|COX7B	611020	611433|611613|611637|611661|611469|611553|611667|611571|611523|611619|611565|611625|611463|611451|611649|611388|611487|611541|611589|611499|611493|611601|611655|611511|611643|611607|611529|611559|611595|611583|611517|611475|611505|611547|611535|611457|611577|611631|611436	7e-81	WP4396	7.7262
158	39	GO Cellular Component		Inner mitochondrial membrane protein complex	8.73e-78	NDUFB4|NDUFB7|NDUFS7|NDUFA2|COX5B|NDUFA9|NDUFB10|NDUFB11|NDUFC2|NDUFS4|NDUFB8|NDUFA7|UQCRFS1|UQCRH|NDUFS8|CYC1|COX5A|NDUFV2|NDUFA12|UQCR10|NDUFA4|NDUFA1|NDUFA8|UQCRQ|NDUFB6|NDUFA11|NDUFB3|NDUFA5|NDUFA3|NDUFB2|NDUFA13|COX7C|UQCRB|NDUFC1|NDUFAB1|COX6B1|NDUFA6|NDUFB1|COX7B	611020	611433|611613|611637|611661|611469|611553|611667|611571|611523|611619|611565|611625|611463|611451|611649|611388|611487|611541|611589|611499|611493|611601|611655|611511|611643|611607|611529|611559|611595|611583|611517|611475|611505|611547|611535|611457|611577|611631|611436	1.71e-80	GO:0098800	7.7059
128	38	KEGG Pathways		Oxidative phosphorylation	1.89e-77	NDUFB4|NDUFB7|NDUFS7|NDUFA2|COX5B|NDUFA9|NDUFB10|NDUFC2|NDUFS4|NDUFB8|NDUFA7|UQCRFS1|UQCRH|NDUFS8|CYC1|COX5A|NDUFV2|NDUFA12|UQCR10|NDUFA4|NDUFA1|NDUFA8|UQCRQ|NDUFB6|NDUFA11|NDUFB3|NDUFA5|NDUFA3|NDUFB2|NDUFA13|COX7C|UQCRB|NDUFC1|NDUFAB1|COX6B1|NDUFA6|NDUFB1|COX7B	611020	611433|611613|611637|611661|611469|611553|611667|611523|611619|611565|611625|611463|611451|611649|611388|611487|611541|611589|611499|611493|611601|611655|611511|611643|611607|611529|611559|611595|611583|611517|611475|611505|611547|611535|611457|611577|611631|611436	5.63e-80	hsa00190	7.67235
146	38	KEGG Pathways		Non-alcoholic fatty liver disease	7.68e-76	NDUFB4|NDUFB7|NDUFS7|NDUFA2|COX5B|NDUFA9|NDUFB10|NDUFC2|NDUFS4|NDUFB8|NDUFA7|UQCRFS1|UQCRH|NDUFS8|CYC1|COX5A|NDUFV2|NDUFA12|UQCR10|NDUFA4|NDUFA1|NDUFA8|UQCRQ|NDUFB6|NDUFA11|NDUFB3|NDUFA5|NDUFA3|NDUFB2|NDUFA13|COX7C|UQCRB|NDUFC1|NDUFAB1|COX6B1|NDUFA6|NDUFB1|COX7B	611020	611433|611613|611637|611661|611469|611553|611667|611523|611619|611565|611625|611463|611451|611649|611388|611487|611541|611589|611499|611493|611601|611655|611511|611643|611607|611529|611559|611595|611583|611517|611475|611505|611547|611535|611457|611577|611631|611436	4.57e-78	hsa04932	7.51146
155	38	COMPARTMENTS		Inner mitochondrial membrane protein complex	1.98e-74	NDUFB4|NDUFB7|NDUFS7|NDUFA2|COX5B|NDUFA9|NDUFB10|NDUFB11|NDUFC2|NDUFS4|NDUFB8|NDUFA7|UQCRFS1|UQCRH|NDUFS8|CYC1|COX5A|NDUFV2|NDUFA12|UQCR10|NDUFA4|NDUFA1|NDUFA8|UQCRQ|NDUFB6|NDUFA11|NDUFB3|NDUFA5|NDUFA3|NDUFB2|NDUFA13|COX7C|UQCRB|NDUFC1|NDUFAB1|COX6B1|NDUFA6|NDUFB1	611020	611433|611613|611637|611661|611469|611553|611667|611571|611523|611619|611565|611625|611463|611451|611649|611388|611487|611541|611589|611499|611493|611601|611655|611511|611643|611607|611529|611559|611595|611583|611517|611475|611505|611547|611535|611457|611577|611631	3.45e-77	GOCC:0098800	7.37033
92	36	GO Biological Process		Mitochondrial ATP synthesis coupled electron transport	3.53e-74	NDUFB4|NDUFB7|NDUFS7|NDUFA2|COX5B|NDUFA9|NDUFB10|NDUFC2|NDUFS4|NDUFB8|NDUFA7|UQCRFS1|UQCRH|NDUFS8|CYC1|COX5A|NDUFV2|NDUFA12|UQCR10|NDUFA4|NDUFA1|NDUFA8|UQCRQ|NDUFB6|NDUFB3|NDUFA5|NDUFA3|NDUFB2|COX7C|UQCRB|NDUFC1|NDUFAB1|COX6B1|NDUFA6|NDUFB1|COX7B	611020	611433|611613|611637|611661|611469|611553|611667|611523|611619|611565|611625|611463|611451|611649|611388|611487|611541|611589|611499|611493|611601|611655|611511|611643|611529|611559|611595|611583|611475|611505|611547|611535|611457|611577|611631|611436	6.75e-78	GO:0042775	7.34522
63	34	UniProt Keywords		Respiratory chain	1.73e-73	NDUFB4|NDUFB7|NDUFS7|NDUFA2|NDUFA9|NDUFB10|NDUFB11|NDUFC2|NDUFS4|NDUFB8|NDUFA7|UQCRFS1|UQCRH|NDUFS8|CYC1|NDUFV2|NDUFA12|UQCR10|NDUFA4|NDUFA1|NDUFA8|UQCRQ|NDUFB6|NDUFA11|NDUFB3|NDUFA5|NDUFA3|NDUFB2|NDUFA13|UQCRB|NDUFC1|NDUFAB1|NDUFA6|NDUFB1	611020	611433|611613|611637|611661|611553|611667|611571|611523|611619|611565|611625|611463|611451|611649|611388|611541|611589|611499|611493|611601|611655|611511|611643|611607|611529|611559|611595|611583|611517|611505|611547|611535|611577|611631	2.58e-76	KW-0679	7.2762
87	35	GO Biological Process		Aerobic electron transport chain	4.71e-72	NDUFB4|NDUFB7|NDUFS7|NDUFA2|COX5B|NDUFA9|NDUFB10|NDUFC2|NDUFS4|NDUFB8|NDUFA7|UQCRFS1|UQCRH|NDUFS8|CYC1|COX5A|NDUFV2|UQCR10|NDUFA4|NDUFA1|NDUFA8|UQCRQ|NDUFB6|NDUFB3|NDUFA5|NDUFA3|NDUFB2|COX7C|UQCRB|NDUFC1|NDUFAB1|COX6B1|NDUFA6|NDUFB1|COX7B	611020	611433|611613|611637|611661|611469|611553|611667|611523|611619|611565|611625|611463|611451|611649|611388|611487|611541|611499|611493|611601|611655|611511|611643|611529|611559|611595|611583|611475|611505|611547|611535|611457|611577|611631|611436	1.8e-75	GO:0019646	7.1327
103	35	WikiPathways		Electron transport chain: OXPHOS system in mitochondria	1.05e-70	NDUFB4|NDUFB7|NDUFS7|NDUFA2|COX5B|NDUFA9|NDUFB10|NDUFC2|NDUFS4|NDUFB8|NDUFA7|UQCRFS1|UQCRH|NDUFS8|COX5A|NDUFV2|NDUFA12|UQCR10|NDUFA4|NDUFA1|NDUFA8|UQCRQ|NDUFB6|NDUFB3|NDUFA5|NDUFA3|NDUFB2|COX7C|UQCRB|NDUFC1|NDUFAB1|COX6B1|NDUFA6|NDUFB1|COX7B	611020	611433|611613|611637|611661|611469|611553|611667|611523|611619|611565|611625|611463|611451|611649|611487|611541|611589|611499|611493|611601|611655|611511|611643|611529|611559|611595|611583|611475|611505|611547|611535|611457|611577|611631|611436	2.68e-73	WP111	6.99788
226	38	KEGG Pathways		Thermogenesis	1.72e-69	NDUFB4|NDUFB7|NDUFS7|NDUFA2|COX5B|NDUFA9|NDUFB10|NDUFC2|NDUFS4|NDUFB8|NDUFA7|UQCRFS1|UQCRH|NDUFS8|CYC1|COX5A|NDUFV2|NDUFA12|UQCR10|NDUFA4|NDUFA1|NDUFA8|UQCRQ|NDUFB6|NDUFA11|NDUFB3|NDUFA5|NDUFA3|NDUFB2|NDUFA13|COX7C|UQCRB|NDUFC1|NDUFAB1|COX6B1|NDUFA6|NDUFB1|COX7B	611020	611433|611613|611637|611661|611469|611553|611667|611523|611619|611565|611625|611463|611451|611649|611388|611487|611541|611589|611499|611493|611601|611655|611511|611643|611607|611529|611559|611595|611583|611517|611475|611505|611547|611535|611457|611577|611631|611436	1.53e-71	hsa04714	6.87645
236	38	KEGG Pathways		Parkinson disease	5.89e-69	NDUFB4|NDUFB7|NDUFS7|NDUFA2|COX5B|NDUFA9|NDUFB10|NDUFC2|NDUFS4|NDUFB8|NDUFA7|UQCRFS1|UQCRH|NDUFS8|CYC1|COX5A|NDUFV2|NDUFA12|UQCR10|NDUFA4|NDUFA1|NDUFA8|UQCRQ|NDUFB6|NDUFA11|NDUFB3|NDUFA5|NDUFA3|NDUFB2|NDUFA13|COX7C|UQCRB|NDUFC1|NDUFAB1|COX6B1|NDUFA6|NDUFB1|COX7B	611020	611433|611613|611637|611661|611469|611553|611667|611523|611619|611565|611625|611463|611451|611649|611388|611487|611541|611589|611499|611493|611601|611655|611511|611643|611607|611529|611559|611595|611583|611517|611475|611505|611547|611535|611457|611577|611631|611436	7.01e-71	hsa05012	6.82299
263	38	KEGG Pathways		Prion disease	2.15e-67	NDUFB4|NDUFB7|NDUFS7|NDUFA2|COX5B|NDUFA9|NDUFB10|NDUFC2|NDUFS4|NDUFB8|NDUFA7|UQCRFS1|UQCRH|NDUFS8|CYC1|COX5A|NDUFV2|NDUFA12|UQCR10|NDUFA4|NDUFA1|NDUFA8|UQCRQ|NDUFB6|NDUFA11|NDUFB3|NDUFA5|NDUFA3|NDUFB2|NDUFA13|COX7C|UQCRB|NDUFC1|NDUFAB1|COX6B1|NDUFA6|NDUFB1|COX7B	611020	611433|611613|611637|611661|611469|611553|611667|611523|611619|611565|611625|611463|611451|611649|611388|611487|611541|611589|611499|611493|611601|611655|611511|611643|611607|611529|611559|611595|611583|611517|611475|611505|611547|611535|611457|611577|611631|611436	3.2e-69	hsa05020	6.66676
337	39	COMPARTMENTS		Mitochondrial inner membrane	5.11e-66	NDUFB4|NDUFB7|NDUFS7|NDUFA2|COX5B|NDUFA9|NDUFB10|NDUFB11|NDUFC2|NDUFS4|NDUFB8|NDUFA7|UQCRFS1|UQCRH|NDUFS8|CYC1|COX5A|NDUFV2|NDUFA12|UQCR10|NDUFA4|NDUFA1|NDUFA8|UQCRQ|NDUFB6|NDUFA11|NDUFB3|NDUFA5|NDUFA3|NDUFB2|NDUFA13|COX7C|UQCRB|NDUFC1|NDUFAB1|COX6B1|NDUFA6|NDUFB1|COX7B	611020	611433|611613|611637|611661|611469|611553|611667|611571|611523|611619|611565|611625|611463|611451|611649|611388|611487|611541|611589|611499|611493|611601|611655|611511|611643|611607|611529|611559|611595|611583|611517|611475|611505|611547|611535|611457|611577|611631|611436	1.11e-68	GOCC:0005743	6.52916
295	38	KEGG Pathways		Huntington disease	1.06e-65	NDUFB4|NDUFB7|NDUFS7|NDUFA2|COX5B|NDUFA9|NDUFB10|NDUFC2|NDUFS4|NDUFB8|NDUFA7|UQCRFS1|UQCRH|NDUFS8|CYC1|COX5A|NDUFV2|NDUFA12|UQCR10|NDUFA4|NDUFA1|NDUFA8|UQCRQ|NDUFB6|NDUFA11|NDUFB3|NDUFA5|NDUFA3|NDUFB2|NDUFA13|COX7C|UQCRB|NDUFC1|NDUFAB1|COX6B1|NDUFA6|NDUFB1|COX7B	611020	611433|611613|611637|611661|611469|611553|611667|611523|611619|611565|611625|611463|611451|611649|611388|611487|611541|611589|611499|611493|611601|611655|611511|611643|611607|611529|611559|611595|611583|611517|611475|611505|611547|611535|611457|611577|611631|611436	1.9e-67	hsa05016	6.49747
124	34	GO Cellular Component		Oxidoreductase complex	2.2e-65	NDUFB4|NDUFB7|NDUFS7|NDUFA2|NDUFA9|NDUFB10|NDUFB11|NDUFC2|NDUFS4|NDUFB8|NDUFA7|UQCRFS1|UQCRH|NDUFS8|CYC1|NDUFV2|NDUFA12|UQCR10|NDUFA4|NDUFA1|NDUFA8|UQCRQ|NDUFB6|NDUFA11|NDUFB3|NDUFA5|NDUFA3|NDUFB2|NDUFA13|UQCRB|NDUFC1|NDUFAB1|NDUFA6|NDUFB1	611020	611433|611613|611637|611661|611553|611667|611571|611523|611619|611565|611625|611463|611451|611649|611388|611541|611589|611499|611493|611601|611655|611511|611643|611607|611529|611559|611595|611583|611517|611505|611547|611535|611577|611631	6.44e-68	GO:1990204	6.46576
71	32	GO Molecular Function		Oxidoreduction-driven active transmembrane transporter activity	3.14e-65	NDUFB4|NDUFB7|NDUFS7|NDUFA2|COX5B|NDUFA9|NDUFB10|NDUFC2|NDUFS4|NDUFB8|NDUFA7|UQCRFS1|UQCRH|NDUFS8|CYC1|COX5A|NDUFV2|NDUFA12|UQCR10|NDUFA4|NDUFA1|NDUFA8|NDUFB6|NDUFB3|NDUFA5|NDUFA3|NDUFB2|NDUFC1|COX6B1|NDUFA6|NDUFB1|COX7B	611020	611433|611613|611637|611661|611469|611553|611667|611523|611619|611565|611625|611463|611451|611649|611388|611487|611541|611589|611499|611493|611601|611655|611643|611529|611559|611595|611583|611547|611457|611577|611631|611436	6.36e-69	GO:0015453	6.45031
350	38	KEGG Pathways		Amyotrophic lateral sclerosis	4.18e-63	NDUFB4|NDUFB7|NDUFS7|NDUFA2|COX5B|NDUFA9|NDUFB10|NDUFC2|NDUFS4|NDUFB8|NDUFA7|UQCRFS1|UQCRH|NDUFS8|CYC1|COX5A|NDUFV2|NDUFA12|UQCR10|NDUFA4|NDUFA1|NDUFA8|UQCRQ|NDUFB6|NDUFA11|NDUFB3|NDUFA5|NDUFA3|NDUFB2|NDUFA13|COX7C|UQCRB|NDUFC1|NDUFAB1|COX6B1|NDUFA6|NDUFB1|COX7B	611020	611433|611613|611637|611661|611469|611553|611667|611523|611619|611565|611625|611463|611451|611649|611388|611487|611541|611589|611499|611493|611601|611655|611511|611643|611607|611529|611559|611595|611583|611517|611475|611505|611547|611535|611457|611577|611631|611436	8.7e-65	hsa05014	6.23788
354	38	KEGG Pathways		Alzheimer disease	5.5e-63	NDUFB4|NDUFB7|NDUFS7|NDUFA2|COX5B|NDUFA9|NDUFB10|NDUFC2|NDUFS4|NDUFB8|NDUFA7|UQCRFS1|UQCRH|NDUFS8|CYC1|COX5A|NDUFV2|NDUFA12|UQCR10|NDUFA4|NDUFA1|NDUFA8|UQCRQ|NDUFB6|NDUFA11|NDUFB3|NDUFA5|NDUFA3|NDUFB2|NDUFA13|COX7C|UQCRB|NDUFC1|NDUFAB1|COX6B1|NDUFA6|NDUFB1|COX7B	611020	611433|611613|611637|611661|611469|611553|611667|611523|611619|611565|611625|611463|611451|611649|611388|611487|611541|611589|611499|611493|611601|611655|611511|611643|611607|611529|611559|611595|611583|611517|611475|611505|611547|611535|611457|611577|611631|611436	1.31e-64	hsa05010	6.22596
45	28	COMPARTMENTS		Mitochondrial respiratory chain complex I	8.59e-60	NDUFB4|NDUFB7|NDUFS7|NDUFA2|NDUFA9|NDUFB10|NDUFB11|NDUFC2|NDUFS4|NDUFB8|NDUFA7|NDUFS8|NDUFV2|NDUFA12|NDUFA4|NDUFA1|NDUFA8|NDUFB6|NDUFA11|NDUFB3|NDUFA5|NDUFA3|NDUFB2|NDUFA13|NDUFC1|NDUFAB1|NDUFA6|NDUFB1	611020	611433|611613|611637|611661|611553|611667|611571|611523|611619|611565|611625|611649|611541|611589|611493|611601|611655|611643|611607|611529|611559|611595|611583|611517|611547|611535|611577|611631	3.36e-62	GOCC:0005747	5.9066
197	34	COMPARTMENTS		Oxidoreductase complex	1.98e-59	NDUFB4|NDUFB7|NDUFS7|NDUFA2|NDUFA9|NDUFB10|NDUFB11|NDUFC2|NDUFS4|NDUFB8|NDUFA7|UQCRFS1|UQCRH|NDUFS8|CYC1|NDUFV2|NDUFA12|UQCR10|NDUFA4|NDUFA1|NDUFA8|UQCRQ|NDUFB6|NDUFA11|NDUFB3|NDUFA5|NDUFA3|NDUFB2|NDUFA13|UQCRB|NDUFC1|NDUFAB1|NDUFA6|NDUFB1	611020	611433|611613|611637|611661|611553|611667|611571|611523|611619|611565|611625|611463|611451|611649|611388|611541|611589|611499|611493|611601|611655|611511|611643|611607|611529|611559|611595|611583|611517|611505|611547|611535|611577|611631	9.21e-62	GOCC:1990204	5.87033
121	32	GO Molecular Function		Electron transfer activity	3.28e-59	NDUFB4|NDUFB7|NDUFS7|NDUFA2|COX5B|NDUFA9|NDUFB10|NDUFC2|NDUFS4|NDUFB8|NDUFA7|UQCRFS1|UQCRH|NDUFS8|CYC1|COX5A|NDUFV2|NDUFA12|UQCR10|NDUFA4|NDUFA1|NDUFA8|NDUFB6|NDUFB3|NDUFA5|NDUFA3|NDUFB2|NDUFC1|COX6B1|NDUFA6|NDUFB1|COX7B	611020	611433|611613|611637|611661|611469|611553|611667|611523|611619|611565|611625|611463|611451|611649|611388|611487|611541|611589|611499|611493|611601|611655|611643|611529|611559|611595|611583|611547|611457|611577|611631|611436	1.33e-62	GO:0009055	5.84841
50	28	GO Cellular Component		Mitochondrial respiratory chain complex I	8.54e-59	NDUFB4|NDUFB7|NDUFS7|NDUFA2|NDUFA9|NDUFB10|NDUFB11|NDUFC2|NDUFS4|NDUFB8|NDUFA7|NDUFS8|NDUFV2|NDUFA12|NDUFA4|NDUFA1|NDUFA8|NDUFB6|NDUFA11|NDUFB3|NDUFA5|NDUFA3|NDUFB2|NDUFA13|NDUFC1|NDUFAB1|NDUFA6|NDUFB1	611020	611433|611613|611637|611661|611553|611667|611571|611523|611619|611565|611625|611649|611541|611589|611493|611601|611655|611643|611607|611529|611559|611595|611583|611517|611547|611535|611577|611631	3.34e-61	GO:0005747	5.80685
297	35	UniProt Keywords		Mitochondrion inner membrane	2.24e-56	NDUFB4|NDUFB7|NDUFA2|COX5B|NDUFB10|NDUFB11|NDUFC2|NDUFS4|NDUFB8|NDUFA7|UQCRFS1|UQCRH|CYC1|COX5A|NDUFV2|NDUFA12|UQCR10|NDUFA4|NDUFA1|NDUFA8|UQCRQ|NDUFB6|NDUFA11|NDUFB3|NDUFA5|NDUFA3|NDUFB2|NDUFA13|COX7C|UQCRB|NDUFC1|COX6B1|NDUFA6|NDUFB1|COX7B	611020	611433|611613|611661|611469|611667|611571|611523|611619|611565|611625|611463|611451|611388|611487|611541|611589|611499|611493|611601|611655|611511|611643|611607|611529|611559|611595|611583|611517|611475|611505|611547|611457|611577|611631|611436	1e-58	KW-0999	5.56498
57	27	Reactome Pathways		Complex I biogenesis	1.91e-54	NDUFB4|NDUFB7|NDUFS7|NDUFA2|NDUFA9|NDUFB10|NDUFB11|NDUFC2|NDUFS4|NDUFB8|NDUFA7|NDUFS8|NDUFV2|NDUFA12|NDUFA1|NDUFA8|NDUFB6|NDUFA11|NDUFB3|NDUFA5|NDUFA3|NDUFB2|NDUFA13|NDUFC1|NDUFAB1|NDUFA6|NDUFB1	611020	611433|611613|611637|611661|611553|611667|611571|611523|611619|611565|611625|611649|611541|611589|611601|611655|611643|611607|611529|611559|611595|611583|611517|611547|611535|611577|611631	3.35e-57	HSA-6799198	5.3719
36	25	STRING Clusters		NADH dehydrogenase (ubiquinone) activity	3.87e-53	NDUFB4|NDUFB7|NDUFA2|NDUFA9|NDUFB10|NDUFB11|NDUFC2|NDUFS4|NDUFB8|NDUFA7|NDUFS8|NDUFV2|NDUFA12|NDUFA1|NDUFA8|NDUFB6|NDUFA11|NDUFB3|NDUFA5|NDUFA3|NDUFB2|NDUFC1|NDUFAB1|NDUFA6|NDUFB1	611020	611433|611613|611661|611553|611667|611571|611523|611619|611565|611625|611649|611541|611589|611601|611655|611643|611607|611529|611559|611595|611583|611547|611535|611577|611631	8.45e-56	CL:11080	5.24123
64	27	GO Biological Process		Proton motive force-driven mitochondrial ATP synthesis	6.2e-53	NDUFB4|NDUFB7|NDUFS7|NDUFA2|NDUFA9|NDUFB10|NDUFB11|NDUFC2|NDUFS4|NDUFB8|NDUFA7|NDUFS8|NDUFV2|NDUFA12|NDUFA1|NDUFA8|NDUFB6|NDUFA11|NDUFB3|NDUFA5|NDUFA3|NDUFB2|NDUFA13|NDUFC1|NDUFAB1|NDUFA6|NDUFB1	611020	611433|611613|611637|611661|611553|611667|611571|611523|611619|611565|611625|611649|611541|611589|611601|611655|611643|611607|611529|611559|611595|611583|611517|611547|611535|611577|611631	4.35e-56	GO:0042776	5.22076
384	34	GO Cellular Component		Transmembrane transporter complex	2.38e-50	NDUFB4|NDUFB7|NDUFS7|NDUFA2|NDUFA9|NDUFB10|NDUFB11|NDUFC2|NDUFS4|NDUFB8|NDUFA7|UQCRFS1|UQCRH|NDUFS8|CYC1|NDUFV2|NDUFA12|UQCR10|NDUFA4|NDUFA1|NDUFA8|UQCRQ|NDUFB6|NDUFA11|NDUFB3|NDUFA5|NDUFA3|NDUFB2|NDUFA13|UQCRB|NDUFC1|NDUFAB1|NDUFA6|NDUFB1	611020	611433|611613|611637|611661|611553|611667|611571|611523|611619|611565|611625|611463|611451|611649|611388|611541|611589|611499|611493|611601|611655|611511|611643|611607|611529|611559|611595|611583|611517|611505|611547|611535|611577|611631	1.63e-52	GO:1902495	4.96234
41	24	GO Molecular Function		NADH dehydrogenase (ubiquinone) activity	6.15e-49	NDUFB4|NDUFB7|NDUFS7|NDUFA2|NDUFA9|NDUFB10|NDUFC2|NDUFS4|NDUFB8|NDUFA7|NDUFS8|NDUFV2|NDUFA12|NDUFA4|NDUFA1|NDUFA8|NDUFB6|NDUFB3|NDUFA5|NDUFA3|NDUFB2|NDUFC1|NDUFA6|NDUFB1	611020	611433|611613|611637|611661|611553|611667|611523|611619|611565|611625|611649|611541|611589|611493|611601|611655|611643|611529|611559|611595|611583|611547|611577|611631	4.99e-52	GO:0008137	4.82111
61	25	GO Biological Process		Mitochondrial respiratory chain complex I assembly	2.85e-48	NDUFB4|NDUFB7|NDUFS7|NDUFA2|NDUFA9|NDUFB10|NDUFB11|NDUFC2|NDUFS4|NDUFB8|NDUFS8|NDUFA12|NDUFA1|NDUFA8|NDUFB6|NDUFA11|NDUFB3|NDUFA5|NDUFA3|NDUFB2|NDUFA13|NDUFC1|NDUFAB1|NDUFA6|NDUFB1	611020	611433|611613|611637|611661|611553|611667|611571|611523|611619|611565|611649|611589|611601|611655|611643|611607|611529|611559|611595|611583|611517|611547|611535|611577|611631	2.91e-51	GO:0032981	4.75452
46	24	GO Biological Process		Mitochondrial electron transport, NADH to ubiquinone	3.62e-48	NDUFB4|NDUFB7|NDUFS7|NDUFA2|NDUFA9|NDUFB10|NDUFC2|NDUFS4|NDUFB8|NDUFA7|NDUFS8|NDUFV2|NDUFA4|NDUFA1|NDUFA8|NDUFB6|NDUFB3|NDUFA5|NDUFA3|NDUFB2|NDUFC1|NDUFAB1|NDUFA6|NDUFB1	611020	611433|611613|611637|611661|611553|611667|611523|611619|611565|611625|611649|611541|611493|611601|611655|611643|611529|611559|611595|611583|611547|611535|611577|611631	4.39e-51	GO:0006120	4.74413
98	26	GO Biological Process		Mitochondrial respiratory chain complex assembly	1.94e-46	NDUFB4|NDUFB7|NDUFS7|NDUFA2|NDUFA9|NDUFB10|NDUFB11|NDUFC2|NDUFS4|NDUFB8|UQCRFS1|NDUFS8|NDUFA12|NDUFA1|NDUFA8|NDUFB6|NDUFA11|NDUFB3|NDUFA5|NDUFA3|NDUFB2|NDUFA13|NDUFC1|NDUFAB1|NDUFA6|NDUFB1	611020	611433|611613|611637|611661|611553|611667|611571|611523|611619|611565|611463|611649|611589|611601|611655|611643|611607|611529|611559|611595|611583|611517|611547|611535|611577|611631	2.6e-49	GO:0033108	4.57122
142	27	KEGG Pathways		Retrograde endocannabinoid signaling	2.3e-46	NDUFB4|NDUFB7|NDUFS7|NDUFA2|NDUFA9|NDUFB10|NDUFC2|NDUFS4|NDUFB8|NDUFA7|NDUFS8|NDUFV2|NDUFA12|NDUFA4|NDUFA1|NDUFA8|NDUFB6|NDUFA11|NDUFB3|NDUFA5|NDUFA3|NDUFB2|NDUFA13|NDUFC1|NDUFAB1|NDUFA6|NDUFB1	611020	611433|611613|611637|611661|611553|611667|611523|611619|611565|611625|611649|611541|611589|611493|611601|611655|611643|611607|611529|611559|611595|611583|611517|611547|611535|611577|611631	6.17e-48	hsa04723	4.56383
1181	39	UniProt Keywords		Mitochondrion	6.7e-46	NDUFB4|NDUFB7|NDUFS7|NDUFA2|COX5B|NDUFA9|NDUFB10|NDUFB11|NDUFC2|NDUFS4|NDUFB8|NDUFA7|UQCRFS1|UQCRH|NDUFS8|CYC1|COX5A|NDUFV2|NDUFA12|UQCR10|NDUFA4|NDUFA1|NDUFA8|UQCRQ|NDUFB6|NDUFA11|NDUFB3|NDUFA5|NDUFA3|NDUFB2|NDUFA13|COX7C|UQCRB|NDUFC1|NDUFAB1|COX6B1|NDUFA6|NDUFB1|COX7B	611020	611433|611613|611637|611661|611469|611553|611667|611571|611523|611619|611565|611625|611463|611451|611649|611388|611487|611541|611589|611499|611493|611601|611655|611511|611643|611607|611529|611559|611595|611583|611517|611475|611505|611547|611535|611457|611577|611631|611436	3.99e-48	KW-0496	4.51739
56	23	WikiPathways		Mitochondrial complex I assembly model OXPHOS system	1.93e-44	NDUFB4|NDUFB7|NDUFA2|NDUFB10|NDUFB11|NDUFC2|NDUFS4|NDUFB8|NDUFA7|NDUFV2|NDUFA12|NDUFA1|NDUFA8|NDUFB6|NDUFB3|NDUFA5|NDUFA3|NDUFB2|NDUFA13|NDUFC1|NDUFAB1|NDUFA6|NDUFB1	611020	611433|611613|611661|611667|611571|611523|611619|611565|611625|611541|611589|611601|611655|611643|611529|611559|611595|611583|611517|611547|611535|611577|611631	7.43e-47	WP4324	4.37144
60	23	WikiPathways		Oxidative phosphorylation	5.45e-44	NDUFB4|NDUFB7|NDUFS7|NDUFA2|NDUFA9|NDUFB10|NDUFC2|NDUFS4|NDUFB8|NDUFA7|NDUFS8|NDUFV2|NDUFA4|NDUFA8|NDUFB6|NDUFA11|NDUFA5|NDUFA3|NDUFB2|NDUFC1|NDUFAB1|NDUFA6|NDUFB1	611020	611433|611613|611637|611661|611553|611667|611523|611619|611565|611625|611649|611541|611493|611655|611643|611607|611559|611595|611583|611547|611535|611577|611631	2.79e-46	WP623	4.32636
350	29	COMPARTMENTS		Transmembrane transporter complex	3.83e-40	NDUFB4|NDUFB7|NDUFS7|NDUFA2|NDUFA9|NDUFB10|NDUFB11|NDUFC2|NDUFS4|NDUFB8|NDUFA7|UQCRFS1|NDUFS8|NDUFV2|NDUFA12|NDUFA4|NDUFA1|NDUFA8|NDUFB6|NDUFA11|NDUFB3|NDUFA5|NDUFA3|NDUFB2|NDUFA13|NDUFC1|NDUFAB1|NDUFA6|NDUFB1	611020	611433|611613|611637|611661|611553|611667|611571|611523|611619|611565|611625|611463|611649|611541|611589|611493|611601|611655|611643|611607|611529|611559|611595|611583|611517|611547|611535|611577|611631	3e-42	GOCC:1902495	3.94168
1435	37	KEGG Pathways		Metabolic pathways	2.72e-38	NDUFB4|NDUFB7|NDUFS7|NDUFA2|COX5B|NDUFA9|NDUFB10|NDUFC2|NDUFS4|NDUFB8|NDUFA7|UQCRFS1|UQCRH|NDUFS8|CYC1|COX5A|NDUFV2|NDUFA12|UQCR10|NDUFA4|NDUFA1|NDUFA8|UQCRQ|NDUFA11|NDUFB3|NDUFA5|NDUFA3|NDUFB2|NDUFA13|COX7C|UQCRB|NDUFC1|NDUFAB1|COX6B1|NDUFA6|NDUFB1|COX7B	611020	611433|611613|611637|611661|611469|611553|611667|611523|611619|611565|611625|611463|611451|611649|611388|611487|611541|611589|611499|611493|611601|611655|611511|611607|611529|611559|611595|611583|611517|611475|611505|611547|611535|611457|611577|611631|611436	8.11e-40	hsa01100	3.75654
157	20	UniProt Keywords		Primary mitochondrial disease	3e-29	NDUFS7|NDUFA2|NDUFA9|NDUFB11|NDUFS4|NDUFB8|NDUFS8|CYC1|COX5A|NDUFV2|NDUFA12|NDUFA4|NDUFA1|UQCRQ|NDUFA11|NDUFB3|NDUFA13|UQCRB|COX6B1|NDUFA6	611020	611637|611661|611553|611571|611619|611565|611649|611388|611487|611541|611589|611493|611601|611511|611607|611529|611517|611505|611457|611577	2.23e-31	KW-1274	2.85229
24	14	STRING Clusters		NADH dehydrogenase (ubiquinone) activity	3.48e-27	NDUFB7|NDUFA9|NDUFB10|NDUFB11|NDUFC2|NDUFS4|NDUFB8|NDUFS8|NDUFV2|NDUFA12|NDUFB6|NDUFA11|NDUFA5|NDUFA6	611020	611613|611553|611667|611571|611523|611619|611565|611649|611541|611589|611643|611607|611559|611577	9.12e-30	CL:11082	2.64584
192	20	DISEASES		Mitochondrial metabolism disease	4.43e-26	NDUFS7|NDUFA2|NDUFA9|NDUFB10|NDUFB11|NDUFS4|UQCRFS1|NDUFS8|CYC1|COX5A|NDUFV2|NDUFA12|NDUFA4|NDUFA1|UQCRQ|NDUFA11|NDUFB3|NDUFA13|UQCRB|COX6B1	611020	611637|611661|611553|611667|611571|611619|611463|611649|611388|611487|611541|611589|611493|611601|611511|611607|611529|611517|611505|611457	9.65e-30	DOID:700	2.53536
328	22	Monarch Phenotype		Acidosis	7.26e-25	NDUFS7|NDUFA2|NDUFA9|NDUFB10|NDUFC2|NDUFS4|NDUFB8|UQCRFS1|NDUFS8|CYC1|COX5A|NDUFV2|NDUFA12|NDUFA4|NDUFA1|UQCRQ|NDUFA11|NDUFB3|NDUFA13|UQCRB|COX6B1|NDUFA6	611020	611637|611661|611553|611667|611523|611619|611565|611463|611649|611388|611487|611541|611589|611493|611601|611511|611607|611529|611517|611505|611457|611577	5.95e-29	HP:0001941	2.41391
95	17	Monarch Phenotype		Increased CSF lactate	7.26e-25	NDUFS7|NDUFA2|NDUFA9|NDUFB10|NDUFS4|NDUFB8|NDUFS8|COX5A|NDUFV2|NDUFA12|NDUFA4|NDUFA1|NDUFA11|NDUFB3|NDUFA13|COX6B1|NDUFA6	611020	611637|611661|611553|611667|611619|611565|611649|611487|611541|611589|611493|611601|611607|611529|611517|611457|611577	8.48e-29	HP:0002490	2.41391
241	20	Monarch Phenotype		Hypertrophic cardiomyopathy	1.72e-24	NDUFS7|NDUFA2|NDUFA9|NDUFB10|NDUFB11|NDUFS4|NDUFB8|UQCRFS1|NDUFS8|COX5A|NDUFV2|NDUFA12|NDUFA4|NDUFA1|NDUFA11|NDUFB3|NDUFA13|COX6B1|NDUFA6|COX7B	611020	611637|611661|611553|611667|611571|611619|611565|611463|611649|611487|611541|611589|611493|611601|611607|611529|611517|611457|611577|611436	7.05e-28	HP:0001639	2.37645
172	18	Monarch Phenotype		Increased serum lactate	2.02e-23	NDUFS7|NDUFA2|NDUFA9|NDUFC2|NDUFS4|NDUFB8|NDUFS8|CYC1|COX5A|NDUFV2|NDUFA12|NDUFA4|NDUFA1|UQCRQ|NDUFA11|NDUFA13|UQCRB|COX6B1	611020	611637|611661|611553|611523|611619|611565|611649|611388|611487|611541|611589|611493|611601|611511|611607|611517|611505|611457	1.16e-26	HP:0002151	2.26946
110	16	Monarch Phenotype		Leukodystrophy	1.34e-22	NDUFS7|NDUFA2|NDUFA9|NDUFB10|NDUFS4|NDUFB8|NDUFS8|NDUFV2|NDUFA12|NDUFA4|NDUFA1|NDUFA11|NDUFB3|NDUFA13|COX6B1|NDUFA6	611020	611637|611661|611553|611667|611619|611565|611649|611541|611589|611493|611601|611607|611529|611517|611457|611577	9.46e-26	HP:0002415	2.18729
78	15	Monarch Phenotype		Decreased activity of mitochondrial respiratory chain	1.34e-22	NDUFS7|NDUFA2|NDUFA9|NDUFB10|NDUFC2|NDUFS4|NDUFS8|NDUFV2|NDUFA12|NDUFA4|NDUFA1|NDUFA11|NDUFB3|NDUFA13|NDUFA6	611020	611637|611661|611553|611667|611523|611619|611649|611541|611589|611493|611601|611607|611529|611517|611577	8.78e-26	HP:0008972	2.18729
44	13	DISEASES		Mitochondrial complex I deficiency	3.92e-21	NDUFS7|NDUFA2|NDUFA9|NDUFB10|NDUFB11|NDUFS4|NDUFS8|NDUFV2|NDUFA12|NDUFA1|NDUFA11|NDUFB3|NDUFA13	611020	611637|611661|611553|611667|611571|611619|611649|611541|611589|611601|611607|611529|611517	1.71e-24	DOID:0060536	2.04067
38	12	COMPARTMENTS		Cytochrome complex	5.96e-21	COX5B|UQCRFS1|UQCRH|CYC1|COX5A|UQCR10|NDUFA4|UQCRQ|COX7C|UQCRB|COX6B1|COX7B	611020	611469|611463|611451|611388|611487|611499|611493|611511|611475|611505|611457|611436	6.22e-23	GOCC:0070069	2.02248
40	12	GO Cellular Component		Cytochrome complex	9.81e-21	COX5B|UQCRFS1|UQCRH|CYC1|COX5A|UQCR10|NDUFA4|UQCRQ|COX7C|UQCRB|COX6B1|COX7B	611020	611469|611463|611451|611388|611487|611499|611493|611511|611475|611505|611457|611436	1.05e-22	GO:0070069	2.00083
26	11	STRING Clusters		Cytochrome complex	1.1e-19	COX5B|UQCRFS1|UQCRH|COX5A|UQCR10|NDUFA4|UQCRQ|COX7C|UQCRB|COX6B1|COX7B	611020	611469|611463|611451|611487|611499|611493|611511|611475|611505|611457|611436	3.13e-22	CL:11166	1.89586
16	10	STRING Clusters		NADH dehydrogenase (ubiquinone) activity	4.38e-19	NDUFA9|NDUFB10|NDUFB11|NDUFS4|NDUFB8|NDUFS8|NDUFA12|NDUFA11|NDUFA5|NDUFA6	611020	611553|611667|611571|611619|611565|611649|611589|611607|611559|611577	1.34e-21	CL:11083	1.83585
493	19	Monarch Phenotype		Abnormal cerebrospinal fluid morphology	1.83e-17	NDUFS7|NDUFA2|NDUFA9|NDUFB10|NDUFB11|NDUFS4|NDUFB8|NDUFS8|COX5A|NDUFV2|NDUFA12|NDUFA4|NDUFA1|NDUFA11|NDUFB3|NDUFA13|COX6B1|NDUFA6|COX7B	611020	611637|611661|611553|611667|611571|611619|611565|611649|611487|611541|611589|611493|611601|611607|611529|611517|611457|611577|611436	2.25e-20	HP:0002921	1.67375
670	20	Monarch Phenotype		Abnormal optic disc morphology	1.5e-16	NDUFS7|NDUFA2|NDUFA9|NDUFB10|NDUFC2|NDUFS4|NDUFB8|UQCRFS1|NDUFS8|COX5A|NDUFV2|NDUFA12|NDUFA4|NDUFA1|NDUFA11|NDUFB3|NDUFA13|COX6B1|NDUFA6|COX7B	611020	611637|611661|611553|611667|611523|611619|611565|611463|611649|611487|611541|611589|611493|611601|611607|611529|611517|611457|611577|611436	2.1e-19	HP:0012795	1.58239
3785	33	GO Biological Process		Transport	6.32e-16	NDUFB4|NDUFB7|NDUFS7|NDUFA2|COX5B|NDUFA9|NDUFB10|NDUFC2|NDUFS4|NDUFB8|NDUFA7|UQCRFS1|UQCRH|NDUFS8|CYC1|COX5A|NDUFV2|NDUFA12|UQCR10|NDUFA4|NDUFA1|NDUFA8|NDUFB6|NDUFB3|NDUFA5|NDUFA3|NDUFB2|NDUFA13|NDUFC1|COX6B1|NDUFA6|NDUFB1|COX7B	611020	611433|611613|611637|611661|611469|611553|611667|611523|611619|611565|611625|611463|611451|611649|611388|611487|611541|611589|611499|611493|611601|611655|611643|611529|611559|611595|611583|611517|611547|611457|611577|611631|611436	2.42e-18	GO:0006810	1.51993
87	11	KEGG Pathways		Cardiac muscle contraction	1.16e-15	COX5B|UQCRFS1|UQCRH|CYC1|COX5A|UQCR10|UQCRQ|COX7C|UQCRB|COX6B1|COX7B	611020	611469|611463|611451|611388|611487|611499|611511|611475|611505|611457|611436	3.79e-17	hsa04260	1.49355
71	11	Monarch Phenotype		Muscle abnormality related to mitochondrial dysfunction	3.1e-15	NDUFS7|NDUFB10|NDUFS4|NDUFS8|COX5A|NDUFV2|NDUFA1|NDUFA11|NDUFB3|COX6B1|NDUFA6	611020	611637|611667|611619|611649|611487|611541|611601|611607|611529|611457|611577	4.83e-18	HP:0003800	1.45086
45	10	Monarch Phenotype		Decreased activity of mitochondrial complex I	4.33e-15	NDUFS7|NDUFB10|NDUFC2|NDUFS4|NDUFS8|NDUFV2|NDUFA1|NDUFA11|NDUFB3|NDUFA6	611020	611637|611667|611523|611619|611649|611541|611601|611607|611529|611577	7.1e-18	HP:0011923	1.43635
114	12	Monarch Phenotype		Renal tubular dysfunction	5.26e-15	NDUFS7|NDUFB10|NDUFS4|NDUFB8|NDUFS8|COX5A|NDUFV2|NDUFA1|NDUFA11|NDUFB3|COX6B1|NDUFA6	611020	611637|611667|611619|611565|611649|611487|611541|611601|611607|611529|611457|611577	9.06e-18	HP:0000124	1.4279
164	13	Monarch Phenotype		Lactic acidosis	5.71e-15	NDUFS7|NDUFB10|NDUFS4|UQCRFS1|NDUFS8|CYC1|COX5A|NDUFV2|NDUFA1|NDUFA11|NDUFB3|COX6B1|NDUFA6	611020	611637|611667|611619|611463|611649|611388|611487|611541|611601|611607|611529|611457|611577	1.03e-17	HP:0003128	1.42434
72	11	DISEASES		Leigh disease	8.52e-15	NDUFS7|NDUFA2|NDUFA9|NDUFS4|NDUFS8|NDUFV2|NDUFA12|NDUFA4|NDUFA1|UQCRQ|NDUFA11	611020	611637|611661|611553|611619|611649|611541|611589|611493|611601|611511|611607	5.57e-18	DOID:3652	1.40696
5670	36	GO Cellular Component		Integral component of membrane	1.06e-14	NDUFB4|NDUFB7|NDUFS7|NDUFA2|NDUFA9|NDUFB10|NDUFB11|NDUFC2|NDUFS4|NDUFB8|NDUFA7|UQCRFS1|UQCRH|NDUFS8|CYC1|NDUFV2|NDUFA12|UQCR10|NDUFA4|NDUFA1|NDUFA8|UQCRQ|NDUFB6|NDUFA11|NDUFB3|NDUFA5|NDUFA3|NDUFB2|NDUFA13|COX7C|UQCRB|NDUFC1|NDUFAB1|NDUFA6|NDUFB1|COX7B	611020	611433|611613|611637|611661|611553|611667|611571|611523|611619|611565|611625|611463|611451|611649|611388|611541|611589|611499|611493|611601|611655|611511|611643|611607|611529|611559|611595|611583|611517|611475|611505|611547|611535|611577|611631|611436	1.25e-16	GO:0016021	1.39747
545	17	UniProt Keywords		Transit peptide	1.15e-14	NDUFS7|COX5B|NDUFA9|NDUFB11|NDUFS4|NDUFB8|UQCRFS1|UQCRH|NDUFS8|CYC1|COX5A|NDUFV2|NDUFB2|COX7C|NDUFC1|NDUFAB1|COX7B	611020	611637|611469|611553|611571|611619|611565|611463|611451|611649|611388|611487|611541|611583|611475|611547|611535|611436	1.2e-16	KW-0809	1.39393
502	17	Monarch Phenotype		Abnormal myelination	1.68e-14	NDUFS7|NDUFA2|NDUFA9|NDUFB10|NDUFS4|NDUFB8|NDUFS8|NDUFV2|NDUFA12|NDUFA4|NDUFA1|NDUFA11|NDUFB3|NDUFA13|COX6B1|NDUFA6|COX7B	611020	611637|611661|611553|611667|611619|611565|611649|611541|611589|611493|611601|611607|611529|611517|611457|611577|611436	3.17e-17	HP:0012447	1.37747
33	9	Monarch Phenotype		Focal T2 hyperintense brainstem lesion	3.67e-14	NDUFS7|NDUFB10|NDUFS4|NDUFS8|NDUFV2|NDUFA1|NDUFA11|NDUFB3|NDUFA6	611020	611637|611667|611619|611649|611541|611601|611607|611529|611577	7.22e-17	HP:0012748	1.34353
35	9	Monarch Phenotype		Paroxysmal involuntary eye movements	5.59e-14	NDUFS7|NDUFB10|NDUFS4|NDUFS8|NDUFV2|NDUFA1|NDUFA11|NDUFB3|NDUFA6	611020	611637|611667|611619|611649|611541|611601|611607|611529|611577	1.14e-16	HP:0007704	1.32526
36	9	Monarch Phenotype		Decreased activity of the pyruvate dehydrogenase complex	6.66e-14	NDUFS7|NDUFA2|NDUFA9|NDUFS4|NDUFS8|NDUFV2|NDUFA12|NDUFA4|NDUFA13	611020	611637|611661|611553|611619|611649|611541|611589|611493|611517	1.43e-16	HP:0002928	1.31765
1143	21	Monarch Phenotype		Abnormal fundus morphology	1.17e-13	NDUFS7|NDUFA2|NDUFA9|NDUFB10|NDUFB11|NDUFC2|NDUFS4|NDUFB8|UQCRFS1|NDUFS8|COX5A|NDUFV2|NDUFA12|NDUFA4|NDUFA1|NDUFA11|NDUFB3|NDUFA13|COX6B1|NDUFA6|COX7B	611020	611637|611661|611553|611667|611571|611523|611619|611565|611463|611649|611487|611541|611589|611493|611601|611607|611529|611517|611457|611577|611436	2.88e-16	HP:0001098	1.29318
39	9	Monarch Phenotype		Abnormal mitochondria in muscle tissue	1.17e-13	NDUFS7|NDUFB10|NDUFS4|NDUFS8|NDUFV2|NDUFA1|NDUFA11|NDUFB3|NDUFA6	611020	611637|611667|611619|611649|611541|611601|611607|611529|611577	2.69e-16	HP:0008316	1.29318
226	13	Monarch Phenotype		Leukoencephalopathy	2.03e-13	NDUFS7|NDUFA2|NDUFB10|NDUFC2|NDUFS4|NDUFS8|COX5A|NDUFV2|NDUFA1|NDUFA11|NDUFB3|COX6B1|NDUFA6	611020	611637|611661|611667|611523|611619|611649|611487|611541|611601|611607|611529|611457|611577	5.33e-16	HP:0002352	1.26925
43	9	Monarch Phenotype		Focal T2 hyperintense basal ganglia lesion	2.17e-13	NDUFS7|NDUFA2|NDUFA9|NDUFS4|NDUFS8|NDUFV2|NDUFA12|NDUFA4|NDUFA13	611020	611637|611661|611553|611619|611649|611541|611589|611493|611517	5.88e-16	HP:0007183	1.26635
45	9	Monarch Phenotype		Proximal tubulopathy	2.98e-13	NDUFS7|NDUFB10|NDUFS4|NDUFS8|NDUFV2|NDUFA1|NDUFA11|NDUFB3|NDUFA6	611020	611637|611667|611619|611649|611541|611601|611607|611529|611577	8.47e-16	HP:0000114	1.25258
1206	21	Monarch Phenotype		Abnormal heart morphology	2.98e-13	NDUFS7|NDUFA2|NDUFA9|NDUFB10|NDUFB11|NDUFC2|NDUFS4|NDUFB8|UQCRFS1|NDUFS8|COX5A|NDUFV2|NDUFA12|NDUFA4|NDUFA1|NDUFA11|NDUFB3|NDUFA13|COX6B1|NDUFA6|COX7B	611020	611637|611661|611553|611667|611571|611523|611619|611565|611463|611649|611487|611541|611589|611493|611601|611607|611529|611517|611457|611577|611436	8.3e-16	HP:0001627	1.25258
46	9	Monarch Phenotype		Fetal distress	3.43e-13	NDUFS7|NDUFB10|NDUFS4|NDUFS8|NDUFV2|NDUFA1|NDUFA11|NDUFB3|NDUFA6	611020	611637|611667|611619|611649|611541|611601|611607|611529|611577	1.01e-15	HP:0025116	1.24647
49	9	Monarch Phenotype		Increased serum pyruvate	5.56e-13	NDUFS7|NDUFB10|NDUFS4|NDUFS8|NDUFV2|NDUFA1|NDUFA11|NDUFB3|NDUFA6	611020	611637|611667|611619|611649|611541|611601|611607|611529|611577	1.69e-15	HP:0003542	1.22549
647	17	Monarch Phenotype		Ptosis	5.83e-13	NDUFS7|NDUFA2|NDUFA9|NDUFB10|NDUFS4|NDUFB8|NDUFS8|COX5A|NDUFV2|NDUFA12|NDUFA4|NDUFA1|NDUFA11|NDUFB3|NDUFA13|COX6B1|NDUFA6	611020	611637|611661|611553|611667|611619|611565|611649|611487|611541|611589|611493|611601|611607|611529|611517|611457|611577	1.89e-15	HP:0000508	1.22343
83	10	Monarch Phenotype		Poor eye contact	5.83e-13	NDUFS7|NDUFB10|NDUFC2|NDUFS4|NDUFS8|NDUFV2|NDUFA1|NDUFA11|NDUFB3|NDUFA6	611020	611637|611667|611523|611619|611649|611541|611601|611607|611529|611577	1.86e-15	HP:0000817	1.22343
83	10	Monarch Phenotype		Abnormal eye contact behavior	5.83e-13	NDUFS7|NDUFB10|NDUFC2|NDUFS4|NDUFS8|NDUFV2|NDUFA1|NDUFA11|NDUFB3|NDUFA6	611020	611637|611667|611523|611619|611649|611541|611601|611607|611529|611577	1.86e-15	HP:0034435	1.22343
85	10	Monarch Phenotype		Abnormal social communication behavior	6.75e-13	NDUFS7|NDUFB10|NDUFC2|NDUFS4|NDUFS8|NDUFV2|NDUFA1|NDUFA11|NDUFB3|NDUFA6	611020	611637|611667|611523|611619|611649|611541|611601|611607|611529|611577	2.32e-15	HP:0034434	1.21707
52	9	Monarch Phenotype		Optic neuropathy	7.59e-13	NDUFS7|NDUFB10|NDUFS4|NDUFS8|NDUFV2|NDUFA1|NDUFA11|NDUFB3|NDUFA6	611020	611637|611667|611619|611649|611541|611601|611607|611529|611577	2.74e-15	HP:0001138	1.21198
949	19	Monarch Phenotype		Failure to thrive	8.18e-13	NDUFS7|NDUFA2|NDUFA9|NDUFB10|NDUFB11|NDUFS4|NDUFB8|NDUFS8|COX5A|NDUFV2|NDUFA12|NDUFA4|NDUFA1|NDUFA11|NDUFB3|NDUFA13|COX6B1|NDUFA6|COX7B	611020	611637|611661|611553|611667|611571|611619|611565|611649|611487|611541|611589|611493|611601|611607|611529|611517|611457|611577|611436	3.02e-15	HP:0001508	1.20872
53	9	Monarch Phenotype		Mitochondrial myopathy	8.48e-13	NDUFS7|NDUFB10|NDUFS4|NDUFS8|NDUFV2|NDUFA1|NDUFA11|NDUFB3|NDUFA6	611020	611637|611667|611619|611649|611541|611601|611607|611529|611577	3.2e-15	HP:0003737	1.20716
1151	20	Monarch Phenotype		Abnormal respiratory system physiology	1.48e-12	NDUFS7|NDUFA2|NDUFA9|NDUFB10|NDUFB11|NDUFS4|NDUFB8|UQCRFS1|NDUFS8|COX5A|NDUFV2|NDUFA12|NDUFA4|NDUFA1|NDUFA11|NDUFB3|NDUFA13|COX6B1|NDUFA6|COX7B	611020	611637|611661|611553|611667|611571|611619|611565|611463|611649|611487|611541|611589|611493|611601|611607|611529|611517|611457|611577|611436	5.82e-15	HP:0002795	1.18297
146	11	Monarch Phenotype		Optic disc pallor	1.88e-12	NDUFS7|NDUFB10|NDUFC2|NDUFS4|NDUFS8|NDUFV2|NDUFA1|NDUFA11|NDUFB3|NDUFA6|COX7B	611020	611637|611667|611523|611619|611649|611541|611601|611607|611529|611577|611436	7.83e-15	HP:0000543	1.17258
59	9	Monarch Phenotype		Progressive spastic paraplegia	1.88e-12	NDUFS7|NDUFA2|NDUFA9|NDUFS4|NDUFS8|NDUFV2|NDUFA12|NDUFA4|NDUFA13	611020	611637|611661|611553|611619|611649|611541|611589|611493|611517	7.7e-15	HP:0007020	1.17258
854	18	Monarch Phenotype		Ataxia	2.11e-12	NDUFS7|NDUFA2|NDUFA9|NDUFB10|NDUFS4|NDUFB8|NDUFS8|COX5A|NDUFV2|NDUFA12|NDUFA4|NDUFA1|UQCRQ|NDUFA11|NDUFB3|NDUFA13|COX6B1|NDUFA6	611020	611637|611661|611553|611667|611619|611565|611649|611487|611541|611589|611493|611601|611511|611607|611529|611517|611457|611577	8.99e-15	HP:0001251	1.16757
624	16	Monarch Phenotype		Abnormal pattern of respiration	5.19e-12	NDUFS7|NDUFA2|NDUFA9|NDUFB11|NDUFS4|NDUFB8|UQCRFS1|NDUFS8|COX5A|NDUFV2|NDUFA12|NDUFA4|NDUFA11|NDUFA13|COX6B1|COX7B	611020	611637|611661|611553|611571|611619|611565|611463|611649|611487|611541|611589|611493|611607|611517|611457|611436	2.34e-14	HP:0002793	1.12848
21	7	COMPARTMENTS		Respiratory chain complex IV	6.06e-12	COX5B|UQCRFS1|COX5A|NDUFA4|COX7C|COX6B1|COX7B	611020	611469|611463|611487|611493|611475|611457|611436	7.64e-14	GOCC:0045277	1.12175
170	11	Monarch Phenotype		Pigmentary retinopathy	8.3e-12	NDUFS7|NDUFA2|NDUFA9|NDUFS4|NDUFS8|COX5A|NDUFV2|NDUFA12|NDUFA4|NDUFA13|COX6B1	611020	611637|611661|611553|611619|611649|611487|611541|611589|611493|611517|611457	3.81e-14	HP:0000580	1.10809
1274	20	Monarch Phenotype		Decreased body weight	8.3e-12	NDUFS7|NDUFA2|NDUFA9|NDUFB10|NDUFB11|NDUFS4|NDUFB8|UQCRFS1|NDUFS8|COX5A|NDUFV2|NDUFA12|NDUFA4|NDUFA1|NDUFA11|NDUFB3|NDUFA13|COX6B1|NDUFA6|COX7B	611020	611637|611661|611553|611667|611571|611619|611565|611463|611649|611487|611541|611589|611493|611601|611607|611529|611517|611457|611577|611436	3.87e-14	HP:0004325	1.10809
945	18	Monarch Phenotype		Abnormality of coordination	1.04e-11	NDUFS7|NDUFA2|NDUFA9|NDUFB10|NDUFS4|NDUFB8|NDUFS8|COX5A|NDUFV2|NDUFA12|NDUFA4|NDUFA1|UQCRQ|NDUFA11|NDUFB3|NDUFA13|COX6B1|NDUFA6	611020	611637|611661|611553|611667|611619|611565|611649|611487|611541|611589|611493|611601|611511|611607|611529|611517|611457|611577	4.96e-14	HP:0011443	1.0983
332	13	Monarch Phenotype		Abnormality of retinal pigmentation	1.27e-11	NDUFS7|NDUFA2|NDUFA9|NDUFB11|NDUFS4|NDUFS8|COX5A|NDUFV2|NDUFA12|NDUFA4|NDUFA13|COX6B1|COX7B	611020	611637|611661|611553|611571|611619|611649|611487|611541|611589|611493|611517|611457|611436	6.12e-14	HP:0007703	1.08962
1505	21	Monarch Phenotype		Hypotonia	1.29e-11	NDUFS7|NDUFA2|NDUFA9|NDUFB10|NDUFB11|NDUFC2|NDUFS4|NDUFB8|UQCRFS1|NDUFS8|COX5A|NDUFV2|NDUFA12|NDUFA4|NDUFA1|UQCRQ|NDUFA11|NDUFB3|NDUFA13|COX6B1|NDUFA6	611020	611637|611661|611553|611667|611571|611523|611619|611565|611463|611649|611487|611541|611589|611493|611601|611511|611607|611529|611517|611457|611577	6.34e-14	HP:0001252	1.08894
24	7	GO Cellular Component		Mitochondrial respiratory chain complex IV	1.33e-11	COX5B|UQCRFS1|COX5A|NDUFA4|COX7C|COX6B1|COX7B	611020	611469|611463|611487|611493|611475|611457|611436	1.69e-13	GO:0005751	1.08761
1559	21	Monarch Phenotype		Global developmental delay	2.51e-11	NDUFS7|NDUFA2|NDUFA9|NDUFB10|NDUFB11|NDUFC2|NDUFS4|NDUFB8|NDUFS8|COX5A|NDUFV2|NDUFA12|NDUFA4|NDUFA1|UQCRQ|NDUFA11|NDUFB3|NDUFA13|COX6B1|NDUFA6|COX7B	611020	611637|611661|611553|611667|611571|611523|611619|611565|611649|611487|611541|611589|611493|611601|611511|611607|611529|611517|611457|611577|611436	1.26e-13	HP:0001263	1.06003
577	15	Monarch Phenotype		Respiratory insufficiency	3.05e-11	NDUFS7|NDUFA9|NDUFB10|NDUFB11|NDUFS4|NDUFB8|NDUFS8|COX5A|NDUFV2|NDUFA1|NDUFA11|NDUFB3|COX6B1|NDUFA6|COX7B	611020	611637|611553|611667|611571|611619|611565|611649|611487|611541|611601|611607|611529|611457|611577|611436	1.55e-13	HP:0002093	1.05157
86	9	Monarch Phenotype		Progressive cerebellar ataxia	3.43e-11	NDUFS7|NDUFA2|NDUFA9|NDUFS4|NDUFS8|NDUFV2|NDUFA12|NDUFA4|NDUFA13	611020	611637|611661|611553|611619|611649|611541|611589|611493|611517	1.77e-13	HP:0002073	1.04647
12	6	COMPARTMENTS		Mitochondrial respiratory chain complex III	5.37e-11	UQCRFS1|UQCRH|CYC1|UQCR10|UQCRQ|UQCRB	611020	611463|611451|611388|611499|611511|611505	7.25e-13	GOCC:0005750	1.027
1636	21	Monarch Phenotype		Abnormality of the respiratory system	6.09e-11	NDUFS7|NDUFA2|NDUFA9|NDUFB10|NDUFB11|NDUFC2|NDUFS4|NDUFB8|UQCRFS1|NDUFS8|COX5A|NDUFV2|NDUFA12|NDUFA4|NDUFA1|NDUFA11|NDUFB3|NDUFA13|COX6B1|NDUFA6|COX7B	611020	611637|611661|611553|611667|611571|611523|611619|611565|611463|611649|611487|611541|611589|611493|611601|611607|611529|611517|611457|611577|611436	3.19e-13	HP:0002086	1.02154
13	6	GO Cellular Component		Mitochondrial respiratory chain complex III	7.47e-11	UQCRFS1|UQCRH|CYC1|UQCR10|UQCRQ|UQCRB	611020	611463|611451|611388|611499|611511|611505	1.06e-12	GO:0005750	1.01267
1926	22	Monarch Phenotype		Neurodevelopmental delay	1.2e-10	NDUFS7|NDUFA2|NDUFA9|NDUFB10|NDUFB11|NDUFC2|NDUFS4|NDUFB8|UQCRFS1|NDUFS8|COX5A|NDUFV2|NDUFA12|NDUFA4|NDUFA1|UQCRQ|NDUFA11|NDUFB3|NDUFA13|COX6B1|NDUFA6|COX7B	611020	611637|611661|611553|611667|611571|611523|611619|611565|611463|611649|611487|611541|611589|611493|611601|611511|611607|611529|611517|611457|611577|611436	6.49e-13	HP:0012758	0.992082
1288	19	Monarch Phenotype		Hearing impairment	1.22e-10	NDUFS7|NDUFA2|NDUFA9|NDUFB10|NDUFB11|NDUFS4|NDUFB8|NDUFS8|COX5A|NDUFV2|NDUFA12|NDUFA4|NDUFA1|NDUFA11|NDUFB3|NDUFA13|COX6B1|NDUFA6|COX7B	611020	611637|611661|611553|611667|611571|611619|611565|611649|611487|611541|611589|611493|611601|611607|611529|611517|611457|611577|611436	6.73e-13	HP:0000365	0.991364
15	6	COMPARTMENTS		Mitochondrial respiratory chain complex IV	1.43e-10	COX5B|UQCRFS1|COX5A|NDUFA4|COX7C|COX6B1	611020	611469|611463|611487|611493|611475|611457	2.11e-12	GOCC:0005751	0.984466
13	6	GO Biological Process		Mitochondrial electron transport, ubiquinol to cytochrome c	2.27e-10	UQCRFS1|UQCRH|CYC1|UQCR10|UQCRQ|UQCRB	611020	611463|611451|611388|611499|611511|611505	1.06e-12	GO:0006122	0.964397
548	14	Monarch Phenotype		Optic atrophy	2.6e-10	NDUFS7|NDUFA2|NDUFA9|NDUFS4|NDUFB8|NDUFS8|COX5A|NDUFV2|NDUFA12|NDUFA4|NDUFA11|NDUFA13|COX6B1|NDUFA6	611020	611637|611661|611553|611619|611565|611649|611487|611541|611589|611493|611607|611517|611457|611577	1.54e-12	HP:0000648	0.958503
243	11	Monarch Phenotype		Blindness	2.63e-10	NDUFS7|NDUFB10|NDUFB11|NDUFS4|NDUFS8|NDUFV2|NDUFA1|NDUFA11|NDUFB3|NDUFA6|COX7B	611020	611637|611667|611571|611619|611649|611541|611601|611607|611529|611577|611436	1.57e-12	HP:0000618	0.958004
1362	19	Monarch Phenotype		Abnormal ear physiology	2.95e-10	NDUFS7|NDUFA2|NDUFA9|NDUFB10|NDUFB11|NDUFS4|NDUFB8|NDUFS8|COX5A|NDUFV2|NDUFA12|NDUFA4|NDUFA1|NDUFA11|NDUFB3|NDUFA13|COX6B1|NDUFA6|COX7B	611020	611637|611661|611553|611667|611571|611619|611565|611649|611487|611541|611589|611493|611601|611607|611529|611517|611457|611577|611436	1.79e-12	HP:0031704	0.953018
13	6	STRING Clusters		Respiratory chain complex III, and Cytochrome-c oxidase activity	3.23e-10	UQCRFS1|UQCRH|COX5A|UQCR10|UQCRQ|UQCRB	611020	611463|611451|611487|611499|611511|611505	1.06e-12	CL:11167	0.94908
16	6	WikiPathways		Mitochondrial complex III assembly	4.53e-10	UQCRFS1|UQCRH|CYC1|UQCR10|UQCRQ|UQCRB	611020	611463|611451|611388|611499|611511|611505	2.9e-12	WP4921	0.93439
2088	22	Monarch Phenotype		Abnormal muscle physiology	5.33e-10	NDUFS7|NDUFA2|NDUFA9|NDUFB10|NDUFB11|NDUFC2|NDUFS4|NDUFB8|UQCRFS1|NDUFS8|COX5A|NDUFV2|NDUFA12|NDUFA4|NDUFA1|UQCRQ|NDUFA11|NDUFB3|NDUFA13|COX6B1|NDUFA6|COX7B	611020	611637|611661|611553|611667|611571|611523|611619|611565|611463|611649|611487|611541|611589|611493|611601|611511|611607|611529|611517|611457|611577|611436	3.28e-12	HP:0011804	0.927327
202	10	Monarch Phenotype		Abnormal basal ganglia morphology	1.25e-09	NDUFS7|NDUFA2|NDUFA9|NDUFS4|NDUFB8|NDUFS8|NDUFV2|NDUFA12|NDUFA4|NDUFA13	611020	611637|611661|611553|611619|611565|611649|611541|611589|611493|611517	8e-12	HP:0002134	0.890309
285	11	Monarch Phenotype		Apnea	1.28e-09	NDUFS7|NDUFA2|NDUFA9|NDUFS4|NDUFB8|NDUFS8|NDUFV2|NDUFA12|NDUFA4|NDUFA11|NDUFA13	611020	611637|611661|611553|611619|611565|611649|611541|611589|611493|611607|611517	8.27e-12	HP:0002104	0.889279
498	13	Monarch Phenotype		Anemia	1.35e-09	NDUFS7|NDUFA2|NDUFA9|NDUFS4|NDUFB8|UQCRFS1|NDUFS8|COX5A|NDUFV2|NDUFA12|NDUFA4|NDUFA13|COX6B1	611020	611637|611661|611553|611619|611565|611463|611649|611487|611541|611589|611493|611517|611457	8.86e-12	HP:0001903	0.886967
936	16	Monarch Phenotype		Nystagmus	1.51e-09	NDUFS7|NDUFA2|NDUFA9|NDUFB10|NDUFB11|NDUFS4|NDUFB8|NDUFS8|NDUFV2|NDUFA12|NDUFA4|NDUFA1|NDUFA11|NDUFB3|NDUFA13|NDUFA6	611020	611637|611661|611553|611667|611571|611619|611565|611649|611541|611589|611493|611601|611607|611529|611517|611577	1e-11	HP:0000639	0.882102
5	5	STRING Clusters		Mixed, incl. Hantavirus hemorrhagic fever with renal syndrome, and Ribosomal protein/NADH dehydrogenase domain	1.65e-09	NDUFB4|NDUFA2|NDUFA1|NDUFB3|NDUFB2	611020	611433|611661|611601|611529|611583	5.77e-12	CL:11137	0.878252
943	16	Monarch Phenotype		Abnormal involuntary eye movements	1.67e-09	NDUFS7|NDUFA2|NDUFA9|NDUFB10|NDUFB11|NDUFS4|NDUFB8|NDUFS8|NDUFV2|NDUFA12|NDUFA4|NDUFA1|NDUFA11|NDUFB3|NDUFA13|NDUFA6	611020	611637|611661|611553|611667|611571|611619|611565|611649|611541|611589|611493|611601|611607|611529|611517|611577	1.12e-11	HP:0012547	0.877728
141	9	Monarch Phenotype		Emotional lability	1.7e-09	NDUFS7|NDUFA2|NDUFA9|NDUFS4|NDUFS8|NDUFV2|NDUFA12|NDUFA4|NDUFA13	611020	611637|611661|611553|611619|611649|611541|611589|611493|611517	1.16e-11	HP:0000712	0.876955
1786	20	Monarch Phenotype		Abnormal cerebral morphology	2.78e-09	NDUFS7|NDUFA2|NDUFA9|NDUFB10|NDUFB11|NDUFC2|NDUFS4|NDUFB8|NDUFS8|COX5A|NDUFV2|NDUFA12|NDUFA4|NDUFA1|NDUFA11|NDUFB3|NDUFA13|COX6B1|NDUFA6|COX7B	611020	611637|611661|611553|611667|611571|611523|611619|611565|611649|611487|611541|611589|611493|611601|611607|611529|611517|611457|611577|611436	1.91e-11	HP:0002060	0.855596
222	10	Monarch Phenotype		Hypertrichosis	2.81e-09	NDUFS7|NDUFA2|NDUFA9|NDUFS4|NDUFB8|NDUFS8|NDUFV2|NDUFA12|NDUFA4|NDUFA13	611020	611637|611661|611553|611619|611565|611649|611541|611589|611493|611517	1.96e-11	HP:0000998	0.855129
224	10	Monarch Phenotype		Abnormal fetal physiology	3.02e-09	NDUFS7|NDUFB10|NDUFS4|UQCRFS1|NDUFS8|NDUFV2|NDUFA1|NDUFA11|NDUFB3|NDUFA6	611020	611637|611667|611619|611463|611649|611541|611601|611607|611529|611577	2.13e-11	HP:0034059	0.851999
145	9	GO Biological Process		Proton transmembrane transport	3.07e-09	NDUFS7|COX5B|UQCRFS1|UQCRH|CYC1|COX5A|UQCR10|COX6B1|COX7B	611020	611637|611469|611463|611451|611388|611487|611499|611457|611436	1.47e-11	GO:1902600	0.851286
228	10	Monarch Phenotype		Hypoglycemia	3.53e-09	NDUFS7|NDUFB10|NDUFS4|NDUFS8|NDUFV2|NDUFA1|NDUFA11|NDUFB3|UQCRB|NDUFA6	611020	611637|611667|611619|611649|611541|611601|611607|611529|611505|611577	2.52e-11	HP:0001943	0.845223
547	13	Monarch Phenotype		Abnormal cardiac ventricle morphology	3.73e-09	NDUFS7|NDUFA2|NDUFA9|NDUFC2|NDUFS4|UQCRFS1|NDUFS8|NDUFV2|NDUFA12|NDUFA4|NDUFA13|COX6B1|COX7B	611020	611637|611661|611553|611523|611619|611463|611649|611541|611589|611493|611517|611457|611436	2.78e-11	HP:0001713	0.842829
156	9	Monarch Phenotype		Paraplegia	3.73e-09	NDUFS7|NDUFA2|NDUFA9|NDUFS4|NDUFS8|NDUFV2|NDUFA12|NDUFA4|NDUFA13	611020	611637|611661|611553|611619|611649|611541|611589|611493|611517	2.74e-11	HP:0010550	0.842829
23	6	GO Biological Process		Mitochondrial electron transport, cytochrome c to oxygen	3.77e-09	COX5B|COX5A|NDUFA4|COX7C|COX6B1|COX7B	611020	611469|611487|611493|611475|611457|611436	1.83e-11	GO:0006123	0.842366
2077	21	Monarch Phenotype		Abnormal eye morphology	4.06e-09	NDUFS7|NDUFA2|NDUFA9|NDUFB10|NDUFB11|NDUFC2|NDUFS4|NDUFB8|UQCRFS1|NDUFS8|COX5A|NDUFV2|NDUFA12|NDUFA4|NDUFA1|NDUFA11|NDUFB3|NDUFA13|COX6B1|NDUFA6|COX7B	611020	611637|611661|611553|611667|611571|611523|611619|611565|611463|611649|611487|611541|611589|611493|611601|611607|611529|611517|611457|611577|611436	3.06e-11	HP:0012372	0.839147
556	13	Monarch Phenotype		Abnormal cardiac septum morphology	4.4e-09	NDUFS7|NDUFA2|NDUFA9|NDUFB11|NDUFC2|NDUFS4|UQCRFS1|NDUFS8|NDUFV2|NDUFA12|NDUFA4|NDUFA13|COX7B	611020	611637|611661|611553|611571|611523|611619|611463|611649|611541|611589|611493|611517|611436	3.39e-11	HP:0001671	0.835655
239	10	Monarch Phenotype		Abnormal brainstem morphology	5.05e-09	NDUFS7|NDUFB10|NDUFS4|NDUFB8|NDUFS8|NDUFV2|NDUFA1|NDUFA11|NDUFB3|NDUFA6	611020	611637|611667|611619|611565|611649|611541|611601|611607|611529|611577	3.93e-11	HP:0002363	0.829671
241	10	Monarch Phenotype		Ophthalmoplegia	5.4e-09	NDUFS7|NDUFA2|NDUFA9|NDUFS4|NDUFB8|NDUFS8|NDUFV2|NDUFA12|NDUFA4|NDUFA13	611020	611637|611661|611553|611619|611565|611649|611541|611589|611493|611517	4.25e-11	HP:0000602	0.826761
1689	19	Monarch Phenotype		Abnormal central motor function	9.12e-09	NDUFS7|NDUFA2|NDUFA9|NDUFB10|NDUFC2|NDUFS4|NDUFB8|NDUFS8|COX5A|NDUFV2|NDUFA12|NDUFA4|NDUFA1|UQCRQ|NDUFA11|NDUFB3|NDUFA13|COX6B1|NDUFA6	611020	611637|611661|611553|611667|611523|611619|611565|611649|611487|611541|611589|611493|611601|611511|611607|611529|611517|611457|611577	7.4e-11	HP:0011442	0.804001
903	15	Monarch Phenotype		Strabismus	9.9e-09	NDUFS7|NDUFA2|NDUFA9|NDUFB10|NDUFB11|NDUFS4|NDUFS8|NDUFV2|NDUFA12|NDUFA4|NDUFA1|NDUFA11|NDUFB3|NDUFA13|NDUFA6	611020	611637|611661|611553|611667|611571|611619|611649|611541|611589|611493|611601|611607|611529|611517|611577	8.12e-11	HP:0000486	0.800436
184	9	Monarch Phenotype		Poor head control	1.33e-08	NDUFS7|NDUFB10|NDUFS4|NDUFS8|NDUFV2|NDUFA1|NDUFA11|NDUFB3|NDUFA6	611020	611637|611667|611619|611649|611541|611601|611607|611529|611577	1.11e-10	HP:0002421	0.787615
276	10	Monarch Phenotype		Encephalopathy	1.8e-08	NDUFS7|NDUFB10|NDUFS4|NDUFS8|CYC1|NDUFV2|NDUFA1|NDUFA11|NDUFB3|NDUFA6	611020	611637|611667|611619|611649|611388|611541|611601|611607|611529|611577	1.53e-10	HP:0001298	0.774473
378	11	Monarch Phenotype		Ventricular septal defect	1.8e-08	NDUFS7|NDUFA2|NDUFA9|NDUFC2|NDUFS4|UQCRFS1|NDUFS8|NDUFV2|NDUFA12|NDUFA4|NDUFA13	611020	611637|611661|611553|611523|611619|611463|611649|611541|611589|611493|611517	1.55e-10	HP:0001629	0.774473
34	6	WikiPathways		Mitochondrial complex IV assembly	1.89e-08	COX5B|COX5A|NDUFA4|COX7C|COX6B1|COX7B	611020	611469|611487|611493|611475|611457|611436	1.45e-10	WP4922	0.772354
199	9	Monarch Phenotype		Lethargy	2.48e-08	NDUFS7|NDUFB10|NDUFS4|NDUFS8|NDUFV2|NDUFA1|NDUFA11|NDUFB3|NDUFA6	611020	611637|611667|611619|611649|611541|611601|611607|611529|611577	2.17e-10	HP:0001254	0.760555
1839	19	Monarch Phenotype		Behavioral abnormality	3.53e-08	NDUFS7|NDUFA2|NDUFA9|NDUFB10|NDUFB11|NDUFC2|NDUFS4|NDUFB8|NDUFS8|NDUFV2|NDUFA12|NDUFA4|NDUFA1|UQCRQ|NDUFA11|NDUFB3|NDUFA13|NDUFA6|COX7B	611020	611637|611661|611553|611667|611571|611523|611619|611565|611649|611541|611589|611493|611601|611511|611607|611529|611517|611577|611436	3.16e-10	HP:0000708	0.745223
12	5	STRING Clusters		Mitochondrial electron transport, cytochrome c to oxygen	3.78e-08	COX5B|NDUFA4|COX7C|COX6B1|COX7B	611020	611469|611493|611475|611457|611436	1.4e-10	CL:11193	0.742251
836	14	Monarch Phenotype		Abnormal retinal morphology	4.16e-08	NDUFS7|NDUFA2|NDUFA9|NDUFB11|NDUFS4|NDUFB8|NDUFS8|COX5A|NDUFV2|NDUFA12|NDUFA4|NDUFA13|COX6B1|COX7B	611020	611637|611661|611553|611571|611619|611565|611649|611487|611541|611589|611493|611517|611457|611436	3.75e-10	HP:0000479	0.738091
543	12	Monarch Phenotype		Hepatomegaly	4.63e-08	NDUFS7|NDUFB10|NDUFS4|NDUFS8|COX5A|NDUFV2|NDUFA1|NDUFA11|NDUFB3|UQCRB|COX6B1|NDUFA6	611020	611637|611667|611619|611649|611487|611541|611601|611607|611529|611505|611457|611577	4.25e-10	HP:0002240	0.733442
126	8	GO Molecular Function		Proton transmembrane transporter activity	6.19e-08	COX5B|UQCRFS1|UQCRH|CYC1|COX5A|UQCR10|COX6B1|COX7B	611020	611469|611463|611451|611388|611487|611499|611457|611436	1.88e-10	GO:0015078	0.720831
327	10	Monarch Phenotype		Reduced consciousness/confusion	7.87e-08	NDUFS7|NDUFB10|NDUFS4|NDUFB8|NDUFS8|NDUFV2|NDUFA1|NDUFA11|NDUFB3|NDUFA6	611020	611637|611667|611619|611565|611649|611541|611601|611607|611529|611577	7.55e-10	HP:0004372	0.710403
154	8	Monarch Phenotype		Metabolic acidosis	8.87e-08	NDUFS7|NDUFA2|NDUFA9|NDUFB8|COX5A|UQCRB|COX6B1|NDUFA6	611020	611637|611661|611553|611565|611487|611505|611457|611577	8.58e-10	HP:0001942	0.705208
469	11	Monarch Phenotype		Intrauterine growth retardation	1.42e-07	NDUFS7|NDUFB10|NDUFS4|UQCRFS1|NDUFS8|NDUFV2|NDUFA1|NDUFA11|NDUFB3|COX6B1|NDUFA6	611020	611637|611667|611619|611463|611649|611541|611601|611607|611529|611457|611577	1.42e-09	HP:0001511	0.684771
3154	23	Monarch Phenotype		Abnormal nervous system physiology	1.42e-07	NDUFS7|NDUFA2|NDUFA9|NDUFB10|NDUFB11|NDUFC2|NDUFS4|NDUFB8|UQCRFS1|NDUFS8|CYC1|COX5A|NDUFV2|NDUFA12|NDUFA4|NDUFA1|UQCRQ|NDUFA11|NDUFB3|NDUFA13|COX6B1|NDUFA6|COX7B	611020	611637|611661|611553|611667|611571|611523|611619|611565|611463|611649|611388|611487|611541|611589|611493|611601|611511|611607|611529|611517|611457|611577|611436	1.41e-09	HP:0012638	0.684771
614	12	Monarch Phenotype		Visceromegaly	1.65e-07	NDUFS7|NDUFB10|NDUFS4|NDUFS8|COX5A|NDUFV2|NDUFA1|NDUFA11|NDUFB3|UQCRB|COX6B1|NDUFA6	611020	611637|611667|611619|611649|611487|611541|611601|611607|611529|611505|611457|611577	1.67e-09	HP:0003271	0.678252
2876	22	Monarch Phenotype		Abnormality of the eye	1.71e-07	NDUFS7|NDUFA2|NDUFA9|NDUFB10|NDUFB11|NDUFC2|NDUFS4|NDUFB8|UQCRFS1|NDUFS8|COX5A|NDUFV2|NDUFA12|NDUFA4|NDUFA1|NDUFA11|NDUFB3|NDUFA13|COX6B1|NDUFA6|NDUFB1|COX7B	611020	611637|611661|611553|611667|611571|611523|611619|611565|611463|611649|611487|611541|611589|611493|611601|611607|611529|611517|611457|611577|611631|611436	1.74e-09	HP:0000478	0.6767
2301	20	Monarch Phenotype		Abnormality of higher mental function	1.71e-07	NDUFS7|NDUFA2|NDUFA9|NDUFB10|NDUFB11|NDUFS4|NDUFB8|NDUFS8|COX5A|NDUFV2|NDUFA12|NDUFA4|NDUFA1|UQCRQ|NDUFA11|NDUFB3|NDUFA13|COX6B1|NDUFA6|COX7B	611020	611637|611661|611553|611667|611571|611619|611565|611649|611487|611541|611589|611493|611601|611511|611607|611529|611517|611457|611577|611436	1.76e-09	HP:0011446	0.6767
480	11	Monarch Phenotype		Dystonia	1.75e-07	NDUFS7|NDUFA2|NDUFA9|NDUFS4|NDUFB8|NDUFS8|NDUFV2|NDUFA12|NDUFA4|UQCRQ|NDUFA13	611020	611637|611661|611553|611619|611565|611649|611541|611589|611493|611511|611517	1.8e-09	HP:0001332	0.675696
947	14	Monarch Phenotype		Feeding difficulties	1.77e-07	NDUFS7|NDUFB10|NDUFB11|NDUFS4|NDUFB8|UQCRFS1|NDUFS8|NDUFV2|NDUFA1|NDUFA11|NDUFB3|COX6B1|NDUFA6|COX7B	611020	611637|611667|611571|611619|611565|611463|611649|611541|611601|611607|611529|611457|611577|611436	1.85e-09	HP:0011968	0.675203
261	9	Monarch Phenotype		Vomiting	2.07e-07	NDUFS7|NDUFB10|NDUFS4|NDUFS8|NDUFV2|NDUFA1|NDUFA11|NDUFB3|NDUFA6	611020	611637|611667|611619|611649|611541|611601|611607|611529|611577	2.17e-09	HP:0002013	0.668403
1607	17	Monarch Phenotype		Seizure	2.8e-07	NDUFS7|NDUFA2|NDUFA9|NDUFB11|NDUFC2|NDUFS4|NDUFB8|NDUFS8|COX5A|NDUFV2|NDUFA12|NDUFA4|NDUFA1|NDUFA11|NDUFA13|COX6B1|COX7B	611020	611637|611661|611553|611571|611523|611619|611565|611649|611487|611541|611589|611493|611601|611607|611517|611457|611436	2.96e-09	HP:0001250	0.655284
999	14	Monarch Phenotype		Abnormal cerebral subcortex morphology	3.39e-07	NDUFS7|NDUFA2|NDUFA9|NDUFB11|NDUFC2|NDUFS4|NDUFB8|NDUFS8|NDUFV2|NDUFA12|NDUFA4|NDUFA13|NDUFA6|COX7B	611020	611637|611661|611553|611571|611523|611619|611565|611649|611541|611589|611493|611517|611577|611436	3.64e-09	HP:0010993	0.64698
2405	20	Monarch Phenotype		Abnormal eye physiology	3.52e-07	NDUFS7|NDUFA2|NDUFA9|NDUFB10|NDUFB11|NDUFS4|NDUFB8|NDUFS8|COX5A|NDUFV2|NDUFA12|NDUFA4|NDUFA1|NDUFA11|NDUFB3|NDUFA13|COX6B1|NDUFA6|NDUFB1|COX7B	611020	611637|611661|611553|611667|611571|611619|611565|611649|611487|611541|611589|611493|611601|611607|611529|611517|611457|611577|611631|611436	3.8e-09	HP:0012373	0.645346
390	10	Monarch Phenotype		Intellectual disability, severe	3.61e-07	NDUFS7|NDUFA2|NDUFA9|NDUFS4|NDUFS8|NDUFV2|NDUFA12|NDUFA4|UQCRQ|NDUFA13	611020	611637|611661|611553|611619|611649|611541|611589|611493|611511|611517	3.93e-09	HP:0010864	0.644249
861	13	Monarch Phenotype		Muscle weakness	5.75e-07	NDUFS7|NDUFB10|NDUFS4|NDUFB8|UQCRFS1|NDUFS8|COX5A|NDUFV2|NDUFA1|NDUFA11|NDUFB3|COX6B1|NDUFA6	611020	611637|611667|611619|611565|611463|611649|611487|611541|611601|611607|611529|611457|611577	6.41e-09	HP:0001324	0.624033
416	10	Monarch Phenotype		Peripheral neuropathy	6.39e-07	NDUFS7|NDUFA2|NDUFA9|NDUFS4|NDUFB8|NDUFS8|NDUFV2|NDUFA12|NDUFA4|NDUFA13	611020	611637|611661|611553|611619|611565|611649|611541|611589|611493|611517	7.17e-09	HP:0009830	0.61945
715	12	Monarch Phenotype		Abnormal liver morphology	7.84e-07	NDUFS7|NDUFB10|NDUFS4|NDUFS8|COX5A|NDUFV2|NDUFA1|NDUFA11|NDUFB3|UQCRB|COX6B1|NDUFA6	611020	611637|611667|611619|611649|611487|611541|611601|611607|611529|611505|611457|611577	8.93e-09	HP:0410042	0.610568
6	4	GO Molecular Function		Ubiquinol-cytochrome-c reductase activity	8.35e-07	UQCRFS1|UQCRH|CYC1|UQCR10	611020	611463|611451|611388|611499	2.71e-09	GO:0008121	0.607831
895	13	Monarch Phenotype		Abnormality of the liver	8.76e-07	NDUFS7|NDUFB10|NDUFS4|UQCRFS1|NDUFS8|COX5A|NDUFV2|NDUFA1|NDUFA11|NDUFB3|UQCRB|COX6B1|NDUFA6	611020	611637|611667|611619|611463|611649|611487|611541|611601|611607|611529|611505|611457|611577	1.01e-08	HP:0001392	0.60575
2546	20	Monarch Phenotype		Abnormal nervous system morphology	8.79e-07	NDUFS7|NDUFA2|NDUFA9|NDUFB10|NDUFB11|NDUFC2|NDUFS4|NDUFB8|NDUFS8|COX5A|NDUFV2|NDUFA12|NDUFA4|NDUFA1|NDUFA11|NDUFB3|NDUFA13|COX6B1|NDUFA6|COX7B	611020	611637|611661|611553|611667|611571|611523|611619|611565|611649|611487|611541|611589|611493|611601|611607|611529|611517|611457|611577|611436	1.02e-08	HP:0012639	0.605601
3173	22	Monarch Phenotype		Abnormality of the musculoskeletal system	9.63e-07	NDUFS7|NDUFA2|NDUFA9|NDUFB10|NDUFB11|NDUFC2|NDUFS4|NDUFB8|UQCRFS1|NDUFS8|COX5A|NDUFV2|NDUFA12|NDUFA4|NDUFA1|UQCRQ|NDUFA11|NDUFB3|NDUFA13|COX6B1|NDUFA6|COX7B	611020	611637|611661|611553|611667|611571|611523|611619|611565|611463|611649|611487|611541|611589|611493|611601|611511|611607|611529|611517|611457|611577|611436	1.13e-08	HP:0033127	0.601637
1763	17	Monarch Phenotype		Abnormality of digestive system physiology	1e-06	NDUFS7|NDUFA9|NDUFB10|NDUFB11|NDUFS4|NDUFB8|UQCRFS1|NDUFS8|CYC1|COX5A|NDUFV2|NDUFA1|NDUFA11|NDUFB3|COX6B1|NDUFA6|COX7B	611020	611637|611553|611667|611571|611619|611565|611463|611649|611388|611487|611541|611601|611607|611529|611457|611577|611436	1.19e-08	HP:0025032	0.6
7	4	STRING Clusters		Respiratory chain complex III	1.08e-06	UQCRFS1|UQCRH|UQCR10|UQCRQ	611020	611463|611451|611499|611511	4.25e-09	CL:11170	0.596658
324	9	Monarch Phenotype		Appendicular spasticity	1.14e-06	NDUFS7|NDUFA2|NDUFA9|NDUFS4|NDUFS8|NDUFV2|NDUFA12|NDUFA4|NDUFA13	611020	611637|611661|611553|611619|611649|611541|611589|611493|611517	1.35e-08	HP:0034353	0.59431
753	12	Monarch Phenotype		Sensorineural hearing impairment	1.31e-06	NDUFS7|NDUFA2|NDUFB10|NDUFS4|NDUFS8|COX5A|NDUFV2|NDUFA1|NDUFA11|NDUFB3|COX6B1|NDUFA6	611020	611637|611661|611667|611619|611649|611487|611541|611601|611607|611529|611457|611577	1.57e-08	HP:0000407	0.588273
8	4	STRING Clusters		NADH dehydrogenase (ubiquinone) activity	1.53e-06	NDUFB7|NDUFC2|NDUFV2|NDUFB6	611020	611613|611523|611541|611643	6.37e-09	CL:11114	0.581531
63	6	Reactome Pathways		Cytoprotection by HMOX1	1.66e-06	COX5B|COX5A|NDUFA4|COX7C|COX6B1|COX7B	611020	611469|611487|611493|611475|611457|611436	4.35e-09	HSA-9707564	0.577989
350	9	Monarch Phenotype		Diabetes mellitus	2.14e-06	NDUFS7|NDUFB10|NDUFS4|NDUFS8|NDUFV2|NDUFA1|NDUFA11|NDUFB3|NDUFA6	611020	611637|611667|611619|611649|611541|611601|611607|611529|611577	2.58e-08	HP:0000819	0.566959
995	13	Monarch Phenotype		Visual impairment	2.86e-06	NDUFS7|NDUFB10|NDUFB11|NDUFS4|NDUFB8|NDUFS8|NDUFV2|NDUFA1|NDUFA11|NDUFB3|COX6B1|NDUFA6|COX7B	611020	611637|611667|611571|611619|611565|611649|611541|611601|611607|611529|611457|611577|611436	3.5e-08	HP:0000505	0.554363
812	12	Monarch Phenotype		Functional abnormality of the inner ear	2.91e-06	NDUFS7|NDUFA2|NDUFB10|NDUFS4|NDUFS8|COX5A|NDUFV2|NDUFA1|NDUFA11|NDUFB3|COX6B1|NDUFA6	611020	611637|611661|611667|611619|611649|611487|611541|611601|611607|611529|611457|611577	3.57e-08	HP:0011389	0.553611
1010	13	Monarch Phenotype		Abnormal circulating metabolite concentration	3.34e-06	NDUFS7|NDUFB10|NDUFC2|NDUFS4|UQCRFS1|NDUFS8|CYC1|NDUFV2|NDUFA1|NDUFA11|NDUFB3|COX6B1|NDUFA6	611020	611637|611667|611523|611619|611463|611649|611388|611541|611601|611607|611529|611457|611577	4.16e-08	HP:0032180	0.547625
1040	13	Monarch Phenotype		Abnormal hair morphology	4.66e-06	NDUFS7|NDUFA2|NDUFA9|NDUFB11|NDUFS4|NDUFB8|UQCRFS1|NDUFS8|NDUFV2|NDUFA12|NDUFA4|NDUFA13|COX7B	611020	611637|611661|611553|611571|611619|611565|611463|611649|611541|611589|611493|611517|611436	5.84e-08	HP:0001595	0.533161
682	11	Monarch Phenotype		Abnormal hair quantity	5e-06	NDUFS7|NDUFA2|NDUFA9|NDUFS4|NDUFB8|UQCRFS1|NDUFS8|NDUFV2|NDUFA12|NDUFA4|NDUFA13	611020	611637|611661|611553|611619|611565|611463|611649|611541|611589|611493|611517	6.31e-08	HP:0011362	0.530103
1080	13	Monarch Phenotype		Microcephaly	7.02e-06	NDUFS7|NDUFA2|NDUFB10|NDUFB11|NDUFC2|NDUFS4|NDUFS8|NDUFV2|NDUFA1|NDUFA11|NDUFB3|NDUFA6|COX7B	611020	611637|611661|611667|611571|611523|611619|611649|611541|611601|611607|611529|611577|611436	9.04e-08	HP:0000252	0.515366
1088	13	Monarch Phenotype		Decreased head circumference	7.6e-06	NDUFS7|NDUFA2|NDUFB10|NDUFB11|NDUFC2|NDUFS4|NDUFS8|NDUFV2|NDUFA1|NDUFA11|NDUFB3|NDUFA6|COX7B	611020	611637|611661|611667|611571|611523|611619|611649|611541|611601|611607|611529|611577|611436	9.84e-08	HP:0040195	0.511919
1534	15	Monarch Phenotype		Aplasia/Hypoplasia involving the central nervous system	7.81e-06	NDUFS7|NDUFA2|NDUFA9|NDUFB10|NDUFB11|NDUFC2|NDUFS4|NDUFB8|NDUFS8|NDUFV2|NDUFA1|NDUFA11|NDUFB3|NDUFA6|COX7B	611020	611637|611661|611553|611667|611571|611523|611619|611565|611649|611541|611601|611607|611529|611577|611436	1.02e-07	HP:0002977	0.510735
897	12	Monarch Phenotype		Spasticity	7.97e-06	NDUFS7|NDUFA2|NDUFA9|NDUFC2|NDUFS4|NDUFB8|NDUFS8|NDUFV2|NDUFA12|NDUFA4|NDUFA13|NDUFA6	611020	611637|611661|611553|611523|611619|611565|611649|611541|611589|611493|611517|611577	1.05e-07	HP:0001257	0.509854
1537	15	Monarch Phenotype		Abnormal skeletal muscle morphology	7.97e-06	NDUFS7|NDUFA9|NDUFB10|NDUFB11|NDUFC2|NDUFS4|NDUFS8|COX5A|NDUFV2|NDUFA1|NDUFA11|NDUFB3|COX6B1|NDUFA6|COX7B	611020	611637|611553|611667|611571|611523|611619|611649|611487|611541|611601|611607|611529|611457|611577|611436	1.04e-07	HP:0011805	0.509854
87	6	Reactome Pathways		TP53 Regulates Metabolic Genes	8.72e-06	COX5B|COX5A|NDUFA4|COX7C|COX6B1|COX7B	611020	611469|611487|611493|611475|611457|611436	2.67e-08	HSA-5628897	0.505948
2389	18	Monarch Phenotype		Abnormality of the digestive system	1.22e-05	NDUFS7|NDUFA9|NDUFB10|NDUFB11|NDUFS4|NDUFB8|UQCRFS1|NDUFS8|CYC1|COX5A|NDUFV2|NDUFA1|NDUFA11|NDUFB3|UQCRB|COX6B1|NDUFA6|COX7B	611020	611637|611553|611667|611571|611619|611565|611463|611649|611388|611487|611541|611601|611607|611529|611505|611457|611577|611436	1.64e-07	HP:0025031	0.491364
3362	21	UniProt Keywords		Acetylation	1.5e-05	NDUFB4|NDUFA2|COX5B|NDUFA9|NDUFA7|UQCRH|COX5A|NDUFV2|NDUFA12|NDUFA4|UQCRQ|NDUFB6|NDUFA11|NDUFB3|NDUFA5|NDUFA3|NDUFA13|COX7C|UQCRB|NDUFAB1|COX6B1	611020	611433|611661|611469|611553|611625|611451|611487|611541|611589|611493|611511|611643|611607|611529|611559|611595|611517|611475|611505|611535|611457	2.01e-07	KW-0007	0.482391
271	8	GO Molecular Function		Active ion transmembrane transporter activity	1.66e-05	COX5B|UQCRFS1|UQCRH|CYC1|COX5A|UQCR10|COX6B1|COX7B	611020	611469|611463|611451|611388|611487|611499|611457|611436	6.07e-08	GO:0022853	0.477989
1903	16	Monarch Phenotype		Cognitive impairment	1.86e-05	NDUFS7|NDUFA2|NDUFA9|NDUFB11|NDUFS4|NDUFB8|NDUFS8|COX5A|NDUFV2|NDUFA12|NDUFA4|UQCRQ|NDUFA13|COX6B1|NDUFA6|COX7B	611020	611637|611661|611553|611571|611619|611565|611649|611487|611541|611589|611493|611511|611517|611457|611577|611436	2.56e-07	HP:0100543	0.473049
1656	15	Monarch Phenotype		Intellectual disability	1.98e-05	NDUFS7|NDUFA2|NDUFA9|NDUFB11|NDUFS4|NDUFB8|NDUFS8|COX5A|NDUFV2|NDUFA12|NDUFA4|UQCRQ|NDUFA13|COX6B1|COX7B	611020	611637|611661|611553|611571|611619|611565|611649|611487|611541|611589|611493|611511|611517|611457|611436	2.75e-07	HP:0001249	0.470333
69	5	UniProt Keywords		Translocase	2.26e-05	NDUFS7|UQCRFS1|NDUFS8|CYC1|NDUFV2	611020	611637|611463|611649|611388|611541	3.37e-07	KW-1278	0.464589
480	9	Monarch Phenotype		Dysarthria	2.55e-05	NDUFS7|NDUFA2|NDUFA9|NDUFS4|NDUFS8|NDUFV2|NDUFA12|NDUFA4|NDUFA13	611020	611637|611661|611553|611619|611649|611541|611589|611493|611517	3.57e-07	HP:0001260	0.459346
645	10	Monarch Phenotype		Hyperreflexia	2.84e-05	NDUFS7|NDUFA2|NDUFA9|NDUFS4|NDUFS8|NDUFV2|NDUFA12|NDUFA4|UQCRQ|NDUFA13	611020	611637|611661|611553|611619|611649|611541|611589|611493|611511|611517	4.03e-07	HP:0001347	0.454668
20	4	GO Molecular Function		Cytochrome-c oxidase activity	3.49e-05	COX5B|COX5A|COX6B1|COX7B	611020	611469|611487|611457|611436	1.34e-07	GO:0004129	0.445717
5129	25	Monarch Phenotype		Phenotypic abnormality	4.82e-05	NDUFS7|NDUFA2|NDUFA9|NDUFB10|NDUFB11|NDUFC2|NDUFS4|NDUFB8|UQCRFS1|NDUFS8|CYC1|COX5A|NDUFV2|NDUFA12|NDUFA4|NDUFA1|UQCRQ|NDUFA11|NDUFB3|NDUFA13|UQCRB|COX6B1|NDUFA6|NDUFB1|COX7B	611020	611637|611661|611553|611667|611571|611523|611619|611565|611463|611649|611388|611487|611541|611589|611493|611601|611511|611607|611529|611517|611505|611457|611577|611631|611436	6.87e-07	HP:0000118	0.431695
1300	13	Monarch Phenotype		Aplasia/Hypoplasia of the cerebrum	5.18e-05	NDUFS7|NDUFA2|NDUFB10|NDUFB11|NDUFC2|NDUFS4|NDUFS8|NDUFV2|NDUFA1|NDUFA11|NDUFB3|NDUFA6|COX7B	611020	611637|611661|611667|611571|611523|611619|611649|611541|611601|611607|611529|611577|611436	7.48e-07	HP:0007364	0.428567
1100	12	Monarch Phenotype		Upper motor neuron dysfunction	6.29e-05	NDUFS7|NDUFA2|NDUFA9|NDUFC2|NDUFS4|NDUFB8|NDUFS8|NDUFV2|NDUFA12|NDUFA4|NDUFA13|NDUFA6	611020	611637|611661|611553|611523|611619|611565|611649|611541|611589|611493|611517|611577	9.13e-07	HP:0002493	0.420135
1101	12	Monarch Phenotype		Abnormality of the upper urinary tract	6.32e-05	NDUFS7|NDUFB10|NDUFS4|NDUFB8|NDUFS8|COX5A|NDUFV2|NDUFA1|NDUFA11|NDUFB3|COX6B1|NDUFA6	611020	611637|611667|611619|611565|611649|611487|611541|611601|611607|611529|611457|611577	9.21e-07	HP:0010935	0.419928
1354	13	Monarch Phenotype		Neurological speech impairment	8e-05	NDUFS7|NDUFA2|NDUFA9|NDUFB11|NDUFS4|NDUFS8|NDUFV2|NDUFA12|NDUFA4|UQCRQ|NDUFA13|NDUFA6|COX7B	611020	611637|611661|611553|611571|611619|611649|611541|611589|611493|611511|611517|611577|611436	1.18e-06	HP:0002167	0.409691
566	9	Monarch Phenotype		Impairment in personality functioning	9.29e-05	NDUFS7|NDUFA2|NDUFA9|NDUFS4|NDUFS8|NDUFV2|NDUFA12|NDUFA4|NDUFA13	611020	611637|611661|611553|611619|611649|611541|611589|611493|611517	1.38e-06	HP:0031466	0.403198
1657	14	Monarch Phenotype		Abnormality of the urinary system	0.00012	NDUFS7|NDUFB10|NDUFB11|NDUFS4|NDUFB8|NDUFS8|COX5A|NDUFV2|NDUFA1|NDUFA11|NDUFB3|COX6B1|NDUFA6|COX7B	611020	611637|611667|611571|611619|611565|611649|611487|611541|611601|611607|611529|611457|611577|611436	1.83e-06	HP:0000079	0.392082
956	11	Monarch Phenotype		Generalized hypotonia	0.00012	NDUFS7|NDUFS4|NDUFB8|NDUFS8|COX5A|NDUFV2|UQCRQ|NDUFA11|NDUFB3|COX6B1|NDUFA6	611020	611637|611619|611565|611649|611487|611541|611511|611607|611529|611457|611577	1.74e-06	HP:0001290	0.392082
1046	11	Monarch Phenotype		Abnormal reflex	0.00027	NDUFS7|NDUFA2|NDUFA9|NDUFS4|NDUFS8|NDUFV2|NDUFA12|NDUFA4|NDUFA1|UQCRQ|NDUFA13	611020	611637|611661|611553|611619|611649|611541|611589|611493|611601|611511|611517	4.13e-06	HP:0031826	0.356864
1525	13	Monarch Phenotype		Growth delay	0.00029	NDUFS7|NDUFB10|NDUFB11|NDUFS4|UQCRFS1|NDUFS8|NDUFV2|NDUFA1|NDUFA11|NDUFB3|COX6B1|NDUFA6|COX7B	611020	611637|611667|611571|611619|611463|611649|611541|611601|611607|611529|611457|611577|611436	4.4e-06	HP:0001510	0.35376
738	11	TISSUES		Heart	0.00034	NDUFA2|COX5A|UQCR10|NDUFA4|UQCRQ|NDUFA11|NDUFB3|COX7C|NDUFC1|NDUFA6|COX7B	611020	611661|611487|611499|611493|611511|611607|611529|611475|611547|611577|611436	1.38e-07	BTO:0000562	0.346852
59	4	UniProt Keywords		Iron-sulfur	0.00041	NDUFS7|UQCRFS1|NDUFS8|NDUFV2	611020	611637|611463|611649|611541	7.13e-06	KW-0411	0.338722
16	3	UniProt Keywords		Ubiquinone	0.00041	NDUFS7|NDUFS8|NDUFV2	611020	611637|611649|611541	6.76e-06	KW-0830	0.338722
2881	19	TISSUES		Digestive gland	0.00061	COX5B|NDUFA9|NDUFB10|UQCRH|NDUFS8|CYC1|COX5A|NDUFV2|UQCR10|NDUFA4|NDUFA1|NDUFA8|UQCRQ|NDUFA5|NDUFA3|UQCRB|NDUFAB1|COX6B1|NDUFB1	611020	611469|611553|611667|611451|611649|611388|611487|611541|611499|611493|611601|611655|611511|611559|611595|611505|611535|611457|611631	5e-07	BTO:0000345	0.321467
3778	21	DISEASES		Genetic disease	0.0011	NDUFS7|NDUFA2|NDUFA9|NDUFB10|NDUFB11|NDUFS4|UQCRFS1|NDUFS8|CYC1|COX5A|NDUFV2|NDUFA12|NDUFA4|NDUFA1|UQCRQ|NDUFA11|NDUFB3|NDUFA13|UQCRB|COX6B1|COX7B	611020	611637|611661|611553|611667|611571|611619|611463|611649|611388|611487|611541|611589|611493|611601|611511|611607|611529|611517|611505|611457|611436	1.5e-06	DOID:630	0.295861
886	10	GO Biological Process		Cation transport	0.0013	NDUFS7|COX5B|NDUFA9|UQCRFS1|UQCRH|CYC1|COX5A|UQCR10|COX6B1|COX7B	611020	611637|611469|611553|611463|611451|611388|611487|611499|611457|611436	6.76e-06	GO:0006812	0.288606
10	3	DISEASES		Mitochondrial complex III deficiency	0.0013	CYC1|UQCRQ|UQCRB	611020	611388|611511|611505	2.01e-06	DOID:0111139	0.288606
311	6	UniProt Keywords		Iron	0.0018	NDUFS7|UQCRFS1|NDUFS8|CYC1|COX5A|NDUFV2	611020	611637|611463|611649|611388|611487|611541	3.42e-05	KW-0408	0.274473
6403	27	TISSUES		Endocrine gland	0.0021	NDUFB7|NDUFA2|COX5B|NDUFA9|NDUFB10|NDUFC2|UQCRH|NDUFS8|CYC1|COX5A|NDUFV2|NDUFA12|UQCR10|NDUFA4|NDUFA1|NDUFA8|UQCRQ|NDUFB6|NDUFA5|NDUFA3|NDUFA13|COX7C|UQCRB|NDUFAB1|COX6B1|NDUFB1|COX7B	611020	611613|611661|611469|611553|611667|611523|611451|611649|611388|611487|611541|611589|611499|611493|611601|611655|611511|611643|611559|611595|611517|611475|611505|611535|611457|611631|611436	2.98e-06	BTO:0001488	0.267778
13099	38	TISSUES		Whole body	0.0021	NDUFB4|NDUFB7|NDUFS7|NDUFA2|COX5B|NDUFA9|NDUFB10|NDUFB11|NDUFC2|NDUFS4|NDUFB8|UQCRFS1|UQCRH|NDUFS8|CYC1|COX5A|NDUFV2|NDUFA12|UQCR10|NDUFA4|NDUFA1|NDUFA8|UQCRQ|NDUFB6|NDUFA11|NDUFB3|NDUFA5|NDUFA3|NDUFB2|NDUFA13|COX7C|UQCRB|NDUFC1|NDUFAB1|COX6B1|NDUFA6|NDUFB1|COX7B	611020	611433|611613|611637|611661|611469|611553|611667|611571|611523|611619|611565|611463|611451|611649|611388|611487|611541|611589|611499|611493|611601|611655|611511|611643|611607|611529|611559|611595|611583|611517|611475|611505|611547|611535|611457|611577|611631|611436	2.58e-06	BTO:0001489	0.267778
183	5	Monarch Phenotype		Respiratory distress	0.0021	NDUFB11|NDUFB8|COX5A|COX6B1|COX7B	611020	611571|611565|611487|611457|611436	3.29e-05	HP:0002098	0.267778
7004	28	TISSUES		Gland	0.0022	NDUFB7|NDUFA2|COX5B|NDUFA9|NDUFB10|NDUFC2|UQCRFS1|UQCRH|NDUFS8|CYC1|COX5A|NDUFV2|NDUFA12|UQCR10|NDUFA4|NDUFA1|NDUFA8|UQCRQ|NDUFB6|NDUFA5|NDUFA3|NDUFA13|COX7C|UQCRB|NDUFAB1|COX6B1|NDUFB1|COX7B	611020	611613|611661|611469|611553|611667|611523|611463|611451|611649|611388|611487|611541|611589|611499|611493|611601|611655|611511|611643|611559|611595|611517|611475|611505|611535|611457|611631|611436	4.56e-06	BTO:0000522	0.265758
3	2	Monarch Phenotype		Cleft earlobe	0.0024	NDUFB11|COX7B	611020	611571|611436	3.79e-05	HP:0011265	0.261979
192	5	Monarch Phenotype		Decreased liver function	0.0026	NDUFS4|NDUFB8|CYC1|COX5A|COX6B1	611020	611619|611565|611388|611487|611457	4.11e-05	HP:0001410	0.258503
2189	14	Monarch Phenotype		Abnormality of the genitourinary system	0.0029	NDUFS7|NDUFB10|NDUFB11|NDUFS4|NDUFB8|NDUFS8|COX5A|NDUFV2|NDUFA1|NDUFA11|NDUFB3|COX6B1|NDUFA6|COX7B	611020	611637|611667|611571|611619|611565|611649|611487|611541|611601|611607|611529|611457|611577|611436	4.48e-05	HP:0000119	0.25376
197	5	Monarch Phenotype		Abnormality of hepatobiliary system physiology	0.0029	NDUFS4|NDUFB8|CYC1|COX5A|COX6B1	611020	611619|611565|611388|611487|611457	4.64e-05	HP:0025155	0.25376
70	4	GO Molecular Function		Iron-sulfur cluster binding	0.0032	NDUFS7|UQCRFS1|NDUFS8|NDUFV2	611020	611637|611463|611649|611541	1.36e-05	GO:0051536	0.249485
4	2	Monarch Phenotype		Vitritis	0.0036	NDUFB11|COX7B	611020	611571|611436	5.68e-05	HP:0011531	0.24437
110	4	Monarch Phenotype		Atrioventricular valve regurgitation	0.0046	NDUFB11|NDUFB8|COX6B1|COX7B	611020	611571|611565|611457|611436	7.43e-05	HP:0034376	0.233724
379	6	COMPARTMENTS		Mitochondrial matrix	0.0061	NDUFS7|NDUFA9|NDUFB8|NDUFA7|NDUFS8|NDUFAB1	611020	611637|611553|611565|611625|611649|611535	0.0001	GOCC:0005759	0.221467
1758	12	Monarch Phenotype		Abnormality of movement	0.0064	NDUFS7|NDUFA2|NDUFA9|NDUFS4|NDUFB8|NDUFS8|NDUFV2|NDUFA12|NDUFA4|NDUFA1|UQCRQ|NDUFA13	611020	611637|611661|611553|611619|611565|611649|611541|611589|611493|611601|611511|611517	0.0001	HP:0100022	0.219382
129	4	Monarch Phenotype		Athetosis	0.0083	NDUFA2|NDUFA9|NDUFA1|UQCRQ	611020	611661|611553|611601|611511	0.00013	HP:0002305	0.208092
49	3	Monarch Phenotype		Tricuspid regurgitation	0.009	NDUFB11|COX6B1|COX7B	611020	611571|611457|611436	0.00015	HP:0005180	0.204576
51	3	Monarch Phenotype		Mutism	0.0101	NDUFB11|NDUFA6|COX7B	611020	611571|611577|611436	0.00016	HP:0002300	0.199568
52	3	Monarch Phenotype		Abnormal tricuspid valve physiology	0.0106	NDUFB11|COX6B1|COX7B	611020	611571|611457|611436	0.00017	HP:0031651	0.197469
2125	14	TISSUES		Liver	0.0111	COX5B|NDUFA9|NDUFB10|CYC1|COX5A|NDUFV2|UQCR10|NDUFA4|NDUFA1|UQCRQ|NDUFA5|UQCRB|NDUFAB1|COX6B1	611020	611469|611553|611667|611388|611487|611541|611499|611493|611601|611511|611559|611505|611535|611457	3.22e-05	BTO:0000759	0.195468
5378	23	TISSUES		Viscus	0.0111	NDUFA2|COX5B|NDUFA9|NDUFB10|NDUFC2|NDUFS4|UQCRFS1|UQCRH|CYC1|COX5A|NDUFV2|NDUFA12|UQCR10|NDUFA4|NDUFA1|NDUFA8|UQCRQ|NDUFA5|NDUFA3|NDUFA13|UQCRB|NDUFAB1|COX6B1	611020	611661|611469|611553|611667|611523|611619|611463|611451|611388|611487|611541|611589|611499|611493|611601|611655|611511|611559|611595|611517|611505|611535|611457	3.33e-05	BTO:0001491	0.195468
2206	13	Monarch Phenotype		Abnormal axial skeleton morphology	0.0128	NDUFS7|NDUFA2|NDUFB10|NDUFB11|NDUFC2|NDUFS4|NDUFS8|NDUFV2|NDUFA1|NDUFA11|NDUFB3|NDUFA6|COX7B	611020	611637|611661|611667|611571|611523|611619|611649|611541|611601|611607|611529|611577|611436	0.00021	HP:0009121	0.189279
2865	15	Monarch Phenotype		Abnormality of the head	0.0129	NDUFS7|NDUFA2|NDUFB10|NDUFB11|NDUFC2|NDUFS4|NDUFS8|COX5A|NDUFV2|NDUFA1|NDUFA11|NDUFB3|COX6B1|NDUFA6|COX7B	611020	611637|611661|611667|611571|611523|611619|611649|611487|611541|611601|611607|611529|611457|611577|611436	0.00022	HP:0000234	0.188941
60	3	Monarch Phenotype		Renal tubular acidosis	0.0155	NDUFB8|COX5A|COX6B1	611020	611565|611487|611457	0.00026	HP:0001947	0.180967
60	3	Monarch Phenotype		Hyperammonemia	0.0155	CYC1|COX6B1|NDUFA6	611020	611388|611457|611577	0.00026	HP:0001987	0.180967
307	5	Monarch Phenotype		Developmental regression	0.0207	NDUFS7|NDUFC2|NDUFS4|NDUFB8|NDUFV2	611020	611637|611523|611619|611565|611541	0.00035	HP:0002376	0.168403
494	6	GO Cellular Component		Mitochondrial matrix	0.0228	NDUFS7|NDUFA9|NDUFB8|NDUFA7|NDUFS8|NDUFAB1	611020	611637|611553|611565|611625|611649|611535	0.00041	GO:0005759	0.164207
13	2	Monarch Phenotype		Tricuspid valve prolapse	0.0228	NDUFB11|COX7B	611020	611571|611436	0.00039	HP:0001704	0.164207
14	2	Monarch Phenotype		Mandibular aplasia	0.0259	NDUFB11|COX7B	611020	611571|611436	0.00045	HP:0009939	0.15867
17	2	UniProt Keywords		2Fe-2S	0.0306	UQCRFS1|NDUFV2	611020	611463|611541	0.00064	KW-0001	0.151428
7	2	STRING Clusters		Mitochondrial electron transport, cytochrome c to oxygen	0.0311	COX5B|COX7C	611020	611469|611475	0.00014	CL:11195	0.150724
18	2	UniProt Keywords		Leigh syndrome	0.0317	NDUFS7|NDUFA4	611020	611637|611493	0.00071	KW-0431	0.149894
16	2	Monarch Phenotype		Increased hepatocellular lipid droplets	0.0328	COX5A|COX6B1	611020	611487|611457	0.00057	HP:0006565	0.148413
18	2	Monarch Phenotype		Abnormal fallopian tube morphology	0.0403	NDUFB11|COX7B	611020	611571|611436	0.00071	HP:0011027	0.139469
91	3	Monarch Phenotype		Mitral regurgitation	0.0479	NDUFB11|NDUFB8|COX7B	611020	611571|611565|611436	0.00084	HP:0001653	0.131966

## Sheet: ClusterB_27nodes_16231score_str
# background genes	# genes	category	chart color	description	FDR value	genes	network.SUID	nodes.SUID	p-value	term name	transferred FDR value
93	21	Reactome Pathways		UCH proteinases	9.31e-40	PSMA4|PSMC4|PSMD8|PSMA6|PSMB1|PSMB6|PSMB4|H2AC13|PSMB5|PSMD4|H2AC18|PSMA7|PSMB2|PSMD14|UBA52|PSMA1|PSMD6|UBC|UBB|ADRM1|PSMB3	611020	611175|611292|611208|611244|611238|611256|611262|616692|611268|611280|616770|611286|611232|611226|611178|611250|611274|611184|611190|611202|611214	4.08e-43	HSA-5689603	3.90311
98	21	Reactome Pathways		RUNX1 regulates transcription of genes involved in differentiation of HSCs	1.25e-39	PSMA4|PSMC4|PSMD8|PSMA6|PSMB1|PSMB6|PSMB4|H2BC4|PSMB5|PSMD4|H2AC18|PSMA7|PSMB2|PSMD14|UBA52|PSMA1|PSMD6|UBC|H2BC14|UBB|PSMB3	611020	611175|611292|611208|611244|611238|611256|611262|616764|611268|611280|616770|611286|611232|611226|611178|611250|611274|611184|616707|611190|611214	1.1e-42	HSA-8939236	3.89031
203	23	Reactome Pathways		Ub-specific processing proteases	8.91e-39	PSMA4|PSMC4|PSMD8|PSMA6|PSMB1|PSMB6|PSMB4|H2BC4|H2AC13|PSMB5|PSMD4|H2AC18|PSMA7|PSMB2|PSMD14|UBA52|PSMA1|PSMD6|UBC|H2BC14|UBB|ADRM1|PSMB3	611020	611175|611292|611208|611244|611238|611256|611262|616764|616692|611268|611280|616770|611286|611232|611226|611178|611250|611274|611184|616707|611190|611202|611214	1.22e-41	HSA-5689880	3.80501
111	21	Reactome Pathways		Assembly of the pre-replicative complex	8.91e-39	PSMA4|PSMC4|PSMD8|PSMA6|PSMB1|PSMB6|PSMB4|H2BC4|PSMB5|PSMD4|H2AC18|PSMA7|PSMB2|PSMD14|UBA52|PSMA1|PSMD6|UBC|H2BC14|UBB|PSMB3	611020	611175|611292|611208|611244|611238|611256|611262|616764|611268|611280|616770|611286|611232|611226|611178|611250|611274|611184|616707|611190|611214	1.17e-41	HSA-68867	3.80501
49	18	Reactome Pathways		Regulation of activated PAK-2p34 by proteasome mediated degradation	5.16e-37	PSMA4|PSMC4|PSMD8|PSMA6|PSMB1|PSMB6|PSMB4|PSMB5|PSMD4|PSMA7|PSMB2|PSMD14|UBA52|PSMA1|PSMD6|UBC|UBB|PSMB3	611020	611175|611292|611208|611244|611238|611256|611262|611268|611280|611286|611232|611226|611178|611250|611274|611184|611190|611214	1.36e-39	HSA-211733	3.62874
54	18	Reactome Pathways		SCF-beta-TrCP mediated degradation of Emi1	8.13e-37	PSMA4|PSMC4|PSMD8|PSMA6|PSMB1|PSMB6|PSMB4|PSMB5|PSMD4|PSMA7|PSMB2|PSMD14|UBA52|PSMA1|PSMD6|UBC|UBB|PSMB3	611020	611175|611292|611208|611244|611238|611256|611262|611268|611280|611286|611232|611226|611178|611250|611274|611184|611190|611214	5.98e-39	HSA-174113	3.60899
51	18	Reactome Pathways		Vpu mediated degradation of CD4	8.13e-37	PSMA4|PSMC4|PSMD8|PSMA6|PSMB1|PSMB6|PSMB4|PSMB5|PSMD4|PSMA7|PSMB2|PSMD14|UBA52|PSMA1|PSMD6|UBC|UBB|PSMB3	611020	611175|611292|611208|611244|611238|611256|611262|611268|611280|611286|611232|611226|611178|611250|611274|611184|611190|611214	2.49e-39	HSA-180534	3.60899
53	18	Reactome Pathways		Vif-mediated degradation of APOBEC3G	8.13e-37	PSMA4|PSMC4|PSMD8|PSMA6|PSMB1|PSMB6|PSMB4|PSMB5|PSMD4|PSMA7|PSMB2|PSMD14|UBA52|PSMA1|PSMD6|UBC|UBB|PSMB3	611020	611175|611292|611208|611244|611238|611256|611262|611268|611280|611286|611232|611226|611178|611250|611274|611184|611190|611214	4.49e-39	HSA-180585	3.60899
51	18	Reactome Pathways		Autodegradation of the E3 ubiquitin ligase COP1	8.13e-37	PSMA4|PSMC4|PSMD8|PSMA6|PSMB1|PSMB6|PSMB4|PSMB5|PSMD4|PSMA7|PSMB2|PSMD14|UBA52|PSMA1|PSMD6|UBC|UBB|PSMB3	611020	611175|611292|611208|611244|611238|611256|611262|611268|611280|611286|611232|611226|611178|611250|611274|611184|611190|611214	2.49e-39	HSA-349425	3.60899
54	18	Reactome Pathways		AUF1 (hnRNP D0) binds and destabilizes mRNA	8.13e-37	PSMA4|PSMC4|PSMD8|PSMA6|PSMB1|PSMB6|PSMB4|PSMB5|PSMD4|PSMA7|PSMB2|PSMD14|UBA52|PSMA1|PSMD6|UBC|UBB|PSMB3	611020	611175|611292|611208|611244|611238|611256|611262|611268|611280|611286|611232|611226|611178|611250|611274|611184|611190|611214	5.98e-39	HSA-450408	3.60899
54	18	Reactome Pathways		Degradation of AXIN	8.13e-37	PSMA4|PSMC4|PSMD8|PSMA6|PSMB1|PSMB6|PSMB4|PSMB5|PSMD4|PSMA7|PSMB2|PSMD14|UBA52|PSMA1|PSMD6|UBC|UBB|PSMB3	611020	611175|611292|611208|611244|611238|611256|611262|611268|611280|611286|611232|611226|611178|611250|611274|611184|611190|611214	5.98e-39	HSA-4641257	3.60899
51	18	Reactome Pathways		Ubiquitin Mediated Degradation of Phosphorylated Cdc25A	8.13e-37	PSMA4|PSMC4|PSMD8|PSMA6|PSMB1|PSMB6|PSMB4|PSMB5|PSMD4|PSMA7|PSMB2|PSMD14|UBA52|PSMA1|PSMD6|UBC|UBB|PSMB3	611020	611175|611292|611208|611244|611238|611256|611262|611268|611280|611286|611232|611226|611178|611250|611274|611184|611190|611214	2.49e-39	HSA-69601	3.60899
51	18	Reactome Pathways		Ubiquitin-dependent degradation of Cyclin D	8.13e-37	PSMA4|PSMC4|PSMD8|PSMA6|PSMB1|PSMB6|PSMB4|PSMB5|PSMD4|PSMA7|PSMB2|PSMD14|UBA52|PSMA1|PSMD6|UBC|UBB|PSMB3	611020	611175|611292|611208|611244|611238|611256|611262|611268|611280|611286|611232|611226|611178|611250|611274|611184|611190|611214	2.49e-39	HSA-75815	3.60899
54	18	Reactome Pathways		FBXL7 down-regulates AURKA during mitotic entry and in early mitosis	8.13e-37	PSMA4|PSMC4|PSMD8|PSMA6|PSMB1|PSMB6|PSMB4|PSMB5|PSMD4|PSMA7|PSMB2|PSMD14|UBA52|PSMA1|PSMD6|UBC|UBB|PSMB3	611020	611175|611292|611208|611244|611238|611256|611262|611268|611280|611286|611232|611226|611178|611250|611274|611184|611190|611214	5.98e-39	HSA-8854050	3.60899
53	18	Reactome Pathways		Regulation of RUNX3 expression and activity	8.13e-37	PSMA4|PSMC4|PSMD8|PSMA6|PSMB1|PSMB6|PSMB4|PSMB5|PSMD4|PSMA7|PSMB2|PSMD14|UBA52|PSMA1|PSMD6|UBC|UBB|PSMB3	611020	611175|611292|611208|611244|611238|611256|611262|611268|611280|611286|611232|611226|611178|611250|611274|611184|611190|611214	4.49e-39	HSA-8941858	3.60899
53	18	Reactome Pathways		Negative regulation of NOTCH4 signaling	8.13e-37	PSMA4|PSMC4|PSMD8|PSMA6|PSMB1|PSMB6|PSMB4|PSMB5|PSMD4|PSMA7|PSMB2|PSMD14|UBA52|PSMA1|PSMD6|UBC|UBB|PSMB3	611020	611175|611292|611208|611244|611238|611256|611262|611268|611280|611286|611232|611226|611178|611250|611274|611184|611190|611214	4.49e-39	HSA-9604323	3.60899
51	18	Reactome Pathways		GSK3B and BTRC:CUL1-mediated-degradation of NFE2L2	8.13e-37	PSMA4|PSMC4|PSMD8|PSMA6|PSMB1|PSMB6|PSMB4|PSMB5|PSMD4|PSMA7|PSMB2|PSMD14|UBA52|PSMA1|PSMD6|UBC|UBB|PSMB3	611020	611175|611292|611208|611244|611238|611256|611262|611268|611280|611286|611232|611226|611178|611250|611274|611184|611190|611214	2.49e-39	HSA-9762114	3.60899
55	18	Reactome Pathways		Hh mutants are degraded by ERAD	8.24e-37	PSMA4|PSMC4|PSMD8|PSMA6|PSMB1|PSMB6|PSMB4|PSMB5|PSMD4|PSMA7|PSMB2|PSMD14|UBA52|PSMA1|PSMD6|UBC|UBB|PSMB3	611020	611175|611292|611208|611244|611238|611256|611262|611268|611280|611286|611232|611226|611178|611250|611274|611184|611190|611214	7.94e-39	HSA-5362768	3.60841
56	18	Reactome Pathways		Degradation of DVL	9.58e-37	PSMA4|PSMC4|PSMD8|PSMA6|PSMB1|PSMB6|PSMB4|PSMB5|PSMD4|PSMA7|PSMB2|PSMD14|UBA52|PSMA1|PSMD6|UBC|UBB|PSMB3	611020	611175|611292|611208|611244|611238|611256|611262|611268|611280|611286|611232|611226|611178|611250|611274|611184|611190|611214	1.05e-38	HSA-4641258	3.60186
58	18	Reactome Pathways		NIK-->noncanonical NF-kB signaling	1.53e-36	PSMA4|PSMC4|PSMD8|PSMA6|PSMB1|PSMB6|PSMB4|PSMB5|PSMD4|PSMA7|PSMB2|PSMD14|UBA52|PSMA1|PSMD6|UBC|UBB|PSMB3	611020	611175|611292|611208|611244|611238|611256|611262|611268|611280|611286|611232|611226|611178|611250|611274|611184|611190|611214	1.81e-38	HSA-5676590	3.58153
59	18	Reactome Pathways		SCF(Skp2)-mediated degradation of p27/p21	1.86e-36	PSMA4|PSMC4|PSMD8|PSMA6|PSMB1|PSMB6|PSMB4|PSMB5|PSMD4|PSMA7|PSMB2|PSMD14|UBA52|PSMA1|PSMD6|UBC|UBB|PSMB3	611020	611175|611292|611208|611244|611238|611256|611262|611268|611280|611286|611232|611226|611178|611250|611274|611184|611190|611214	2.36e-38	HSA-187577	3.57305
59	18	Reactome Pathways		Dectin-1 mediated noncanonical NF-kB signaling	1.86e-36	PSMA4|PSMC4|PSMD8|PSMA6|PSMB1|PSMB6|PSMB4|PSMB5|PSMD4|PSMA7|PSMB2|PSMD14|UBA52|PSMA1|PSMD6|UBC|UBB|PSMB3	611020	611175|611292|611208|611244|611238|611256|611262|611268|611280|611286|611232|611226|611178|611250|611274|611184|611190|611214	2.36e-38	HSA-5607761	3.57305
59	18	Reactome Pathways		Degradation of GLI1 by the proteasome	1.86e-36	PSMA4|PSMC4|PSMD8|PSMA6|PSMB1|PSMB6|PSMB4|PSMB5|PSMD4|PSMA7|PSMB2|PSMD14|UBA52|PSMA1|PSMD6|UBC|UBB|PSMB3	611020	611175|611292|611208|611244|611238|611256|611262|611268|611280|611286|611232|611226|611178|611250|611274|611184|611190|611214	2.36e-38	HSA-5610780	3.57305
59	18	Reactome Pathways		Degradation of GLI2 by the proteasome	1.86e-36	PSMA4|PSMC4|PSMD8|PSMA6|PSMB1|PSMB6|PSMB4|PSMB5|PSMD4|PSMA7|PSMB2|PSMD14|UBA52|PSMA1|PSMD6|UBC|UBB|PSMB3	611020	611175|611292|611208|611244|611238|611256|611262|611268|611280|611286|611232|611226|611178|611250|611274|611184|611190|611214	2.36e-38	HSA-5610783	3.57305
59	18	Reactome Pathways		GLI3 is processed to GLI3R by the proteasome	1.86e-36	PSMA4|PSMC4|PSMD8|PSMA6|PSMB1|PSMB6|PSMB4|PSMB5|PSMD4|PSMA7|PSMB2|PSMD14|UBA52|PSMA1|PSMD6|UBC|UBB|PSMB3	611020	611175|611292|611208|611244|611238|611256|611262|611268|611280|611286|611232|611226|611178|611250|611274|611184|611190|611214	2.36e-38	HSA-5610785	3.57305
60	18	Reactome Pathways		Defective CFTR causes cystic fibrosis	2.06e-36	PSMA4|PSMC4|PSMD8|PSMA6|PSMB1|PSMB6|PSMB4|PSMB5|PSMD4|PSMA7|PSMB2|PSMD14|UBA52|PSMA1|PSMD6|UBC|UBB|PSMB3	611020	611175|611292|611208|611244|611238|611256|611262|611268|611280|611286|611232|611226|611178|611250|611274|611184|611190|611214	3.06e-38	HSA-5678895	3.56861
63	18	Reactome Pathways		Autodegradation of Cdh1 by Cdh1:APC/C	4.29e-36	PSMA4|PSMC4|PSMD8|PSMA6|PSMB1|PSMB6|PSMB4|PSMB5|PSMD4|PSMA7|PSMB2|PSMD14|UBA52|PSMA1|PSMD6|UBC|UBB|PSMB3	611020	611175|611292|611208|611244|611238|611256|611262|611268|611280|611286|611232|611226|611178|611250|611274|611184|611190|611214	6.57e-38	HSA-174084	3.53675
63	18	Reactome Pathways		Asymmetric localization of PCP proteins	4.29e-36	PSMA4|PSMC4|PSMD8|PSMA6|PSMB1|PSMB6|PSMB4|PSMB5|PSMD4|PSMA7|PSMB2|PSMD14|UBA52|PSMA1|PSMD6|UBC|UBB|PSMB3	611020	611175|611292|611208|611244|611238|611256|611262|611268|611280|611286|611232|611226|611178|611250|611274|611184|611190|611214	6.57e-38	HSA-4608870	3.53675
64	18	Reactome Pathways		Oxygen-dependent proline hydroxylation of Hypoxia-inducible Factor Alpha	5.19e-36	PSMA4|PSMC4|PSMD8|PSMA6|PSMB1|PSMB6|PSMB4|PSMB5|PSMD4|PSMA7|PSMB2|PSMD14|UBA52|PSMA1|PSMD6|UBC|UBB|PSMB3	611020	611175|611292|611208|611244|611238|611256|611262|611268|611280|611286|611232|611226|611178|611250|611274|611184|611190|611214	8.42e-38	HSA-1234176	3.52848
64	18	Reactome Pathways		Hedgehog ligand biogenesis	5.19e-36	PSMA4|PSMC4|PSMD8|PSMA6|PSMB1|PSMB6|PSMB4|PSMB5|PSMD4|PSMA7|PSMB2|PSMD14|UBA52|PSMA1|PSMD6|UBC|UBB|PSMB3	611020	611175|611292|611208|611244|611238|611256|611262|611268|611280|611286|611232|611226|611178|611250|611274|611184|611190|611214	8.42e-38	HSA-5358346	3.52848
66	18	Reactome Pathways		Activation of NF-kappaB in B cells	7.61e-36	PSMA4|PSMC4|PSMD8|PSMA6|PSMB1|PSMB6|PSMB4|PSMB5|PSMD4|PSMA7|PSMB2|PSMD14|UBA52|PSMA1|PSMD6|UBC|UBB|PSMB3	611020	611175|611292|611208|611244|611238|611256|611262|611268|611280|611286|611232|611226|611178|611250|611274|611184|611190|611214	1.37e-37	HSA-1169091	3.51186
67	18	Reactome Pathways		APC/C:Cdc20 mediated degradation of Securin	9.2e-36	PSMA4|PSMC4|PSMD8|PSMA6|PSMB1|PSMB6|PSMB4|PSMB5|PSMD4|PSMA7|PSMB2|PSMD14|UBA52|PSMA1|PSMD6|UBC|UBB|PSMB3	611020	611175|611292|611208|611244|611238|611256|611262|611268|611280|611286|611232|611226|611178|611250|611274|611184|611190|611214	1.73e-37	HSA-174154	3.50362
67	18	Reactome Pathways		Regulation of RAS by GAPs	9.2e-36	PSMA4|PSMC4|PSMD8|PSMA6|PSMB1|PSMB6|PSMB4|PSMB5|PSMD4|PSMA7|PSMB2|PSMD14|UBA52|PSMA1|PSMD6|UBC|UBB|PSMB3	611020	611175|611292|611208|611244|611238|611256|611262|611268|611280|611286|611232|611226|611178|611250|611274|611184|611190|611214	1.73e-37	HSA-5658442	3.50362
68	18	Reactome Pathways		Regulation of PTEN stability and activity	1.11e-35	PSMA4|PSMC4|PSMD8|PSMA6|PSMB1|PSMB6|PSMB4|PSMB5|PSMD4|PSMA7|PSMB2|PSMD14|UBA52|PSMA1|PSMD6|UBC|UBB|PSMB3	611020	611175|611292|611208|611244|611238|611256|611262|611268|611280|611286|611232|611226|611178|611250|611274|611184|611190|611214	2.19e-37	HSA-8948751	3.49547
70	18	Reactome Pathways		Orc1 removal from chromatin	1.72e-35	PSMA4|PSMC4|PSMD8|PSMA6|PSMB1|PSMB6|PSMB4|PSMB5|PSMD4|PSMA7|PSMB2|PSMD14|UBA52|PSMA1|PSMD6|UBC|UBB|PSMB3	611020	611175|611292|611208|611244|611238|611256|611262|611268|611280|611286|611232|611226|611178|611250|611274|611184|611190|611214	3.47e-37	HSA-68949	3.47645
72	18	Reactome Pathways		Cdc20:Phospho-APC/C mediated degradation of Cyclin A	2.64e-35	PSMA4|PSMC4|PSMD8|PSMA6|PSMB1|PSMB6|PSMB4|PSMB5|PSMD4|PSMA7|PSMB2|PSMD14|UBA52|PSMA1|PSMD6|UBC|UBB|PSMB3	611020	611175|611292|611208|611244|611238|611256|611262|611268|611280|611286|611232|611226|611178|611250|611274|611184|611190|611214	5.43e-37	HSA-174184	3.45784
72	18	Reactome Pathways		CDK-mediated phosphorylation and removal of Cdc6	2.64e-35	PSMA4|PSMC4|PSMD8|PSMA6|PSMB1|PSMB6|PSMB4|PSMB5|PSMD4|PSMA7|PSMB2|PSMD14|UBA52|PSMA1|PSMD6|UBC|UBB|PSMB3	611020	611175|611292|611208|611244|611238|611256|611262|611268|611280|611286|611232|611226|611178|611250|611274|611184|611190|611214	5.43e-37	HSA-69017	3.45784
72	18	Reactome Pathways		Regulation of RUNX2 expression and activity	2.64e-35	PSMA4|PSMC4|PSMD8|PSMA6|PSMB1|PSMB6|PSMB4|PSMB5|PSMD4|PSMA7|PSMB2|PSMD14|UBA52|PSMA1|PSMD6|UBC|UBB|PSMB3	611020	611175|611292|611208|611244|611238|611256|611262|611268|611280|611286|611232|611226|611178|611250|611274|611184|611190|611214	5.43e-37	HSA-8939902	3.45784
73	18	Reactome Pathways		APC/C:Cdh1 mediated degradation of Cdc20 and other APC/C:Cdh1 targeted proteins in late mitosis/early G1	3.03e-35	PSMA4|PSMC4|PSMD8|PSMA6|PSMB1|PSMB6|PSMB4|PSMB5|PSMD4|PSMA7|PSMB2|PSMD14|UBA52|PSMA1|PSMD6|UBC|UBB|PSMB3	611020	611175|611292|611208|611244|611238|611256|611262|611268|611280|611286|611232|611226|611178|611250|611274|611184|611190|611214	6.77e-37	HSA-174178	3.45186
149	20	Reactome Pathways		G2/M Checkpoints	5.08e-35	PSMA4|PSMC4|PSMD8|PSMA6|PSMB1|PSMB6|PSMB4|H2BC4|PSMB5|PSMD4|PSMA7|PSMB2|PSMD14|UBA52|PSMA1|PSMD6|UBC|H2BC14|UBB|PSMB3	611020	611175|611292|611208|611244|611238|611256|611262|616764|611268|611280|611286|611232|611226|611178|611250|611274|611184|616707|611190|611214	1.2e-36	HSA-69481	3.42941
201	21	Reactome Pathways		TCF dependent signaling in response to WNT	5.27e-35	PSMA4|PSMC4|PSMD8|PSMA6|PSMB1|PSMB6|PSMB4|H2BC4|PSMB5|PSMD4|H2AC18|PSMA7|PSMB2|PSMD14|UBA52|PSMA1|PSMD6|UBC|H2BC14|UBB|PSMB3	611020	611175|611292|611208|611244|611238|611256|611262|616764|611268|611280|616770|611286|611232|611226|611178|611250|611274|611184|616707|611190|611214	1.27e-36	HSA-201681	3.42782
77	18	Reactome Pathways		The role of GTSE1 in G2/M progression after G2 checkpoint	6.37e-35	PSMA4|PSMC4|PSMD8|PSMA6|PSMB1|PSMB6|PSMB4|PSMB5|PSMD4|PSMA7|PSMB2|PSMD14|UBA52|PSMA1|PSMD6|UBC|UBB|PSMB3	611020	611175|611292|611208|611244|611238|611256|611262|611268|611280|611286|611232|611226|611178|611250|611274|611184|611190|611214	1.59e-36	HSA-8852276	3.41959
204	21	Reactome Pathways		Signaling by NOTCH	6.49e-35	PSMA4|PSMC4|PSMD8|PSMA6|PSMB1|PSMB6|PSMB4|H2BC4|PSMB5|PSMD4|H2AC18|PSMA7|PSMB2|PSMD14|UBA52|PSMA1|PSMD6|UBC|H2BC14|UBB|PSMB3	611020	611175|611292|611208|611244|611238|611256|611262|616764|611268|611280|616770|611286|611232|611226|611178|611250|611274|611184|616707|611190|611214	1.71e-36	HSA-157118	3.41878
82	18	Reactome Pathways		Degradation of beta-catenin by the destruction complex	1.54e-34	PSMA4|PSMC4|PSMD8|PSMA6|PSMB1|PSMB6|PSMB4|PSMB5|PSMD4|PSMA7|PSMB2|PSMD14|UBA52|PSMA1|PSMD6|UBC|UBB|PSMB3	611020	611175|611292|611208|611244|611238|611256|611262|611268|611280|611286|611232|611226|611178|611250|611274|611184|611190|611214	4.38e-36	HSA-195253	3.38125
82	18	Reactome Pathways		FCERI mediated NF-kB activation	1.54e-34	PSMA4|PSMC4|PSMD8|PSMA6|PSMB1|PSMB6|PSMB4|PSMB5|PSMD4|PSMA7|PSMB2|PSMD14|UBA52|PSMA1|PSMD6|UBC|UBB|PSMB3	611020	611175|611292|611208|611244|611238|611256|611262|611268|611280|611286|611232|611226|611178|611250|611274|611184|611190|611214	4.38e-36	HSA-2871837	3.38125
84	18	Reactome Pathways		Hedgehog on state	2.17e-34	PSMA4|PSMC4|PSMD8|PSMA6|PSMB1|PSMB6|PSMB4|PSMB5|PSMD4|PSMA7|PSMB2|PSMD14|UBA52|PSMA1|PSMD6|UBC|UBB|PSMB3	611020	611175|611292|611208|611244|611238|611256|611262|611268|611280|611286|611232|611226|611178|611250|611274|611184|611190|611214	6.46e-36	HSA-5632684	3.36635
88	18	Reactome Pathways		MAPK6/MAPK4 signaling	4.3e-34	PSMA4|PSMC4|PSMD8|PSMA6|PSMB1|PSMB6|PSMB4|PSMB5|PSMD4|PSMA7|PSMB2|PSMD14|UBA52|PSMA1|PSMD6|UBC|UBB|PSMB3	611020	611175|611292|611208|611244|611238|611256|611262|611268|611280|611286|611232|611226|611178|611250|611274|611184|611190|611214	1.37e-35	HSA-5687128	3.33665
89	18	Reactome Pathways		ER-Phagosome pathway	5.09e-34	PSMA4|PSMC4|PSMD8|PSMA6|PSMB1|PSMB6|PSMB4|PSMB5|PSMD4|PSMA7|PSMB2|PSMD14|UBA52|PSMA1|PSMD6|UBC|UBB|PSMB3	611020	611175|611292|611208|611244|611238|611256|611262|611268|611280|611286|611232|611226|611178|611250|611274|611184|611190|611214	1.65e-35	HSA-1236974	3.32933
92	18	Reactome Pathways		Downstream TCR signaling	8.4e-34	PSMA4|PSMC4|PSMD8|PSMA6|PSMB1|PSMB6|PSMB4|PSMB5|PSMD4|PSMA7|PSMB2|PSMD14|UBA52|PSMA1|PSMD6|UBC|UBB|PSMB3	611020	611175|611292|611208|611244|611238|611256|611262|611268|611280|611286|611232|611226|611178|611250|611274|611184|611190|611214	2.83e-35	HSA-202424	3.30757
102	18	Reactome Pathways		ABC-family proteins mediated transport	4.33e-33	PSMA4|PSMC4|PSMD8|PSMA6|PSMB1|PSMB6|PSMB4|PSMB5|PSMD4|PSMA7|PSMB2|PSMD14|UBA52|PSMA1|PSMD6|UBC|UBB|PSMB3	611020	611175|611292|611208|611244|611238|611256|611262|611268|611280|611286|611232|611226|611178|611250|611274|611184|611190|611214	1.54e-34	HSA-382556	3.23635
111	18	Reactome Pathways		Interleukin-1 signaling	1.69e-32	PSMA4|PSMC4|PSMD8|PSMA6|PSMB1|PSMB6|PSMB4|PSMB5|PSMD4|PSMA7|PSMB2|PSMD14|UBA52|PSMA1|PSMD6|UBC|UBB|PSMB3	611020	611175|611292|611208|611244|611238|611256|611262|611268|611280|611286|611232|611226|611178|611250|611274|611184|611190|611214	6.21e-34	HSA-9020702	3.17721
42	16	STRING Clusters		Proteasome	1.87e-31	PSMA4|PSMC4|PSMD8|PSMA6|PSMB1|PSMB6|PSMB4|PSMB5|PSMD4|PSMA7|PSMB2|PSMD14|PSMA1|PSMD6|ADRM1|PSMB3	611020	611175|611292|611208|611244|611238|611256|611262|611268|611280|611286|611232|611226|611250|611274|611202|611214	4.08e-35	CL:3706	3.07282
52	16	UniProt Keywords		Proteasome	5.02e-31	PSMA4|PSMC4|PSMD8|PSMA6|PSMB1|PSMB6|PSMB4|PSMB5|PSMD4|PSMA7|PSMB2|PSMD14|PSMA1|PSMD6|ADRM1|PSMB3	611020	611175|611292|611208|611244|611238|611256|611262|611268|611280|611286|611232|611226|611250|611274|611202|611214	7.47e-34	KW-0647	3.02993
49	15	Reactome Pathways		Cross-presentation of soluble exogenous antigens (endosomes)	3.01e-30	PSMA4|PSMC4|PSMD8|PSMA6|PSMB1|PSMB6|PSMB4|PSMB5|PSMD4|PSMA7|PSMB2|PSMD14|PSMA1|PSMD6|PSMB3	611020	611175|611292|611208|611244|611238|611256|611262|611268|611280|611286|611232|611226|611250|611274|611214	1.33e-31	HSA-1236978	2.95214
50	15	Reactome Pathways		Regulation of ornithine decarboxylase (ODC)	3.87e-30	PSMA4|PSMC4|PSMD8|PSMA6|PSMB1|PSMB6|PSMB4|PSMB5|PSMD4|PSMA7|PSMB2|PSMD14|PSMA1|PSMD6|PSMB3	611020	611175|611292|611208|611244|611238|611256|611262|611268|611280|611286|611232|611226|611250|611274|611214	1.73e-31	HSA-350562	2.94123
62	16	WikiPathways		Proteasome degradation	6.79e-30	PSMA4|PSMC4|PSMD8|PSMA6|PSMB1|PSMB6|PSMB4|PSMB5|PSMD4|PSMA7|PSMB2|PSMA1|PSMD6|UBC|UBB|PSMB3	611020	611175|611292|611208|611244|611238|611256|611262|611268|611280|611286|611232|611250|611274|611184|611190|611214	8.69e-33	WP183	2.91681
43	15	KEGG Pathways		Proteasome	8.37e-30	PSMA4|PSMC4|PSMD8|PSMA6|PSMB1|PSMB6|PSMB4|PSMB5|PSMD4|PSMA7|PSMB2|PSMD14|PSMA1|ADRM1|PSMB3	611020	611175|611292|611208|611244|611238|611256|611262|611268|611280|611286|611232|611226|611250|611202|611214	2.49e-32	hsa03050	2.90773
382	21	Reactome Pathways		M Phase	1.13e-29	PSMA4|PSMC4|PSMD8|PSMA6|PSMB1|PSMB6|PSMB4|H2BC4|PSMB5|PSMD4|H2AC18|PSMA7|PSMB2|PSMD14|UBA52|PSMA1|PSMD6|UBC|H2BC14|UBB|PSMB3	611020	611175|611292|611208|611244|611238|611256|611262|616764|611268|611280|616770|611286|611232|611226|611178|611250|611274|611184|616707|611190|611214	5.16e-31	HSA-68886	2.89469
61	16	GO Cellular Component		Proteasome complex	1.42e-29	PSMA4|PSMC4|PSMD8|PSMA6|PSMB1|PSMB6|PSMB4|PSMB5|PSMD4|PSMA7|PSMB2|PSMD14|PSMA1|PSMD6|ADRM1|PSMB3	611020	611175|611292|611208|611244|611238|611256|611262|611268|611280|611286|611232|611226|611250|611274|611202|611214	6.91e-33	GO:0000502	2.88477
169	18	Reactome Pathways		Regulation of expression of SLITs and ROBOs	1.57e-29	PSMA4|PSMC4|PSMD8|PSMA6|PSMB1|PSMB6|PSMB4|PSMB5|PSMD4|PSMA7|PSMB2|PSMD14|UBA52|PSMA1|PSMD6|UBC|UBB|PSMB3	611020	611175|611292|611208|611244|611238|611256|611262|611268|611280|611286|611232|611226|611178|611250|611274|611184|611190|611214	7.21e-31	HSA-9010553	2.88041
62	16	COMPARTMENTS		Proteasome complex	2e-29	PSMA4|PSMC4|PSMD8|PSMA6|PSMB1|PSMB6|PSMB4|PSMB5|PSMD4|PSMA7|PSMB2|PSMD14|PSMA1|PSMD6|ADRM1|PSMB3	611020	611175|611292|611208|611244|611238|611256|611262|611268|611280|611286|611232|611226|611250|611274|611202|611214	8.69e-33	GOCC:0000502	2.8699
146	18	STRING Clusters		Mixed, incl. Oxygen-dependent proline hydroxylation of Hypoxia-inducible Factor Alpha, and Ubiquitin conjugating enzyme activity	5.55e-29	PSMA4|PSMC4|PSMD8|PSMA6|PSMB1|PSMB6|PSMB4|PSMB5|PSMD4|PSMA7|PSMB2|PSMD14|UBA52|PSMA1|PSMD6|UBB|ADRM1|PSMB3	611020	611175|611292|611208|611244|611238|611256|611262|611268|611280|611286|611232|611226|611178|611250|611274|611190|611202|611214	6.06e-32	CL:3694	2.82557
189	18	Reactome Pathways		Separation of Sister Chromatids	1.01e-28	PSMA4|PSMC4|PSMD8|PSMA6|PSMB1|PSMB6|PSMB4|PSMB5|PSMD4|PSMA7|PSMB2|PSMD14|UBA52|PSMA1|PSMD6|UBC|UBB|PSMB3	611020	611175|611292|611208|611244|611238|611256|611262|611268|611280|611286|611232|611226|611178|611250|611274|611184|611190|611214	4.84e-30	HSA-2467813	2.79957
242	18	Reactome Pathways		Neddylation	6.49e-27	PSMA4|PSMC4|PSMD8|PSMA6|PSMB1|PSMB6|PSMB4|PSMB5|PSMD4|PSMA7|PSMB2|PSMD14|UBA52|PSMA1|PSMD6|UBC|UBB|PSMB3	611020	611175|611292|611208|611244|611238|611256|611262|611268|611280|611286|611232|611226|611178|611250|611274|611184|611190|611214	3.36e-28	HSA-8951664	2.61878
236	18	KEGG Pathways		Parkinson disease	3.66e-26	PSMA4|PSMC4|PSMD8|PSMA6|PSMB1|PSMB6|PSMB4|PSMB5|PSMD4|PSMA7|PSMB2|PSMD14|UBA52|PSMA1|UBC|UBB|ADRM1|PSMB3	611020	611175|611292|611208|611244|611238|611256|611262|611268|611280|611286|611232|611226|611178|611250|611184|611190|611202|611214	2.18e-28	hsa05012	2.54365
303	18	Reactome Pathways		Antigen processing: Ubiquitination & Proteasome degradation	3.03e-25	PSMA4|PSMC4|PSMD8|PSMA6|PSMB1|PSMB6|PSMB4|PSMB5|PSMD4|PSMA7|PSMB2|PSMD14|UBA52|PSMA1|PSMD6|UBC|UBB|PSMB3	611020	611175|611292|611208|611244|611238|611256|611262|611268|611280|611286|611232|611226|611178|611250|611274|611184|611190|611214	1.63e-26	HSA-983168	2.45186
917	22	Reactome Pathways		Infectious disease	7.38e-24	PSMA4|PSMC4|PSMD8|PSMA6|PSMB1|PSMB6|PSMB4|H2BC4|H2AC13|PSMB5|PSMD4|H2AC18|PSMA7|PSMB2|PSMD14|UBA52|PSMA1|PSMD6|UBC|H2BC14|UBB|PSMB3	611020	611175|611292|611208|611244|611238|611256|611262|616764|616692|611268|611280|616770|611286|611232|611226|611178|611250|611274|611184|616707|611190|611214	4.11e-25	HSA-5663205	2.31319
747	21	Reactome Pathways		Cellular responses to stress	8.09e-24	PSMA4|PSMC4|PSMD8|PSMA6|PSMB1|PSMB6|PSMB4|H2BC4|PSMB5|PSMD4|H2AC18|PSMA7|PSMB2|PSMD14|UBA52|PSMA1|PSMD6|UBC|H2BC14|UBB|PSMB3	611020	611175|611292|611208|611244|611238|611256|611262|616764|611268|611280|616770|611286|611232|611226|611178|611250|611274|611184|616707|611190|611214	4.54e-25	HSA-2262752	2.30921
135	15	KEGG Pathways		Spinocerebellar ataxia	1.44e-23	PSMA4|PSMC4|PSMD8|PSMA6|PSMB1|PSMB6|PSMB4|PSMB5|PSMD4|PSMA7|PSMB2|PSMD14|PSMA1|ADRM1|PSMB3	611020	611175|611292|611208|611244|611238|611256|611262|611268|611280|611286|611232|611226|611250|611202|611214	1.29e-25	hsa05017	2.28416
31	12	STRING Clusters		Proteasome regulatory particle, and Proteasome alpha-type subunit	2.07e-23	PSMA4|PSMC4|PSMD8|PSMA6|PSMB6|PSMB5|PSMD4|PSMA7|PSMB2|PSMD14|PSMD6|ADRM1	611020	611175|611292|611208|611244|611256|611268|611280|611286|611232|611226|611274|611202	3.61e-26	CL:3707	2.2684
260	16	WikiPathways		Alzheimers disease and miRNA effects	6.18e-21	PSMA4|PSMC4|PSMD8|PSMA6|PSMB1|PSMB6|PSMB4|PSMB5|PSMD4|PSMA7|PSMB2|PSMD14|PSMA1|PSMD6|ADRM1|PSMB3	611020	611175|611292|611208|611244|611238|611256|611262|611268|611280|611286|611232|611226|611250|611274|611202|611214	1.58e-23	WP2059	2.0209
260	16	WikiPathways		Alzheimers disease	6.18e-21	PSMA4|PSMC4|PSMD8|PSMA6|PSMB1|PSMB6|PSMB4|PSMB5|PSMD4|PSMA7|PSMB2|PSMD14|PSMA1|PSMD6|ADRM1|PSMB3	611020	611175|611292|611208|611244|611238|611256|611262|611268|611280|611286|611232|611226|611250|611274|611202|611214	1.58e-23	WP5124	2.0209
1108	21	Reactome Pathways		Developmental Biology	2.44e-20	PSMA4|PSMC4|PSMD8|PSMA6|PSMB1|PSMB6|PSMB4|H2BC4|PSMB5|PSMD4|H2AC18|PSMA7|PSMB2|PSMD14|UBA52|PSMA1|PSMD6|UBC|H2BC14|UBB|PSMB3	611020	611175|611292|611208|611244|611238|611256|611262|616764|611268|611280|616770|611286|611232|611226|611178|611250|611274|611184|616707|611190|611214	1.45e-21	HSA-1266738	1.96126
21	10	UniProt Keywords		Threonine protease	5.04e-20	PSMA4|PSMA6|PSMB1|PSMB6|PSMB4|PSMB5|PSMA7|PSMB2|PSMA1|PSMB3	611020	611175|611244|611238|611256|611262|611268|611286|611232|611250|611214	1.5e-22	KW-0888	1.92976
20	10	GO Cellular Component		Proteasome core complex	5.21e-20	PSMA4|PSMA6|PSMB1|PSMB6|PSMB4|PSMB5|PSMA7|PSMB2|PSMA1|PSMB3	611020	611175|611244|611238|611256|611262|611268|611286|611232|611250|611214	1.02e-22	GO:0005839	1.92832
368	16	Reactome Pathways		Metabolism of amino acids and derivatives	5.57e-20	PSMA4|PSMC4|PSMD8|PSMA6|PSMB1|PSMB6|PSMB4|PSMB5|PSMD4|PSMA7|PSMB2|PSMD14|UBA52|PSMA1|PSMD6|PSMB3	611020	611175|611292|611208|611244|611238|611256|611262|611268|611280|611286|611232|611226|611178|611250|611274|611214	3.34e-21	HSA-71291	1.92541
21	10	COMPARTMENTS		Proteasome core complex	8.63e-20	PSMA4|PSMA6|PSMB1|PSMB6|PSMB4|PSMB5|PSMA7|PSMB2|PSMA1|PSMB3	611020	611175|611244|611238|611256|611262|611268|611286|611232|611250|611214	1.5e-22	GOCC:0005839	1.9064
263	15	KEGG Pathways		Prion disease	1.48e-19	PSMA4|PSMC4|PSMD8|PSMA6|PSMB1|PSMB6|PSMB4|PSMB5|PSMD4|PSMA7|PSMB2|PSMD14|PSMA1|ADRM1|PSMB3	611020	611175|611292|611208|611244|611238|611256|611262|611268|611280|611286|611232|611226|611250|611202|611214	1.76e-21	hsa05020	1.88297
19	10	Pfam		Proteasome subunit	1.57e-19	PSMA4|PSMA6|PSMB1|PSMB6|PSMB4|PSMB5|PSMA7|PSMB2|PSMA1|PSMB3	611020	611175|611244|611238|611256|611262|611268|611286|611232|611250|611214	6.79e-23	PF00227	1.88041
589	19	GO Biological Process		Modification-dependent protein catabolic process	4.08e-19	PSMA4|PSMC4|PSMD8|PSMA6|PSMB1|PSMB6|PSMB4|PSMB5|PSMD4|PSMA7|PSMB2|PSMD14|UBA52|PSMA1|PSMD6|UBC|UBB|ADRM1|PSMB3	611020	611175|611292|611208|611244|611238|611256|611262|611268|611280|611286|611232|611226|611178|611250|611274|611184|611190|611202|611214	2.6e-23	GO:0019941	1.83893
19	10	InterPro Domains		Proteasome, subunit alpha/beta	4.87e-19	PSMA4|PSMA6|PSMB1|PSMB6|PSMB4|PSMB5|PSMA7|PSMB2|PSMA1|PSMB3	611020	611175|611244|611238|611256|611262|611268|611286|611232|611250|611214	6.79e-23	IPR001353	1.83125
295	15	KEGG Pathways		Huntington disease	6.19e-19	PSMA4|PSMC4|PSMD8|PSMA6|PSMB1|PSMB6|PSMB4|PSMB5|PSMD4|PSMA7|PSMB2|PSMD14|PSMA1|ADRM1|PSMB3	611020	611175|611292|611208|611244|611238|611256|611262|611268|611280|611286|611232|611226|611250|611202|611214	9.21e-21	hsa05016	1.82083
347	16	GO Biological Process		Proteasome-mediated ubiquitin-dependent protein catabolic process	5.29e-18	PSMA4|PSMC4|PSMD8|PSMA6|PSMB1|PSMB6|PSMB4|PSMB5|PSMD4|PSMA7|PSMB2|PSMD14|PSMA1|PSMD6|ADRM1|PSMB3	611020	611175|611292|611208|611244|611238|611256|611262|611268|611280|611286|611232|611226|611250|611274|611202|611214	1.35e-21	GO:0043161	1.72765
350	15	KEGG Pathways		Amyotrophic lateral sclerosis	6.1e-18	PSMA4|PSMC4|PSMD8|PSMA6|PSMB1|PSMB6|PSMB4|PSMB5|PSMD4|PSMA7|PSMB2|PSMD14|PSMA1|ADRM1|PSMB3	611020	611175|611292|611208|611244|611238|611256|611262|611268|611280|611286|611232|611226|611250|611202|611214	1.09e-19	hsa05014	1.72147
354	15	KEGG Pathways		Alzheimer disease	6.16e-18	PSMA4|PSMC4|PSMD8|PSMA6|PSMB1|PSMB6|PSMB4|PSMB5|PSMD4|PSMA7|PSMB2|PSMD14|PSMA1|ADRM1|PSMB3	611020	611175|611292|611208|611244|611238|611256|611262|611268|611280|611286|611232|611226|611250|611202|611214	1.28e-19	hsa05010	1.72104
35	10	InterPro Domains		Nucleophile aminohydrolases, N-terminal	3.83e-17	PSMA4|PSMA6|PSMB1|PSMB6|PSMB4|PSMB5|PSMA7|PSMB2|PSMA1|PSMB3	611020	611175|611244|611238|611256|611262|611268|611286|611232|611250|611214	1.07e-20	IPR029055	1.64168
12	7	InterPro Domains		Proteasome beta-type subunit, conserved site	4.6e-13	PSMA4|PSMB1|PSMB6|PSMB4|PSMB5|PSMB2|PSMB3	611020	611175|611238|611256|611262|611268|611232|611214	1.92e-16	IPR016050	1.23372
4169	25	GO Cellular Component		Nucleoplasm	1.11e-12	PSMA4|PSMC4|PSMD8|PSMA6|PSMB1|PSMB6|PSMB4|H2BC4|H2BC7|PSMB5|PSMD4|PSMA7|PSMB2|DOT1L|PSMD14|UBA52|PSMA1|PSMD6|UBC|H2BC8|H2BC14|UBB|ADRM1|PSMB3|H2BC6	611020	611175|611292|611208|611244|611238|611256|611262|616764|616758|611268|611280|611286|611232|615213|611226|611178|611250|611274|611184|619173|616707|611190|611202|611214|616728	3.26e-15	GO:0005654	1.19547
824	16	TISSUES		Embryo	2.07e-12	PSMA4|PSMC4|PSMD8|PSMA6|PSMB1|PSMB6|PSMB4|PSMB5|PSMD4|PSMA7|PSMB2|PSMD14|PSMA1|PSMD6|ADRM1|PSMB3	611020	611175|611292|611208|611244|611238|611256|611262|611268|611280|611286|611232|611226|611250|611274|611202|611214	8.54e-16	BTO:0000379	1.1684
2096	20	GO Cellular Component		Extracellular exosome	4.62e-12	PSMA4|PSMA6|PSMB1|PSMB6|PSMB4|H2BC4|H2BC7|H2AC13|PSMB5|H2AC18|PSMA7|PSMB2|UBA52|PSMA1|UBC|H2BC8|H2BC14|UBB|PSMB3|H2BC6	611020	611175|611244|611238|611256|611262|616764|616758|616692|611268|616770|611286|611232|611178|611250|611184|619173|616707|611190|611214|616728	1.58e-14	GO:0070062	1.13354
11	6	GO Cellular Component		Proteasome core complex, beta-subunit complex	7.57e-12	PSMB1|PSMB6|PSMB4|PSMB5|PSMB2|PSMB3	611020	611238|611256|611262|611268|611232|611214	4.44e-14	GO:0019774	1.11209
11	6	COMPARTMENTS		Proteasome core complex, beta-subunit complex	2.04e-11	PSMB1|PSMB6|PSMB4|PSMB5|PSMB2|PSMB3	611020	611238|611256|611262|611268|611232|611214	4.44e-14	GOCC:0019774	1.06904
11	6	InterPro Domains		Proteasome B-type subunit	7.96e-11	PSMB1|PSMB6|PSMB4|PSMB5|PSMB2|PSMB3	611020	611238|611256|611262|611268|611232|611214	4.44e-14	IPR023333	1.00991
2092	18	Reactome Pathways		Metabolism	8.66e-11	PSMA4|PSMC4|PSMD8|PSMA6|PSMB1|PSMB6|PSMB4|PSMB5|PSMD4|PSMA7|PSMB2|PSMD14|UBA52|PSMA1|PSMD6|UBC|UBB|PSMB3	611020	611175|611292|611208|611244|611238|611256|611262|611268|611280|611286|611232|611226|611178|611250|611274|611184|611190|611214	5.69e-12	HSA-1430728	1.00625
15	6	STRING Clusters		Proteasome, subunit alpha/beta, and Proteasome regulatory particle, base subcomplex	9.85e-11	PSMA4|PSMA6|PSMB6|PSMB5|PSMA7|PSMB2	611020	611175|611244|611256|611268|611286|611232	1.94e-13	CL:3709	1.00066
30	6	Reactome Pathways		Metalloprotease DUBs	1.04e-10	H2AC13|H2AC18|PSMD14|UBA52|UBC|UBB	611020	616692|616770|611226|611178|611184|611190	6.86e-12	HSA-5689901	0.998297
20	6	GO Cellular Component		Proteasome regulatory particle	1.29e-10	PSMC4|PSMD8|PSMD4|PSMD14|PSMD6|ADRM1	611020	611292|611208|611280|611226|611274|611202	8.18e-13	GO:0005838	0.988941
20	6	COMPARTMENTS		Proteasome regulatory particle	3.14e-10	PSMC4|PSMD8|PSMD4|PSMD14|PSMD6|ADRM1	611020	611292|611208|611280|611226|611274|611202	8.18e-13	GOCC:0005838	0.950307
5506	25	GO Cellular Component		Protein-containing complex	3.85e-10	PSMA4|PSMC4|PSMD8|PSMA6|PSMB1|PSMB6|PSMB4|H2BC4|H2BC7|H2AC13|PSMB5|PSMD4|H2AC18|PSMA7|PSMB2|DOT1L|PSMD14|UBA52|PSMA1|PSMD6|H2BC8|H2BC14|ADRM1|PSMB3|H2BC6	611020	611175|611292|611208|611244|611238|611256|611262|616764|616758|616692|611268|611280|616770|611286|611232|615213|611226|611178|611250|611274|619173|616707|611202|611214|616728	2.82e-12	GO:0032991	0.941454
21	6	STRING Clusters		Histone H2B, and Histone H2A conserved site	4.81e-10	H2BC4|H2BC7|H2AC13|H2BC8|H2BC14|H2BC6	611020	616764|616758|616692|619173|616707|616728	1.05e-12	CL:4836	0.931785
2512	20	GO Biological Process		Cellular macromolecule metabolic process	5.18e-10	PSMA4|PSMC4|PSMD8|PSMA6|PSMB1|PSMB6|PSMB4|PSMB5|PSMD4|PSMA7|PSMB2|DOT1L|PSMD14|UBA52|PSMA1|PSMD6|UBC|UBB|ADRM1|PSMB3	611020	611175|611292|611208|611244|611238|611256|611262|611268|611280|611286|611232|615213|611226|611178|611250|611274|611184|611190|611202|611214	4.96e-13	GO:0044260	0.928567
4787	24	COMPARTMENTS		Nucleus	8.15e-10	PSMA4|PSMC4|PSMD8|PSMA6|PSMB1|PSMB6|PSMB4|H2BC4|H2BC7|H2AC13|PSMB5|PSMD4|H2AC18|PSMA7|PSMB2|DOT1L|PSMA1|UBC|H2BC8|H2BC14|UBB|ADRM1|PSMB3|H2BC6	611020	611175|611292|611208|611244|611238|611256|611262|616764|616758|616692|611268|611280|616770|611286|611232|615213|611250|611184|619173|616707|611190|611202|611214|616728	2.48e-12	GOCC:0005634	0.908884
7672	27	GO Cellular Component		Nucleus	9.73e-10	PSMA4|PSMC4|PSMD8|PSMA6|PSMB1|PSMB6|PSMB4|H2BC4|H2BC7|H2AC13|PSMB5|PSMD4|H2AC18|PSMA7|PSMB2|DOT1L|PSMD14|UBA52|PSMA1|PSMD6|UBC|H2BC8|H2BC14|UBB|ADRM1|PSMB3|H2BC6	611020	611175|611292|611208|611244|611238|611256|611262|616764|616758|616692|611268|611280|616770|611286|611232|615213|611226|611178|611250|611274|611184|619173|616707|611190|611202|611214|616728	9.03e-12	GO:0005634	0.901189
3957	22	GO Cellular Component		Vesicle	1.31e-09	PSMA4|PSMA6|PSMB1|PSMB6|PSMB4|H2BC4|H2BC7|H2AC13|PSMB5|H2AC18|PSMA7|PSMB2|PSMD14|UBA52|PSMA1|PSMD6|UBC|H2BC8|H2BC14|UBB|PSMB3|H2BC6	611020	611175|611244|611238|611256|611262|616764|616758|616692|611268|616770|611286|611232|611226|611178|611250|611274|611184|619173|616707|611190|611214|616728	1.34e-11	GO:0031982	0.888273
4175	22	GO Cellular Component		Extracellular region	3.8e-09	PSMA4|PSMA6|PSMB1|PSMB6|PSMB4|H2BC4|H2BC7|H2AC13|PSMB5|H2AC18|PSMA7|PSMB2|PSMD14|UBA52|PSMA1|PSMD6|UBC|H2BC8|H2BC14|UBB|PSMB3|H2BC6	611020	611175|611244|611238|611256|611262|616764|616758|616692|611268|616770|611286|611232|611226|611178|611250|611274|611184|619173|616707|611190|611214|616728	4.08e-11	GO:0005576	0.842022
5438	24	GO Cellular Component		Cytosol	4.11e-09	PSMA4|PSMC4|PSMD8|PSMA6|PSMB1|PSMB6|PSMB4|H2BC4|H2BC7|PSMB5|PSMD4|PSMA7|PSMB2|PSMD14|UBA52|PSMA1|PSMD6|UBC|H2BC8|H2BC14|UBB|ADRM1|PSMB3|H2BC6	611020	611175|611292|611208|611244|611238|611256|611262|616764|616758|611268|611280|611286|611232|611226|611178|611250|611274|611184|619173|616707|611190|611202|611214|616728	4.62e-11	GO:0005829	0.838616
11	5	STRING Clusters		Proteasome regulatory particle	5.84e-09	PSMC4|PSMD8|PSMD4|PSMD6|ADRM1	611020	611292|611208|611280|611274|611202	1.4e-11	CL:3744	0.823359
11	5	STRING Clusters		Mixed, incl. Plastid, and Innate immune response in mucosa	5.84e-09	H2BC4|H2BC7|H2AC13|H2BC8|H2BC6	611020	616764|616758|616692|619173|616728	1.4e-11	CL:4838	0.823359
5325	24	COMPARTMENTS		Protein-containing complex	7.31e-09	PSMA4|PSMC4|PSMD8|PSMA6|PSMB1|PSMB6|PSMB4|H2BC4|H2BC7|PSMB5|PSMD4|H2AC18|PSMA7|PSMB2|DOT1L|PSMD14|UBA52|PSMA1|PSMD6|H2BC8|H2BC14|ADRM1|PSMB3|H2BC6	611020	611175|611292|611208|611244|611238|611256|611262|616764|616758|611268|611280|616770|611286|611232|615213|611226|611178|611250|611274|619173|616707|611202|611214|616728	2.86e-11	GOCC:0032991	0.813608
82	7	STRING Clusters		Structural constituent of chromatin	8.69e-09	H2BC4|H2BC7|H2AC13|H2AC18|H2BC8|H2BC14|H2BC6	611020	616764|616758|616692|616770|619173|616707|616728	2.47e-11	CL:4766	0.806098
516	11	UniProt Keywords		Protease	8.85e-09	PSMA4|PSMA6|PSMB1|PSMB6|PSMB4|PSMB5|PSMA7|PSMB2|PSMD14|PSMA1|PSMB3	611020	611175|611244|611238|611256|611262|611268|611286|611232|611226|611250|611214	3.95e-11	KW-0645	0.805306
79	6	Reactome Pathways		Amyloid fiber formation	2.21e-08	H2BC4|H2AC18|UBA52|UBC|H2BC14|UBB	611020	616764|616770|611178|611184|616707|611190	1.47e-09	HSA-977225	0.765561
81	6	Reactome Pathways		Senescence-Associated Secretory Phenotype (SASP)	2.53e-08	H2BC4|H2AC18|UBA52|UBC|H2BC14|UBB	611020	616764|616770|611178|611184|616707|611190	1.7e-09	HSA-2559582	0.759688
133	7	GO Cellular Component		Nucleosome	5.04e-08	H2BC4|H2BC7|H2AC13|H2AC18|H2BC8|H2BC14|H2BC6	611020	616764|616758|616692|616770|619173|616707|616728	6.15e-10	GO:0000786	0.729757
92	6	Reactome Pathways		Oxidative Stress Induced Senescence	5.19e-08	H2BC4|H2AC18|UBA52|UBC|H2BC14|UBB	611020	616764|616770|611178|611184|616707|611190	3.5e-09	HSA-2559580	0.728483
2369	18	TISSUES		Embryonic structure	5.61e-08	PSMA4|PSMC4|PSMD8|PSMA6|PSMB1|PSMB6|PSMB4|PSMB5|PSMD4|PSMA7|PSMB2|PSMD14|UBA52|PSMA1|PSMD6|UBC|ADRM1|PSMB3	611020	611175|611292|611208|611244|611238|611256|611262|611268|611280|611286|611232|611226|611178|611250|611274|611184|611202|611214	4.62e-11	BTO:0000174	0.725104
8	4	GO Cellular Component		Proteasome core complex, alpha-subunit complex	1.08e-07	PSMA4|PSMA6|PSMA7|PSMA1	611020	611175|611244|611286|611250	1.37e-09	GO:0019773	0.696658
9083	27	COMPARTMENTS		Membrane-bounded organelle	1.79e-07	PSMA4|PSMC4|PSMD8|PSMA6|PSMB1|PSMB6|PSMB4|H2BC4|H2BC7|H2AC13|PSMB5|PSMD4|H2AC18|PSMA7|PSMB2|DOT1L|PSMD14|UBA52|PSMA1|PSMD6|UBC|H2BC8|H2BC14|UBB|ADRM1|PSMB3|H2BC6	611020	611175|611292|611208|611244|611238|611256|611262|616764|616758|616692|611268|611280|616770|611286|611232|615213|611226|611178|611250|611274|611184|619173|616707|611190|611202|611214|616728	8.55e-10	GOCC:0043227	0.674715
53	5	Reactome Pathways		E3 ubiquitin ligases ubiquitinate target proteins	2.08e-07	H2BC4|UBA52|UBC|H2BC14|UBB	611020	616764|611178|611184|616707|611190	1.42e-08	HSA-8866654	0.668194
23	5	SMART Domains		Histone H2B	2.56e-07	H2BC4|H2BC7|H2BC8|H2BC14|H2BC6	611020	616764|616758|619173|616707|616728	3.12e-10	SM00427	0.659176
8	4	COMPARTMENTS		Proteasome core complex, alpha-subunit complex	2.62e-07	PSMA4|PSMA6|PSMA7|PSMA1	611020	611175|611244|611286|611250	1.37e-09	GOCC:0019773	0.65817
8162	26	COMPARTMENTS		Intracellular membrane-bounded organelle	3.31e-07	PSMA4|PSMC4|PSMD8|PSMA6|PSMB1|PSMB6|PSMB4|H2BC4|H2BC7|H2AC13|PSMB5|PSMD4|H2AC18|PSMA7|PSMB2|DOT1L|UBA52|PSMA1|PSMD6|UBC|H2BC8|H2BC14|UBB|ADRM1|PSMB3|H2BC6	611020	611175|611292|611208|611244|611238|611256|611262|616764|616758|616692|611268|611280|616770|611286|611232|615213|611178|611250|611274|611184|619173|616707|611190|611202|611214|616728	1.87e-09	GOCC:0043231	0.648017
60	5	Reactome Pathways		Recruitment and ATM-mediated phosphorylation of repair and signaling proteins at DNA double strand breaks	3.71e-07	H2BC4|UBA52|UBC|H2BC14|UBB	611020	616764|611178|611184|616707|611190	2.53e-08	HSA-5693565	0.643063
101	7	GO Molecular Function		Structural constituent of chromatin	4.85e-07	H2BC4|H2BC7|H2AC13|H2AC18|H2BC8|H2BC14|H2BC6	611020	616764|616758|616692|616770|619173|616707|616728	9.83e-11	GO:0030527	0.631426
8	4	SMART Domains		Proteasome subunit A N-terminal signature Add an annotation	5.61e-07	PSMA4|PSMA6|PSMA7|PSMA1	611020	611175|611244|611286|611250	1.37e-09	SM00948	0.625104
94	6	COMPARTMENTS		Nucleosome	6.41e-07	H2BC4|H2BC7|H2AC18|H2BC8|H2BC14|H2BC6	611020	616764|616758|616770|619173|616707|616728	3.96e-09	GOCC:0000786	0.619314
9609	27	COMPARTMENTS		Intracellular organelle	6.41e-07	PSMA4|PSMC4|PSMD8|PSMA6|PSMB1|PSMB6|PSMB4|H2BC4|H2BC7|H2AC13|PSMB5|PSMD4|H2AC18|PSMA7|PSMB2|DOT1L|PSMD14|UBA52|PSMA1|PSMD6|UBC|H2BC8|H2BC14|UBB|ADRM1|PSMB3|H2BC6	611020	611175|611292|611208|611244|611238|611256|611262|616764|616758|616692|611268|611280|616770|611286|611232|615213|611226|611178|611250|611274|611184|619173|616707|611190|611202|611214|616728	3.9e-09	GOCC:0043229	0.619314
4	3	Reactome Pathways		Maturation of protein E	1.15e-06	UBA52|UBC|UBB	611020	611178|611184|611190	7.97e-08	HSA-9683683	0.59393
4	3	Reactome Pathways		Maturation of protein E	1.15e-06	UBA52|UBC|UBB	611020	611178|611184|611190	7.97e-08	HSA-9694493	0.59393
80	5	Reactome Pathways		Processing of DNA double-strand break ends	1.39e-06	H2BC4|UBA52|UBC|H2BC14|UBB	611020	616764|611178|611184|616707|611190	9.88e-08	HSA-5693607	0.585699
3910	20	GO Biological Process		Protein metabolic process	1.88e-06	PSMA4|PSMC4|PSMD8|PSMA6|PSMB1|PSMB6|PSMB4|PSMB5|PSMD4|PSMA7|PSMB2|DOT1L|PSMD14|UBA52|PSMA1|PSMD6|UBC|UBB|ADRM1|PSMB3	611020	611175|611292|611208|611244|611238|611256|611262|611268|611280|611286|611232|615213|611226|611178|611250|611274|611184|611190|611202|611214	1.92e-09	GO:0019538	0.572584
8	4	InterPro Domains		Proteasome alpha-subunit, N-terminal domain	1.96e-06	PSMA4|PSMA6|PSMA7|PSMA1	611020	611175|611244|611286|611250	1.37e-09	IPR000426	0.570774
8	4	InterPro Domains		Proteasome alpha-type subunit	1.96e-06	PSMA4|PSMA6|PSMA7|PSMA1	611020	611175|611244|611286|611250	1.37e-09	IPR023332	0.570774
7	3	Reactome Pathways		Modulation by Mtb of host immune system	3.82e-06	UBA52|UBC|UBB	611020	611178|611184|611190	2.73e-07	HSA-9637628	0.541794
7	3	Reactome Pathways		FLT3 signaling by CBL mutants	3.82e-06	UBA52|UBC|UBB	611020	611178|611184|611190	2.73e-07	HSA-9706377	0.541794
193	7	TISSUES		Interstitial cell of Cajal	4.5e-06	PSMB6|PSMA7|PSMB2|PSMD14|PSMA1|H2BC14|PSMB3	611020	611256|611286|611232|611226|611250|616707|611214	7.41e-09	BTO:0003914	0.534679
9	3	Reactome Pathways		Downregulation of ERBB4 signaling	6.9e-06	UBA52|UBC|UBB	611020	611178|611184|611190	4.99e-07	HSA-1253288	0.516115
9	3	Reactome Pathways		Myoclonic epilepsy of Lafora	6.9e-06	UBA52|UBC|UBB	611020	611178|611184|611190	4.99e-07	HSA-3785653	0.516115
9	3	Reactome Pathways		PTK6 Regulates RTKs and Their Effectors AKT1 and DOK1	6.9e-06	UBA52|UBC|UBB	611020	611178|611184|611190	4.99e-07	HSA-8849469	0.516115
9	3	Reactome Pathways		InlA-mediated entry of Listeria monocytogenes into host cells	6.9e-06	UBA52|UBC|UBB	611020	611178|611184|611190	4.99e-07	HSA-8876493	0.516115
9	3	Reactome Pathways		Regulation of PTEN localization	6.9e-06	UBA52|UBC|UBB	611020	611178|611184|611190	4.99e-07	HSA-8948747	0.516115
9	3	Reactome Pathways		Prevention of phagosomal-lysosomal fusion	6.9e-06	UBA52|UBC|UBB	611020	611178|611184|611190	4.99e-07	HSA-9636383	0.516115
10	3	Reactome Pathways		IRAK2 mediated activation of TAK1 complex	8.6e-06	UBA52|UBC|UBB	611020	611178|611184|611190	6.48e-07	HSA-937042	0.50655
11	3	Reactome Pathways		TICAM1,TRAF6-dependent induction of TAK1 complex	1.08e-05	UBA52|UBC|UBB	611020	611178|611184|611190	8.24e-07	HSA-9014325	0.496658
11	3	Reactome Pathways		Alpha-protein kinase 1 signaling pathway	1.08e-05	UBA52|UBC|UBB	611020	611178|611184|611190	8.24e-07	HSA-9645460	0.496658
11	3	Reactome Pathways		Pexophagy	1.08e-05	UBA52|UBC|UBB	611020	611178|611184|611190	8.24e-07	HSA-9664873	0.496658
11	3	Reactome Pathways		Regulation of BACH1 activity	1.08e-05	UBA52|UBC|UBB	611020	611178|611184|611190	8.24e-07	HSA-9708530	0.496658
71	5	WikiPathways		Parkin-ubiquitin proteasomal system pathway	1.1e-05	PSMC4|PSMD8|PSMD4|PSMD14|PSMD6	611020	611292|611208|611280|611226|611274	5.61e-08	WP2359	0.495861
12	3	Reactome Pathways		Josephin domain DUBs	1.32e-05	UBA52|UBC|UBB	611020	611178|611184|611190	1.03e-06	HSA-5689877	0.487943
12	3	Reactome Pathways		TICAM1-dependent activation of IRF3/IRF7	1.32e-05	UBA52|UBC|UBB	611020	611178|611184|611190	1.03e-06	HSA-9013973	0.487943
12	3	Reactome Pathways		TRAF6 mediated IRF7 activation in TLR7/8 or 9 signaling	1.32e-05	UBA52|UBC|UBB	611020	611178|611184|611190	1.03e-06	HSA-975110	0.487943
13	3	Reactome Pathways		Downregulation of ERBB2:ERBB3 signaling	1.6e-05	UBA52|UBC|UBB	611020	611178|611184|611190	1.27e-06	HSA-1358803	0.479588
13	3	Reactome Pathways		p75NTR recruits signalling complexes	1.6e-05	UBA52|UBC|UBB	611020	611178|611184|611190	1.27e-06	HSA-209543	0.479588
13	3	Reactome Pathways		NF-kB is activated and signals survival	1.6e-05	UBA52|UBC|UBB	611020	611178|611184|611190	1.27e-06	HSA-209560	0.479588
13	3	Reactome Pathways		IRAK1 recruits IKK complex	1.6e-05	UBA52|UBC|UBB	611020	611178|611184|611190	1.27e-06	HSA-937039	0.479588
13	3	Reactome Pathways		IRAK1 recruits IKK complex upon TLR7/8 or 9 stimulation	1.6e-05	UBA52|UBC|UBB	611020	611178|611184|611190	1.27e-06	HSA-975144	0.479588
14	3	Reactome Pathways		Membrane binding and targetting of GAG proteins	1.87e-05	UBA52|UBC|UBB	611020	611178|611184|611190	1.54e-06	HSA-174490	0.472816
14	3	Reactome Pathways		Glycogen synthesis	1.87e-05	UBA52|UBC|UBB	611020	611178|611184|611190	1.54e-06	HSA-3322077	0.472816
59	4	Reactome Pathways		HDACs deacetylate histones	1.88e-05	H2BC4|H2AC13|H2AC18|H2BC14	611020	616764|616692|616770|616707	1.57e-06	HSA-3214815	0.472584
15	3	Reactome Pathways		Constitutive Signaling by NOTCH1 HD Domain Mutants	2.2e-05	UBA52|UBC|UBB	611020	611178|611184|611190	1.84e-06	HSA-2691232	0.465758
15	3	Reactome Pathways		Regulation of innate immune responses to cytosolic DNA	2.2e-05	UBA52|UBC|UBB	611020	611178|611184|611190	1.84e-06	HSA-3134975	0.465758
15	3	Reactome Pathways		InlB-mediated entry of Listeria monocytogenes into host cell	2.2e-05	UBA52|UBC|UBB	611020	611178|611184|611190	1.84e-06	HSA-8875360	0.465758
15	3	Reactome Pathways		Negative regulation of FLT3	2.2e-05	UBA52|UBC|UBB	611020	611178|611184|611190	1.84e-06	HSA-9706369	0.465758
15	3	Reactome Pathways		IRAK2 mediated activation of TAK1 complex upon TLR7/8 or 9 stimulation	2.2e-05	UBA52|UBC|UBB	611020	611178|611184|611190	1.84e-06	HSA-975163	0.465758
16	3	Reactome Pathways		Translesion synthesis by REV1	2.52e-05	UBA52|UBC|UBB	611020	611178|611184|611190	2.18e-06	HSA-110312	0.45986
16	3	Reactome Pathways		Spry regulation of FGF signaling	2.52e-05	UBA52|UBC|UBB	611020	611178|611184|611190	2.18e-06	HSA-1295596	0.45986
16	3	Reactome Pathways		NRIF signals cell death from the nucleus	2.52e-05	UBA52|UBC|UBB	611020	611178|611184|611190	2.18e-06	HSA-205043	0.45986
16	3	Reactome Pathways		TGF-beta receptor signaling in EMT (epithelial to mesenchymal transition)	2.52e-05	UBA52|UBC|UBB	611020	611178|611184|611190	2.18e-06	HSA-2173791	0.45986
16	3	Reactome Pathways		MAP3K8 (TPL2)-dependent MAPK1/3 activation	2.52e-05	UBA52|UBC|UBB	611020	611178|611184|611190	2.18e-06	HSA-5684264	0.45986
16	3	Reactome Pathways		VLDLR internalisation and degradation	2.52e-05	UBA52|UBC|UBB	611020	611178|611184|611190	2.18e-06	HSA-8866427	0.45986
16	3	Reactome Pathways		TRAF6-mediated induction of TAK1 complex within TLR4 complex	2.52e-05	UBA52|UBC|UBB	611020	611178|611184|611190	2.18e-06	HSA-937072	0.45986
8	3	GO Cellular Component		Proteasome regulatory particle, lid subcomplex	2.64e-05	PSMD8|PSMD14|ADRM1	611020	611208|611226|611202	3.75e-07	GO:0008541	0.45784
5	3	STRING Clusters		Plastid, and Histone H2A conserved site	2.65e-05	H2BC4|H2BC7|H2AC13	611020	616764|616758|616692	1.27e-07	CL:4842	0.457675
17	3	Reactome Pathways		TICAM1, RIP1-mediated IKK complex recruitment	2.82e-05	UBA52|UBC|UBB	611020	611178|611184|611190	2.57e-06	HSA-168927	0.454975
17	3	Reactome Pathways		Translesion synthesis by POLK	2.82e-05	UBA52|UBC|UBB	611020	611178|611184|611190	2.57e-06	HSA-5655862	0.454975
17	3	Reactome Pathways		Translesion synthesis by POLI	2.82e-05	UBA52|UBC|UBB	611020	611178|611184|611190	2.57e-06	HSA-5656121	0.454975
17	3	Reactome Pathways		Activation of IRF3/IRF7 mediated by TBK1/IKK epsilon	2.82e-05	UBA52|UBC|UBB	611020	611178|611184|611190	2.57e-06	HSA-936964	0.454975
17	3	Reactome Pathways		Regulation of NF-kappa B signaling	2.82e-05	UBA52|UBC|UBB	611020	611178|611184|611190	2.57e-06	HSA-9758274	0.454975
5378	21	TISSUES		Viscus	2.91e-05	PSMA4|PSMC4|PSMA6|PSMB6|PSMB4|H2BC4|PSMB5|PSMD4|PSMA7|PSMB2|DOT1L|PSMD14|UBA52|PSMA1|UBC|H2BC8|H2BC14|UBB|ADRM1|PSMB3|H2BC6	611020	611175|611292|611244|611256|611262|616764|611268|611280|611286|611232|615213|611226|611178|611250|611184|619173|616707|611190|611202|611214|616728	7.19e-08	BTO:0001491	0.453611
7	3	COMPARTMENTS		Proteasome regulatory particle, lid subcomplex	3.49e-05	PSMD8|PSMD14|ADRM1	611020	611208|611226|611202	2.73e-07	GOCC:0008541	0.445717
19	3	Reactome Pathways		Translesion Synthesis by POLH	3.71e-05	UBA52|UBC|UBB	611020	611178|611184|611190	3.46e-06	HSA-110320	0.443063
19	3	Reactome Pathways		Constitutive Signaling by Ligand-Responsive EGFR Cancer Variants	3.71e-05	UBA52|UBC|UBB	611020	611178|611184|611190	3.46e-06	HSA-1236382	0.443063
19	3	Reactome Pathways		Regulation of TP53 Activity through Methylation	3.71e-05	UBA52|UBC|UBB	611020	611178|611184|611190	3.46e-06	HSA-6804760	0.443063
310	6	Reactome Pathways		DNA Repair	3.78e-05	H2BC4|H2AC18|UBA52|UBC|H2BC14|UBB	611020	616764|616770|611178|611184|616707|611190	3.59e-06	HSA-73894	0.442251
20	3	Reactome Pathways		JNK (c-Jun kinases) phosphorylation and activation mediated by activated human TAK1	4.16e-05	UBA52|UBC|UBB	611020	611178|611184|611190	3.98e-06	HSA-450321	0.438091
21	3	Reactome Pathways		Regulation of FZD by ubiquitination	4.71e-05	UBA52|UBC|UBB	611020	611178|611184|611190	4.54e-06	HSA-4641263	0.432698
21	3	Reactome Pathways		Negative regulation of MET activity	4.71e-05	UBA52|UBC|UBB	611020	611178|611184|611190	4.54e-06	HSA-6807004	0.432698
21	3	Reactome Pathways		ER Quality Control Compartment (ERQC)	4.71e-05	UBA52|UBC|UBB	611020	611178|611184|611190	4.54e-06	HSA-901032	0.432698
21	3	Reactome Pathways		IKK complex recruitment mediated by RIP1	4.71e-05	UBA52|UBC|UBB	611020	611178|611184|611190	4.54e-06	HSA-937041	0.432698
22	3	Reactome Pathways		NOTCH2 Activation and Transmission of Signal to the Nucleus	5.25e-05	UBA52|UBC|UBB	611020	611178|611184|611190	5.16e-06	HSA-2979096	0.427984
22	3	Reactome Pathways		Activated TAK1 mediates p38 MAPK activation	5.25e-05	UBA52|UBC|UBB	611020	611178|611184|611190	5.16e-06	HSA-450302	0.427984
22	3	Reactome Pathways		PINK1-PRKN Mediated Mitophagy	5.25e-05	UBA52|UBC|UBB	611020	611178|611184|611190	5.16e-06	HSA-5205685	0.427984
22	3	Reactome Pathways		Regulation of signaling by CBL	5.25e-05	UBA52|UBC|UBB	611020	611178|611184|611190	5.16e-06	HSA-912631	0.427984
81	4	Reactome Pathways		HCMV Late Events	5.25e-05	H2BC4|H2AC13|H2AC18|H2BC14	611020	616764|616692|616770|616707	5.22e-06	HSA-9610379	0.427984
22	3	Reactome Pathways		Chaperone Mediated Autophagy	5.25e-05	UBA52|UBC|UBB	611020	611178|611184|611190	5.16e-06	HSA-9613829	0.427984
7	3	STRING Clusters		Proteasome alpha-type subunit, and Peptidase T1A, proteasome beta-subunit	5.42e-05	PSMB6|PSMB5|PSMA7	611020	611256|611268|611286	2.73e-07	CL:3725	0.4266
7	3	STRING Clusters		Proteasome B-type subunit	5.42e-05	PSMB1|PSMB4|PSMB3	611020	611238|611262|611214	2.73e-07	CL:3769	0.4266
24	3	Reactome Pathways		APC/C:Cdc20 mediated degradation of Cyclin B	6.47e-05	UBA52|UBC|UBB	611020	611178|611184|611190	6.54e-06	HSA-174048	0.41891
24	3	Reactome Pathways		RAS processing	6.47e-05	UBA52|UBC|UBB	611020	611178|611184|611190	6.54e-06	HSA-9648002	0.41891
24	3	Reactome Pathways		Inactivation of CSF3 (G-CSF) signaling	6.47e-05	UBA52|UBC|UBB	611020	611178|611184|611190	6.54e-06	HSA-9705462	0.41891
8	3	STRING Clusters		Proteasome regulatory particle, base subcomplex, and Proteasome alpha-type subunit	6.85e-05	PSMA4|PSMA6|PSMB2	611020	611175|611244|611232	3.75e-07	CL:3710	0.416431
5278	20	UniProt Keywords		Nucleus	7.09e-05	PSMA4|PSMC4|PSMA6|PSMB1|PSMB6|PSMB4|H2BC4|H2AC13|PSMB5|H2AC18|PSMA7|PSMB2|DOT1L|UBA52|PSMA1|UBC|H2BC14|UBB|ADRM1|PSMB3	611020	611175|611292|611244|611238|611256|611262|616764|616692|611268|616770|611286|611232|615213|611178|611250|611184|616707|611190|611202|611214	4.22e-07	KW-0539	0.414935
540	8	UniProt Keywords		Host-virus interaction	7.09e-05	PSMA4|PSMB1|PSMB6|PSMB4|PSMB5|PSMA7|PSMB2|PSMB3	611020	611175|611238|611256|611262|611268|611286|611232|611214	4.7e-07	KW-0945	0.414935
25	3	Reactome Pathways		Gap-filling DNA repair synthesis and ligation in GG-NER	7.14e-05	UBA52|UBC|UBB	611020	611178|611184|611190	7.32e-06	HSA-5696397	0.41463
25	3	Reactome Pathways		NOTCH3 Activation and Transmission of Signal to the Nucleus	7.14e-05	UBA52|UBC|UBB	611020	611178|611184|611190	7.32e-06	HSA-9013507	0.41463
26	3	Reactome Pathways		APC-Cdc20 mediated degradation of Nek2A	7.83e-05	UBA52|UBC|UBB	611020	611178|611184|611190	8.16e-06	HSA-179409	0.410624
26	3	Reactome Pathways		Downregulation of TGF-beta receptor signaling	7.83e-05	UBA52|UBC|UBB	611020	611178|611184|611190	8.16e-06	HSA-2173788	0.410624
28	4	GO Biological Process		Innate immune response in mucosa	8.99e-05	H2BC4|H2BC7|H2BC8|H2BC6	611020	616764|616758|619173|616728	9.75e-08	GO:0002227	0.404624
28	3	Reactome Pathways		Budding and maturation of HIV virion	9.45e-05	UBA52|UBC|UBB	611020	611178|611184|611190	1e-05	HSA-162588	0.402457
29	3	Reactome Pathways		Downregulation of SMAD2/3:SMAD4 transcriptional activity	0.0001	UBA52|UBC|UBB	611020	611178|611184|611190	1.1e-05	HSA-2173795	0.4
29	3	Reactome Pathways		Synthesis of active ubiquitin: roles of E1 and E2 enzymes	0.0001	UBA52|UBC|UBB	611020	611178|611184|611190	1.1e-05	HSA-8866652	0.4
52	4	UniProt Keywords		Nucleosome core	0.00011	H2BC4|H2AC13|H2AC18|H2BC14	611020	616764|616692|616770|616707	9.74e-07	KW-0544	0.395861
30	3	Reactome Pathways		Recognition of DNA damage by PCNA-containing replication complex	0.00011	UBA52|UBC|UBB	611020	611178|611184|611190	1.21e-05	HSA-110314	0.395861
102	4	Reactome Pathways		HCMV Early Events	0.00011	H2BC4|H2AC13|H2AC18|H2BC14	611020	616764|616692|616770|616707	1.26e-05	HSA-9609690	0.395861
31	3	Reactome Pathways		EGFR downregulation	0.00012	UBA52|UBC|UBB	611020	611178|611184|611190	1.33e-05	HSA-182971	0.392082
31	3	Reactome Pathways		Activated NOTCH1 Transmits Signal to the Nucleus	0.00012	UBA52|UBC|UBB	611020	611178|611184|611190	1.33e-05	HSA-2122948	0.392082
31	3	Reactome Pathways		Regulation of necroptotic cell death	0.00012	UBA52|UBC|UBB	611020	611178|611184|611190	1.33e-05	HSA-5675482	0.392082
31	3	Reactome Pathways		Endosomal Sorting Complex Required For Transport (ESCRT)	0.00012	UBA52|UBC|UBB	611020	611178|611184|611190	1.33e-05	HSA-917729	0.392082
31	3	Reactome Pathways		Signaling by CSF1 (M-CSF) in myeloid cells	0.00012	UBA52|UBC|UBB	611020	611178|611184|611190	1.33e-05	HSA-9680350	0.392082
179	6	GO Biological Process		Chromatin assembly	0.00013	H2BC4|H2BC7|DOT1L|H2BC8|H2BC14|H2BC6	611020	616764|616758|615213|619173|616707|616728	1.58e-07	GO:0031497	0.388606
107	4	Reactome Pathways		HATs acetylate histones	0.00013	H2BC4|H2AC13|H2AC18|H2BC14	611020	616764|616692|616770|616707	1.51e-05	HSA-3214847	0.388606
32	3	Reactome Pathways		Termination of translesion DNA synthesis	0.00013	UBA52|UBC|UBB	611020	611178|611184|611190	1.45e-05	HSA-5656169	0.388606
32	3	Reactome Pathways		RNA Polymerase I Promoter Opening	0.00013	H2BC4|H2AC18|H2BC14	611020	616764|616770|616707	1.45e-05	HSA-73728	0.388606
33	3	Reactome Pathways		Packaging Of Telomere Ends	0.00014	H2BC4|H2AC18|H2BC14	611020	616764|616770|616707	1.58e-05	HSA-171306	0.385387
33	3	Reactome Pathways		Oncogene Induced Senescence	0.00014	UBA52|UBC|UBB	611020	611178|611184|611190	1.58e-05	HSA-2559585	0.385387
33	3	Reactome Pathways		TNFR1-induced NFkappaB signaling pathway	0.00014	UBA52|UBC|UBB	611020	611178|611184|611190	1.58e-05	HSA-5357956	0.385387
238	5	Reactome Pathways		Chromatin modifying enzymes	0.00015	H2BC4|H2AC13|H2AC18|DOT1L|H2BC14	611020	616764|616692|616770|615213|616707	1.76e-05	HSA-3247509	0.382391
34	3	Reactome Pathways		DNA methylation	0.00015	H2BC4|H2AC18|H2BC14	611020	616764|616770|616707	1.72e-05	HSA-5334118	0.382391
34	3	Reactome Pathways		Negative regulators of DDX58/IFIH1 signaling	0.00015	UBA52|UBC|UBB	611020	611178|611184|611190	1.72e-05	HSA-936440	0.382391
34	3	Reactome Pathways		Late endosomal microautophagy	0.00015	UBA52|UBC|UBB	611020	611178|611184|611190	1.72e-05	HSA-9615710	0.382391
35	3	Reactome Pathways		NOD1/2 Signaling Pathway	0.00016	UBA52|UBC|UBB	611020	611178|611184|611190	1.87e-05	HSA-168638	0.379588
35	3	Reactome Pathways		Regulation of TP53 Degradation	0.00016	UBA52|UBC|UBB	611020	611178|611184|611190	1.87e-05	HSA-6804757	0.379588
36	3	Reactome Pathways		SMAD2/SMAD3:SMAD4 heterotrimer regulates transcription	0.00017	UBA52|UBC|UBB	611020	611178|611184|611190	2.02e-05	HSA-2173796	0.376955
36	3	Reactome Pathways		Activated PKN1 stimulates transcription of AR (androgen receptor) regulated genes KLK2 and KLK3	0.00017	H2BC4|H2AC18|H2BC14	611020	616764|616770|616707	2.02e-05	HSA-5625886	0.376955
37	3	Reactome Pathways		Recognition and association of DNA glycosylase with site containing an affected purine	0.00018	H2BC4|H2AC18|H2BC14	611020	616764|616770|616707	2.18e-05	HSA-110330	0.374473
37	3	Reactome Pathways		Cleavage of the damaged purine	0.00018	H2BC4|H2AC18|H2BC14	611020	616764|616770|616707	2.18e-05	HSA-110331	0.374473
37	3	Reactome Pathways		SIRT1 negatively regulates rRNA expression	0.00018	H2BC4|H2AC18|H2BC14	611020	616764|616770|616707	2.18e-05	HSA-427359	0.374473
37	3	Reactome Pathways		Fanconi Anemia Pathway	0.00018	UBA52|UBC|UBB	611020	611178|611184|611190	2.18e-05	HSA-6783310	0.374473
38	3	Reactome Pathways		DNA Damage Recognition in GG-NER	0.00019	UBA52|UBC|UBB	611020	611178|611184|611190	2.35e-05	HSA-5696394	0.372125
38	3	Reactome Pathways		Assembly of the ORC complex at the origin of replication	0.00019	H2BC4|H2AC18|H2BC14	611020	616764|616770|616707	2.35e-05	HSA-68616	0.372125
39	3	Reactome Pathways		Ovarian tumor domain proteases	0.0002	UBA52|UBC|UBB	611020	611178|611184|611190	2.53e-05	HSA-5689896	0.369897
3054	15	COMPARTMENTS		Cytosol	0.00021	PSMA4|PSMC4|PSMD8|PSMA6|PSMB1|PSMB6|PSMB4|PSMD4|PSMA7|PSMD14|UBA52|UBC|UBB|ADRM1|PSMB3	611020	611175|611292|611208|611244|611238|611256|611262|611280|611286|611226|611178|611184|611190|611202|611214	1.96e-06	GOCC:0005829	0.367778
40	3	Reactome Pathways		SARS-CoV-1 activates/modulates innate immune responses	0.00021	UBA52|UBC|UBB	611020	611178|611184|611190	2.72e-05	HSA-9692916	0.367778
41	3	Reactome Pathways		Dual Incision in GG-NER	0.00023	UBA52|UBC|UBB	611020	611178|611184|611190	2.92e-05	HSA-5696400	0.363827
42	3	Reactome Pathways		Recognition and association of DNA glycosylase with site containing an affected pyrimidine	0.00024	H2BC4|H2AC18|H2BC14	611020	616764|616770|616707	3.12e-05	HSA-110328	0.361979
42	3	Reactome Pathways		Cleavage of the damaged pyrimidine	0.00024	H2BC4|H2AC18|H2BC14	611020	616764|616770|616707	3.12e-05	HSA-110329	0.361979
42	3	Reactome Pathways		PRC2 methylates histones and DNA	0.00024	H2BC4|H2AC18|H2BC14	611020	616764|616770|616707	3.12e-05	HSA-212300	0.361979
42	3	Reactome Pathways		Deactivation of the beta-catenin transactivating complex	0.00024	UBA52|UBC|UBB	611020	611178|611184|611190	3.12e-05	HSA-3769402	0.361979
42	3	Reactome Pathways		Formation of Incision Complex in GG-NER	0.00024	UBA52|UBC|UBB	611020	611178|611184|611190	3.12e-05	HSA-5696395	0.361979
42	3	Reactome Pathways		Aggrephagy	0.00024	UBA52|UBC|UBB	611020	611178|611184|611190	3.12e-05	HSA-9646399	0.361979
42	3	Reactome Pathways		Defective pyroptosis	0.00024	H2BC4|H2AC18|H2BC14	611020	616764|616770|616707	3.12e-05	HSA-9710421	0.361979
43	3	Reactome Pathways		Condensation of Prophase Chromosomes	0.00025	H2BC4|H2AC18|H2BC14	611020	616764|616770|616707	3.34e-05	HSA-2299718	0.360206
43	3	Reactome Pathways		Negative regulation of MAPK pathway	0.00025	UBA52|UBC|UBB	611020	611178|611184|611190	3.34e-05	HSA-5675221	0.360206
192	5	KEGG Pathways		Epstein-Barr virus infection	0.00027	PSMC4|PSMD8|PSMD4|PSMD14|ADRM1	611020	611292|611208|611280|611226|611202	6.38e-06	hsa05169	0.356864
45	3	Reactome Pathways		ERCC6 (CSB) and EHMT2 (G9a) positively regulate rRNA expression	0.00028	H2BC4|H2AC18|H2BC14	611020	616764|616770|616707	3.8e-05	HSA-427389	0.355284
6568	22	GO Biological Process		Cellular metabolic process	0.00029	PSMA4|PSMC4|PSMD8|PSMA6|PSMB1|PSMB6|PSMB4|H2BC4|PSMB5|PSMD4|PSMA7|PSMB2|DOT1L|PSMD14|UBA52|PSMA1|PSMD6|UBC|H2BC14|UBB|ADRM1|PSMB3	611020	611175|611292|611208|611244|611238|611256|611262|616764|611268|611280|611286|611232|615213|611226|611178|611250|611274|611184|616707|611190|611202|611214	3.89e-07	GO:0044237	0.35376
46	3	Reactome Pathways		Regulation of TNFR1 signaling	0.0003	UBA52|UBC|UBB	611020	611178|611184|611190	4.04e-05	HSA-5357905	0.352288
47	3	Reactome Pathways		Cyclin D associated events in G1	0.00031	UBA52|UBC|UBB	611020	611178|611184|611190	4.29e-05	HSA-69231	0.350864
48	3	Reactome Pathways		NOTCH1 Intracellular Domain Regulates Transcription	0.00033	UBA52|UBC|UBB	611020	611178|611184|611190	4.56e-05	HSA-2122947	0.348149
48	3	Reactome Pathways		Inhibition of DNA recombination at telomere	0.00033	H2BC4|H2AC18|H2BC14	611020	616764|616770|616707	4.56e-05	HSA-9670095	0.348149
94	4	KEGG Pathways		Systemic lupus erythematosus	0.00034	H2BC4|H2AC13|H2AC18|H2BC14	611020	616764|616692|616770|616707	9.21e-06	hsa05322	0.346852
53	3	Reactome Pathways		Formation of TC-NER Pre-Incision Complex	0.00043	UBA52|UBC|UBB	611020	611178|611184|611190	6.04e-05	HSA-6781823	0.336653
2125	13	TISSUES		Liver	0.00044	PSMA4|PSMC4|PSMA6|PSMB4|PSMB5|PSMD4|PSMA7|PSMD14|PSMA1|UBC|UBB|ADRM1|PSMB3	611020	611175|611292|611244|611262|611268|611280|611286|611226|611250|611184|611190|611202|611214	1.27e-06	BTO:0000759	0.335655
54	3	Reactome Pathways		Deposition of new CENPA-containing nucleosomes at the centromere	0.00045	H2BC4|H2AC18|H2BC14	611020	616764|616770|616707	6.37e-05	HSA-606279	0.334679
1151	10	TISSUES		Skin	0.00049	PSMC4|PSMD8|PSMA6|PSMB4|PSMB5|PSMB2|UBC|UBB|ADRM1|PSMB3	611020	611292|611208|611244|611262|611268|611232|611184|611190|611202|611214	1.61e-06	BTO:0001253	0.33098
56	3	Reactome Pathways		Meiotic recombination	0.00049	H2BC4|H2AC18|H2BC14	611020	616764|616770|616707	7.06e-05	HSA-912446	0.33098
45	4	InterPro Domains		Histone H2A/H2B/H3	0.00051	H2BC4|H2AC13|H2AC18|H2BC14	611020	616764|616692|616770|616707	5.65e-07	IPR007125	0.329243
9	3	InterPro Domains		Ubiquitin conserved site	0.00051	UBA52|UBC|UBB	611020	611178|611184|611190	4.99e-07	IPR019954	0.329243
124	5	GO Biological Process		Nucleosome assembly	0.00054	H2BC4|H2BC7|H2BC8|H2BC14|H2BC6	611020	616764|616758|619173|616707|616728	7.96e-07	GO:0006334	0.326761
58	3	Reactome Pathways		Constitutive Signaling by NOTCH1 PEST Domain Mutants	0.00054	UBA52|UBC|UBB	611020	611178|611184|611190	7.81e-05	HSA-2644606	0.326761
58	3	Reactome Pathways		Constitutive Signaling by NOTCH1 HD+PEST Domain Mutants	0.00054	UBA52|UBC|UBB	611020	611178|611184|611190	7.81e-05	HSA-2894862	0.326761
58	3	Reactome Pathways		Iron uptake and transport	0.00054	UBA52|UBC|UBB	611020	611178|611184|611190	7.81e-05	HSA-917937	0.326761
59	3	Reactome Pathways		B-WICH complex positively regulates rRNA expression	0.00055	H2BC4|H2AC18|H2BC14	611020	616764|616770|616707	8.2e-05	HSA-5250924	0.325964
59	3	Reactome Pathways		RNA Polymerase I Promoter Escape	0.00055	H2BC4|H2AC18|H2BC14	611020	616764|616770|616707	8.2e-05	HSA-73772	0.325964
59	3	Reactome Pathways		Transcriptional regulation of granulopoiesis	0.00055	H2BC4|H2AC18|H2BC14	611020	616764|616770|616707	8.2e-05	HSA-9616222	0.325964
3362	15	UniProt Keywords		Acetylation	0.00056	PSMA4|PSMC4|PSMA6|PSMB1|PSMB6|PSMB4|H2BC4|H2AC13|H2AC18|PSMA7|PSMB2|PSMA1|H2BC14|ADRM1|PSMB3	611020	611175|611292|611244|611238|611256|611262|616764|616692|616770|611286|611232|611250|616707|611202|611214	6.72e-06	KW-0007	0.325181
60	3	Reactome Pathways		Meiotic synapsis	0.00057	H2BC4|H2AC18|H2BC14	611020	616764|616770|616707	8.6e-05	HSA-1221632	0.324413
60	3	Reactome Pathways		Formation of the beta-catenin:TCF transactivating complex	0.00057	H2BC4|H2AC18|H2BC14	611020	616764|616770|616707	8.6e-05	HSA-201722	0.324413
60	3	Reactome Pathways		DNA Damage/Telomere Stress Induced Senescence	0.00057	H2BC4|H2AC18|H2BC14	611020	616764|616770|616707	8.6e-05	HSA-2559586	0.324413
1717	11	UniProt Keywords		Isopeptide bond	0.00059	PSMD8|H2BC4|H2AC13|PSMD4|H2AC18|UBA52|PSMA1|UBC|H2BC14|UBB|ADRM1	611020	611208|616764|616692|611280|616770|611178|611250|611184|616707|611190|611202	7.85e-06	KW-1017	0.322915
62	3	Reactome Pathways		Pre-NOTCH Transcription and Translation	0.00062	H2BC4|H2AC18|H2BC14	611020	616764|616770|616707	9.44e-05	HSA-1912408	0.320761
62	3	Reactome Pathways		Peroxisomal protein import	0.00062	UBA52|UBC|UBB	611020	611178|611184|611190	9.44e-05	HSA-9033241	0.320761
11	3	InterPro Domains		Ubiquitin domain	0.00066	UBA52|UBC|UBB	611020	611178|611184|611190	8.24e-07	IPR019956	0.318046
64	3	Reactome Pathways		Gap-filling DNA repair synthesis and ligation in TC-NER	0.00067	UBA52|UBC|UBB	611020	611178|611184|611190	0.0001	HSA-6782210	0.317393
65	3	Reactome Pathways		Dual incision in TC-NER	0.0007	UBA52|UBC|UBB	611020	611178|611184|611190	0.00011	HSA-6782135	0.31549
66	3	Reactome Pathways		HDR through Homologous Recombination (HRR)	0.00073	UBA52|UBC|UBB	611020	611178|611184|611190	0.00011	HSA-5685942	0.313668
66	3	Reactome Pathways		RUNX1 regulates genes involved in megakaryocyte differentiation and platelet function	0.00073	H2BC4|H2AC18|H2BC14	611020	616764|616770|616707	0.00011	HSA-8936459	0.313668
68	3	Reactome Pathways		Circadian Clock	0.00079	UBA52|UBC|UBB	611020	611178|611184|611190	0.00012	HSA-400253	0.310237
101	4	UniProt Keywords		ADP-ribosylation	0.00081	UBA52|UBC|H2BC14|UBB	611020	611178|611184|616707|611190	1.21e-05	KW-0013	0.309151
74	3	Reactome Pathways		ISG15 antiviral mechanism	0.00099	UBA52|UBC|UBB	611020	611178|611184|611190	0.00016	HSA-1169408	0.300436
74	3	Reactome Pathways		NoRC negatively regulates rRNA expression	0.00099	H2BC4|H2AC18|H2BC14	611020	616764|616770|616707	0.00016	HSA-427413	0.300436
2	2	COMPARTMENTS		Extrinsic component of mitochondrial outer membrane	0.0011	UBC|UBB	611020	611184|611190	1.08e-05	GOCC:0031315	0.295861
76	3	Reactome Pathways		Transcriptional regulation by small RNAs	0.0011	H2BC4|H2AC18|H2BC14	611020	616764|616770|616707	0.00017	HSA-5578749	0.295861
64	4	GO Biological Process		Antibacterial humoral response	0.0013	H2BC4|H2BC7|H2BC8|H2BC6	611020	616764|616758|619173|616728	2.13e-06	GO:0019731	0.288606
368	7	GO Molecular Function		Protein heterodimerization activity	0.0013	H2BC4|H2BC7|H2AC13|H2AC18|H2BC8|H2BC14|H2BC6	611020	616764|616758|616692|616770|619173|616707|616728	5.43e-07	GO:0046982	0.288606
11	3	GO Molecular Function		Threonine-type endopeptidase activity	0.0014	PSMB6|PSMB4|PSMB5	611020	611256|611262|611268	8.24e-07	GO:0004298	0.285387
87	3	Reactome Pathways		Regulation of PLK1 Activity at G2/M Transition	0.0015	UBA52|UBC|UBB	611020	611178|611184|611190	0.00025	HSA-2565942	0.282391
13	3	GO Molecular Function		Protein tag	0.0016	UBA52|UBC|UBB	611020	611178|611184|611190	1.27e-06	GO:0031386	0.279588
4	2	GO Cellular Component		Extrinsic component of mitochondrial outer membrane	0.0017	UBC|UBB	611020	611184|611190	2.7e-05	GO:0031315	0.276955
146	4	KEGG Pathways		Alcoholism	0.0017	H2BC4|H2AC13|H2AC18|H2BC14	611020	616764|616692|616770|616707	4.92e-05	hsa05034	0.276955
91	3	Reactome Pathways		Activation of anterior HOX genes in hindbrain development during early embryogenesis	0.0017	H2BC4|H2AC18|H2BC14	611020	616764|616770|616707	0.00028	HSA-5617472	0.276955
92	3	Reactome Pathways		Regulation of TP53 Activity through Phosphorylation	0.0017	UBA52|UBC|UBB	611020	611178|611184|611190	0.00029	HSA-6804756	0.276955
1067	9	TISSUES		Leukemia cell	0.0021	PSMA4|PSMA6|PSMB1|PSMB6|PSMB4|PSMD4|DOT1L|PSMD14|PSMA1	611020	611175|611244|611238|611256|611262|611280|615213|611226|611250	7.93e-06	BTO:0001271	0.267778
1395	10	TISSUES		Lung	0.0022	PSMA4|PSMC4|PSMB1|PSMB4|H2BC4|PSMD4|PSMA7|PSMD14|UBC|UBB	611020	611175|611292|611238|611262|616764|611280|611286|611226|611184|611190	8.93e-06	BTO:0000763	0.265758
5	2	GO Cellular Component		Cytosolic proteasome complex	0.0023	PSMC4|PSMD14	611020	611292|611226	3.77e-05	GO:0031597	0.263827
105	3	Reactome Pathways		Cargo recognition for clathrin-mediated endocytosis	0.0024	UBA52|UBC|UBB	611020	611178|611184|611190	0.00042	HSA-8856825	0.261979
106	3	Reactome Pathways		Stimuli-sensing channels	0.0025	UBA52|UBC|UBB	611020	611178|611184|611190	0.00044	HSA-2672351	0.260206
143	4	UniProt Keywords		Hydroxylation	0.0028	H2BC4|H2AC13|H2AC18|H2BC14	611020	616764|616692|616770|616707	4.55e-05	KW-0379	0.255284
64	3	KEGG Pathways		Mitophagy - animal	0.0032	UBA52|UBC|UBB	611020	611178|611184|611190	0.0001	hsa04137	0.249485
119	3	Reactome Pathways		Estrogen-dependent gene expression	0.0034	H2BC4|H2AC18|H2BC14	611020	616764|616770|616707	0.00061	HSA-9018519	0.246852
123	3	Reactome Pathways		SARS-CoV-2 activates/modulates innate and adaptive immune responses	0.0037	UBA52|UBC|UBB	611020	611178|611184|611190	0.00067	HSA-9705671	0.24318
88	4	InterPro Domains		Histone-fold	0.0051	H2BC4|H2AC13|H2AC18|H2BC14	611020	616764|616692|616770|616707	7.16e-06	IPR009072	0.229243
776	8	GO Molecular Function		Structural molecule activity	0.0056	H2BC4|H2BC7|H2AC13|H2AC18|UBA52|H2BC8|H2BC14|H2BC6	611020	616764|616758|616692|616770|611178|619173|616707|616728	6.81e-06	GO:0005198	0.225181
9	2	GO Cellular Component		Proteasome regulatory particle, base subcomplex	0.0058	PSMC4|PSMD4	611020	611292|611280	9.85e-05	GO:0008540	0.223657
9	2	GO Cellular Component		Chloroplast	0.0058	H2BC4|H2BC14	611020	616764|616707	9.85e-05	GO:0009507	0.223657
6111	19	TISSUES		Female reproductive system	0.0061	PSMA4|PSMC4|PSMD8|PSMA6|PSMB1|PSMB6|PSMB4|H2BC4|PSMA7|PSMB2|PSMD14|UBA52|PSMA1|PSMD6|UBC|UBB|ADRM1|PSMB3|H2BC6	611020	611175|611292|611208|611244|611238|611256|611262|616764|611286|611232|611226|611178|611250|611274|611184|611190|611202|611214|616728	3.07e-05	BTO:0000083	0.221467
954	8	TISSUES		Connective tissue	0.0061	PSMB6|PSMA7|PSMB2|PSMD14|PSMA1|UBC|H2BC14|PSMB3	611020	611256|611286|611232|611226|611250|611184|616707|611214	3.01e-05	BTO:0000421	0.221467
5	2	STRING Clusters		Maturation of protein E, and Chondromalacia	0.0066	UBA52|UBB	611020	611178|611190	3.77e-05	CL:3883	0.218046
2112	11	TISSUES		Integument	0.0084	PSMC4|PSMD8|PSMA6|PSMB4|PSMB5|PSMB2|PSMA1|UBC|UBB|ADRM1|PSMB3	611020	611292|611208|611244|611262|611268|611232|611250|611184|611190|611202|611214	5.52e-05	BTO:0000634	0.207572
7090	20	TISSUES		Urogenital system	0.0092	PSMA4|PSMC4|PSMD8|PSMA6|PSMB1|PSMB6|PSMB4|H2BC4|PSMB5|PSMA7|PSMB2|PSMD14|UBA52|PSMA1|PSMD6|UBC|UBB|ADRM1|PSMB3|H2BC6	611020	611175|611292|611208|611244|611238|611256|611262|616764|611268|611286|611232|611226|611178|611250|611274|611184|611190|611202|611214|616728	6.43e-05	BTO:0003091	0.203621
9	2	COMPARTMENTS		Proteasome regulatory particle, base subcomplex	0.0094	PSMC4|PSMD4	611020	611292|611280	9.85e-05	GOCC:0008540	0.202687
2399	11	UniProt Keywords		Ubl conjugation	0.0099	PSMD8|H2BC4|H2AC13|PSMD4|H2AC18|UBA52|PSMA1|UBC|H2BC14|UBB|ADRM1	611020	611208|616764|616692|611280|616770|611178|611250|611184|616707|611190|611202	0.00018	KW-0832	0.200436
113	4	GO Biological Process		Antimicrobial humoral immune response mediated by antimicrobial peptide	0.01	H2BC4|H2BC7|H2BC8|H2BC6	611020	616764|616758|619173|616728	1.86e-05	GO:0061844	0.2
46	3	SMART Domains		Ubiquitin homologues	0.0111	UBA52|UBC|UBB	611020	611178|611184|611190	4.04e-05	SM00213	0.195468
48	2	Reactome Pathways		RMTs methylate histone arginines	0.0114	H2AC13|H2AC18	611020	616692|616770	0.0021	HSA-3214858	0.19431
51	2	Reactome Pathways		Nonhomologous End-Joining (NHEJ)	0.0127	H2BC4|H2BC14	611020	616764|616707	0.0024	HSA-5693571	0.18962
8195	21	COMPARTMENTS		Cytoplasm	0.0129	PSMA4|PSMC4|PSMD8|PSMA6|PSMB1|PSMB6|PSMB4|H2BC4|PSMB5|PSMD4|PSMA7|PSMB2|PSMD14|UBA52|PSMA1|PSMD6|UBC|H2BC14|UBB|ADRM1|PSMB3	611020	611175|611292|611208|611244|611238|611256|611262|616764|611268|611280|611286|611232|611226|611178|611250|611274|611184|616707|611190|611202|611214	0.00015	GOCC:0005737	0.188941
3309	13	COMPARTMENTS		Intracellular non-membrane-bounded organelle	0.0139	PSMA4|PSMA6|PSMB4|H2BC4|H2BC7|H2AC13|PSMB5|H2AC18|UBA52|PSMA1|H2BC8|H2BC14|H2BC6	611020	611175|611244|611262|616764|616758|616692|611268|616770|611178|611250|619173|616707|616728	0.00016	GOCC:0043232	0.185699
12056	25	GO Cellular Component		Cytoplasm	0.0147	PSMA4|PSMC4|PSMD8|PSMA6|PSMB1|PSMB6|PSMB4|H2BC4|H2BC7|PSMB5|PSMD4|PSMA7|PSMB2|DOT1L|PSMD14|UBA52|PSMA1|PSMD6|UBC|H2BC8|H2BC14|UBB|ADRM1|PSMB3|H2BC6	611020	611175|611292|611208|611244|611238|611256|611262|616764|616758|611268|611280|611286|611232|615213|611226|611178|611250|611274|611184|619173|616707|611190|611202|611214|616728	0.00028	GO:0005737	0.183268
130	4	GO Biological Process		Defense response to Gram-positive bacterium	0.0156	H2BC4|H2BC7|H2BC8|H2BC6	611020	616764|616758|619173|616728	3.16e-05	GO:0050830	0.180688
951	7	COMPARTMENTS		Chromosome	0.0187	H2BC4|H2BC7|H2AC13|H2AC18|H2BC8|H2BC14|H2BC6	611020	616764|616758|616692|616770|619173|616707|616728	0.00024	GOCC:0005694	0.172816
134	3	KEGG Pathways		Ubiquitin mediated proteolysis	0.0238	UBA52|UBC|UBB	611020	611178|611184|611190	0.00085	hsa04120	0.162342
2021	10	TISSUES		Alimentary canal	0.0271	PSMB6|PSMA7|PSMB2|PSMD14|UBA52|PSMA1|UBC|H2BC14|UBB|PSMB3	611020	611256|611286|611232|611226|611178|611250|611184|616707|611190|611214	0.00021	BTO:0000058	0.156703
77	2	Reactome Pathways		G2/M DNA damage checkpoint	0.0276	H2BC4|H2BC14	611020	616764|616707	0.0052	HSA-69473	0.155909
8122	20	UniProt Keywords		Phosphoprotein	0.0291	PSMA4|PSMC4|PSMD8|PSMA6|PSMB1|PSMB6|PSMB4|H2BC4|H2AC13|PSMD4|H2AC18|PSMA7|DOT1L|PSMD14|UBA52|PSMA1|UBC|H2BC14|UBB|ADRM1	611020	611175|611292|611208|611244|611238|611256|611262|616764|616692|611280|616770|611286|615213|611226|611178|611250|611184|616707|611190|611202	0.00056	KW-0597	0.153611
124	3	GO Cellular Component		ficolin-1-rich granule lumen	0.034	PSMB1|PSMD14|PSMD6	611020	611238|611226|611274	0.00068	GO:1904813	0.146852
6403	18	TISSUES		Endocrine gland	0.0351	PSMA4|PSMC4|PSMD8|PSMA6|PSMB4|H2BC4|PSMB5|PSMD4|PSMA7|PSMD14|UBA52|PSMA1|PSMD6|UBC|UBB|ADRM1|PSMB3|H2BC6	611020	611175|611292|611208|611244|611262|616764|611268|611280|611286|611226|611178|611250|611274|611184|611190|611202|611214|616728	0.00029	BTO:0001488	0.145469
442	5	TISSUES		Bone marrow cancer cell	0.0361	PSMB6|PSMD4|DOT1L|PSMD14|ADRM1	611020	611256|611280|615213|611226|611202	0.00031	BTO:0000583	0.144249
7	2	InterPro Domains		Peptidase T1A, proteasome beta-subunit	0.0422	PSMB6|PSMB5	611020	611256|611268	6.46e-05	IPR000243	0.137469
9	2	GO Biological Process		Photosynthesis	0.0429	H2BC4|H2BC14	611020	616764|616707	9.85e-05	GO:0015979	0.136754
57	3	InterPro Domains		Ubiquitin-like domain	0.0445	UBA52|UBC|UBB	611020	611178|611184|611190	7.43e-05	IPR000626	0.135164
5095	15	UniProt Keywords		Cytoplasm	0.048	PSMA4|PSMC4|PSMA6|PSMB1|PSMB6|PSMB4|PSMB5|PSMA7|PSMB2|UBA52|PSMA1|UBC|UBB|ADRM1|PSMB3	611020	611175|611292|611244|611238|611256|611262|611268|611286|611232|611178|611250|611184|611190|611202|611214	0.001	KW-0963	0.131876

## Sheet: ClusterC_33nodes_15338score_str
# background genes	# genes	category	chart color	description	FDR value	genes	network.SUID	nodes.SUID	p-value	term name	transferred FDR value
203	24	Reactome Pathways		mRNA Splicing - Major Pathway	6.69e-37	POLR2C|POLR2I|SNRPC|SNRPB2|LSM7|TXNL4A|POLR2J|SRRM2|POLR2G|LSM3|SF3B3|POLR2L|GTF2F2|SNRPD2|POLR2K|SF3B5|SNU13|SNRPE|LSM5|SNRPB|POLR2H|PRPF8|LSM4|SNRPN	611020	612279|612408|613473|613164|613146|613539|612396|613548|612402|613140|613188|611697|612375|613170|611691|613182|612756|613176|613485|613158|611685|613152|613479|613503	2.93e-40	HSA-72163	3.61746
1290	32	GO Cellular Component		Nuclear protein-containing complex	1.21e-33	POLR2C|POLR2I|SNRPC|SNRPB2|LSM7|TAF4|TXNL4A|POLR2J|TAF10|SRRM2|POLR2G|LSM3|SF3B3|POLR2L|GTF2F2|SNRPD2|POLR2K|SF3B5|GTF2B|TAF9|GTF2A2|SNU13|SNRPE|TAF1|LSM5|SNRPB|POLR2H|TCEA1|PRPF8|LSM4|GTF2H5|SNRPN	611020	612279|612408|613473|613164|613146|612288|613539|612396|612300|613548|612402|613140|613188|611697|612375|613170|611691|613182|612381|612306|612345|612756|613176|612294|613485|613158|611685|612357|613152|613479|612282|613503	5.9e-37	GO:0140513	3.29172
1550	32	GO Biological Process		RNA metabolic process	3.04e-30	POLR2C|POLR2I|SNRPC|SNRPB2|LSM7|TAF4|TXNL4A|POLR2J|TAF10|SRRM2|POLR2G|LSM3|SF3B3|POLR2L|GTF2F2|SNRPD2|POLR2K|SF3B5|GTF2B|TAF9|GTF2A2|SNU13|SNRPE|TAF1|LSM5|SNRPB|POLR2H|TCEA1|PRPF8|LSM4|GTF2H5|SNRPN	611020	612279|612408|613473|613164|613146|612288|613539|612396|612300|613548|612402|613140|613188|611697|612375|613170|611691|613182|612381|612306|612345|612756|613176|612294|613485|613158|611685|612357|613152|613479|612282|613503	1.94e-34	GO:0016070	2.95171
47	15	Reactome Pathways		HIV Transcription Initiation	2.42e-27	POLR2C|POLR2I|TAF4|POLR2J|TAF10|POLR2G|POLR2L|GTF2F2|POLR2K|GTF2B|TAF9|GTF2A2|TAF1|POLR2H|GTF2H5	611020	612279|612408|612288|612396|612300|612402|611697|612375|611691|612381|612306|612345|612294|611685|612282	4.55e-30	HSA-167161	2.66162
47	15	Reactome Pathways		RNA Polymerase II HIV Promoter Escape	2.42e-27	POLR2C|POLR2I|TAF4|POLR2J|TAF10|POLR2G|POLR2L|GTF2F2|POLR2K|GTF2B|TAF9|GTF2A2|TAF1|POLR2H|GTF2H5	611020	612279|612408|612288|612396|612300|612402|611697|612375|611691|612381|612306|612345|612294|611685|612282	4.55e-30	HSA-167162	2.66162
70	16	Reactome Pathways		Transcription of the HIV genome	2.42e-27	POLR2C|POLR2I|TAF4|POLR2J|TAF10|POLR2G|POLR2L|GTF2F2|POLR2K|GTF2B|TAF9|GTF2A2|TAF1|POLR2H|TCEA1|GTF2H5	611020	612279|612408|612288|612396|612300|612402|611697|612375|611691|612381|612306|612345|612294|611685|612357|612282	4.25e-30	HSA-167172	2.66162
50	15	Reactome Pathways		mRNA Splicing - Minor Pathway	2.42e-27	POLR2C|POLR2I|TXNL4A|POLR2J|POLR2G|SF3B3|POLR2L|GTF2F2|SNRPD2|POLR2K|SF3B5|SNRPE|SNRPB|POLR2H|PRPF8	611020	612279|612408|613539|612396|612402|613188|611697|612375|613170|611691|613182|613176|613158|611685|613152	1.01e-29	HSA-72165	2.66162
47	15	Reactome Pathways		RNA Polymerase II Promoter Escape	2.42e-27	POLR2C|POLR2I|TAF4|POLR2J|TAF10|POLR2G|POLR2L|GTF2F2|POLR2K|GTF2B|TAF9|GTF2A2|TAF1|POLR2H|GTF2H5	611020	612279|612408|612288|612396|612300|612402|611697|612375|611691|612381|612306|612345|612294|611685|612282	4.55e-30	HSA-73776	2.66162
47	15	Reactome Pathways		RNA Polymerase II Transcription Pre-Initiation And Promoter Opening	2.42e-27	POLR2C|POLR2I|TAF4|POLR2J|TAF10|POLR2G|POLR2L|GTF2F2|POLR2K|GTF2B|TAF9|GTF2A2|TAF1|POLR2H|GTF2H5	611020	612279|612408|612288|612396|612300|612402|611697|612375|611691|612381|612306|612345|612294|611685|612282	4.55e-30	HSA-73779	2.66162
47	15	Reactome Pathways		RNA Polymerase II Transcription Initiation	2.42e-27	POLR2C|POLR2I|TAF4|POLR2J|TAF10|POLR2G|POLR2L|GTF2F2|POLR2K|GTF2B|TAF9|GTF2A2|TAF1|POLR2H|GTF2H5	611020	612279|612408|612288|612396|612300|612402|611697|612375|611691|612381|612306|612345|612294|611685|612282	4.55e-30	HSA-75953	2.66162
705	25	Reactome Pathways		Metabolism of RNA	2.42e-27	POLR2C|POLR2I|SNRPC|SNRPB2|LSM7|TXNL4A|POLR2J|SRRM2|POLR2G|LSM3|SF3B3|POLR2L|GTF2F2|SNRPD2|POLR2K|SF3B5|SNU13|SNRPE|LSM5|SNRPB|POLR2H|PRPF8|LSM4|GTF2H5|SNRPN	611020	612279|612408|613473|613164|613146|613539|612396|613548|612402|613140|613188|611697|612375|613170|611691|613182|612756|613176|613485|613158|611685|613152|613479|612282|613503	1.12e-29	HSA-8953854	2.66162
67	16	COMPARTMENTS		RNA polymerase II, holoenzyme	5.24e-27	POLR2C|POLR2I|TAF4|POLR2J|TAF10|POLR2G|POLR2L|GTF2F2|POLR2K|GTF2B|TAF9|GTF2A2|TAF1|POLR2H|TCEA1|GTF2H5	611020	612279|612408|612288|612396|612300|612402|611697|612375|611691|612381|612306|612345|612294|611685|612357|612282	2.28e-30	GOCC:0016591	2.62807
81	16	Reactome Pathways		RNA Polymerase II Pre-transcription Events	6.06e-27	POLR2C|POLR2I|TAF4|POLR2J|TAF10|POLR2G|POLR2L|GTF2F2|POLR2K|GTF2B|TAF9|GTF2A2|TAF1|POLR2H|TCEA1|GTF2H5	611020	612279|612408|612288|612396|612300|612402|611697|612375|611691|612381|612306|612345|612294|611685|612357|612282	3.45e-29	HSA-674695	2.62175
2101	32	GO Biological Process		Gene expression	2.28e-26	POLR2C|POLR2I|SNRPC|SNRPB2|LSM7|TAF4|TXNL4A|POLR2J|TAF10|SRRM2|POLR2G|LSM3|SF3B3|POLR2L|GTF2F2|SNRPD2|POLR2K|SF3B5|GTF2B|TAF9|GTF2A2|SNU13|SNRPE|TAF1|LSM5|SNRPB|POLR2H|TCEA1|PRPF8|LSM4|GTF2H5|SNRPN	611020	612279|612408|613473|613164|613146|612288|613539|612396|612300|613548|612402|613140|613188|611697|612375|613170|611691|613182|612381|612306|612345|612756|613176|612294|613485|613158|611685|612357|613152|613479|612282|613503	2.9e-30	GO:0010467	2.56421
83	16	COMPARTMENTS		U2-type spliceosomal complex	5.65e-26	SNRPC|SNRPB2|LSM7|TXNL4A|SRRM2|LSM3|SF3B3|SNRPD2|SF3B5|SNU13|SNRPE|LSM5|SNRPB|PRPF8|LSM4|SNRPN	611020	613473|613164|613146|613539|613548|613140|613188|613170|613182|612756|613176|613485|613158|613152|613479|613503	4.91e-29	GOCC:0005684	2.5248
66	15	COMPARTMENTS		Spliceosomal snRNP complex	2.31e-25	SNRPC|SNRPB2|LSM7|TXNL4A|LSM3|SF3B3|SNRPD2|SF3B5|SNU13|SNRPE|LSM5|SNRPB|PRPF8|LSM4|SNRPN	611020	613473|613164|613146|613539|613140|613188|613170|613182|612756|613176|613485|613158|613152|613479|613503	3.92e-28	GOCC:0097525	2.46364
93	16	GO Cellular Component		U2-type spliceosomal complex	2.63e-25	SNRPC|SNRPB2|LSM7|TXNL4A|SRRM2|LSM3|SF3B3|SNRPD2|SF3B5|SNU13|SNRPE|LSM5|SNRPB|PRPF8|LSM4|SNRPN	611020	613473|613164|613146|613539|613548|613140|613188|613170|613182|612756|613176|613485|613158|613152|613479|613503	2.57e-28	GO:0005684	2.458
96	16	GO Cellular Component		RNA polymerase II, holoenzyme	2.63e-25	POLR2C|POLR2I|TAF4|POLR2J|TAF10|POLR2G|POLR2L|GTF2F2|POLR2K|GTF2B|TAF9|GTF2A2|TAF1|POLR2H|TCEA1|GTF2H5	611020	612279|612408|612288|612396|612300|612402|611697|612375|611691|612381|612306|612345|612294|611685|612357|612282	4.09e-28	GO:0016591	2.458
65	15	GO Cellular Component		Spliceosomal snRNP complex	2.63e-25	SNRPC|SNRPB2|LSM7|TXNL4A|LSM3|SF3B3|SNRPD2|SF3B5|SNU13|SNRPE|LSM5|SNRPB|PRPF8|LSM4|SNRPN	611020	613473|613164|613146|613539|613140|613188|613170|613182|612756|613176|613485|613158|613152|613479|613503	3.2e-28	GO:0097525	2.458
50	14	COMPARTMENTS		U2-type precatalytic spliceosome	7.19e-25	SNRPB2|LSM7|TXNL4A|SRRM2|LSM3|SF3B3|SNRPD2|SF3B5|SNU13|SNRPE|LSM5|SNRPB|PRPF8|LSM4	611020	613164|613146|613539|613548|613140|613188|613170|613182|612756|613176|613485|613158|613152|613479	2.42e-27	GOCC:0071005	2.41433
50	14	GO Cellular Component		U2-type precatalytic spliceosome	8.25e-25	SNRPB2|LSM7|TXNL4A|SRRM2|LSM3|SF3B3|SNRPD2|SF3B5|SNU13|SNRPE|LSM5|SNRPB|PRPF8|LSM4	611020	613164|613146|613539|613548|613140|613188|613170|613182|612756|613176|613485|613158|613152|613479	2.42e-27	GO:0071005	2.40835
1539	27	GO Cellular Component		Catalytic complex	1.87e-22	POLR2C|POLR2I|SNRPB2|LSM7|TAF4|POLR2J|TAF10|SRRM2|POLR2G|LSM3|SF3B3|POLR2L|GTF2F2|SNRPD2|POLR2K|SF3B5|GTF2B|TAF9|GTF2A2|SNRPE|TAF1|SNRPB|POLR2H|TCEA1|PRPF8|GTF2H5|SNRPN	611020	612279|612408|613164|613146|612288|612396|612300|613548|612402|613140|613188|611697|612375|613170|611691|613182|612381|612306|612345|613176|612294|613158|611685|612357|613152|612282|613503	1.1e-24	GO:1902494	2.17282
611	22	GO Biological Process		mRNA metabolic process	3.02e-22	POLR2I|SNRPC|SNRPB2|LSM7|TAF4|TXNL4A|TAF10|SRRM2|POLR2G|LSM3|SF3B3|SNRPD2|SF3B5|TAF9|SNU13|SNRPE|TAF1|LSM5|SNRPB|PRPF8|LSM4|SNRPN	611020	612408|613473|613164|613146|612288|613539|612300|613548|612402|613140|613188|613170|613182|612306|612756|613176|612294|613485|613158|613152|613479|613503	1.33e-25	GO:0016071	2.152
36	11	GO Cellular Component		U4/U6 x U5 tri-snRNP complex	1.08e-19	LSM7|TXNL4A|LSM3|SNRPD2|SNU13|SNRPE|LSM5|SNRPB|PRPF8|LSM4|SNRPN	611020	613146|613539|613140|613170|612756|613176|613485|613158|613152|613479|613503	7.37e-22	GO:0046540	1.89666
1710	26	COMPARTMENTS		Catalytic complex	1.34e-19	POLR2C|POLR2I|SNRPB2|TAF4|POLR2J|H2AZ1|TAF10|SRRM2|POLR2G|LSM3|SF3B3|POLR2L|GTF2F2|SNRPD2|POLR2K|SF3B5|GTF2B|TAF9|GTF2A2|SNRPE|TAF1|SNRPB|POLR2H|TCEA1|PRPF8|GTF2H5	611020	612279|612408|613164|612288|612396|612333|612300|613548|612402|613140|613188|611697|612375|613170|611691|613182|612381|612306|612345|613176|612294|613158|611685|612357|613152|612282	6.99e-22	GOCC:1902494	1.88729
132	14	KEGG Pathways		Spliceosome	1.9e-19	SNRPC|SNRPB2|LSM7|TXNL4A|LSM3|SF3B3|SNRPD2|SF3B5|SNU13|SNRPE|LSM5|SNRPB|PRPF8|LSM4	611020	613473|613164|613146|613539|613140|613188|613170|613182|612756|613176|613485|613158|613152|613479	5.66e-22	hsa03040	1.87212
138	14	UniProt Keywords		Spliceosome	6.82e-19	SNRPB2|LSM7|TXNL4A|SRRM2|LSM3|SF3B3|SNRPD2|SF3B5|SNU13|SNRPE|LSM5|SNRPB|PRPF8|LSM4	611020	613164|613146|613539|613548|613140|613188|613170|613182|612756|613176|613485|613158|613152|613479	1.01e-21	KW-0747	1.81662
847	21	GO Cellular Component		Transferase complex	7.04e-19	POLR2C|POLR2I|TAF4|POLR2J|TAF10|POLR2G|SF3B3|POLR2L|GTF2F2|SNRPD2|POLR2K|SF3B5|GTF2B|TAF9|GTF2A2|SNRPE|TAF1|SNRPB|POLR2H|TCEA1|GTF2H5	611020	612279|612408|612288|612396|612300|612402|613188|611697|612375|613170|611691|613182|612381|612306|612345|613176|612294|613158|611685|612357|612282	5.51e-21	GO:1990234	1.81524
245	16	GO Biological Process		mRNA splicing, via spliceosome	8.28e-19	SNRPC|SNRPB2|LSM7|TXNL4A|SRRM2|LSM3|SF3B3|SNRPD2|SF3B5|SNU13|SNRPE|LSM5|SNRPB|PRPF8|LSM4|SNRPN	611020	613473|613164|613146|613539|613548|613140|613188|613170|613182|612756|613176|613485|613158|613152|613479|613503	5.28e-22	GO:0000398	1.8082
4169	32	GO Cellular Component		Nucleoplasm	9.14e-19	POLR2C|POLR2I|SNRPC|SNRPB2|LSM7|TAF4|TXNL4A|POLR2J|TAF10|SRRM2|POLR2G|LSM3|SF3B3|POLR2L|GTF2F2|SNRPD2|POLR2K|SF3B5|GTF2B|TAF9|GTF2A2|SNU13|SNRPE|TAF1|LSM5|SNRPB|POLR2H|TCEA1|PRPF8|LSM4|GTF2H5|SNRPN	611020	612279|612408|613473|613164|613146|612288|613539|612396|612300|613548|612402|613140|613188|611697|612375|613170|611691|613182|612381|612306|612345|612756|613176|612294|613485|613158|611685|612357|613152|613479|612282|613503	7.59e-21	GO:0005654	1.80391
4787	33	COMPARTMENTS		Nucleus	1.03e-18	POLR2C|POLR2I|SNRPC|SNRPB2|LSM7|TAF4|TXNL4A|POLR2J|H2AZ1|TAF10|SRRM2|POLR2G|LSM3|SF3B3|POLR2L|GTF2F2|SNRPD2|POLR2K|SF3B5|GTF2B|TAF9|GTF2A2|SNU13|SNRPE|TAF1|LSM5|SNRPB|POLR2H|TCEA1|PRPF8|LSM4|GTF2H5|SNRPN	611020	612279|612408|613473|613164|613146|612288|613539|612396|612333|612300|613548|612402|613140|613188|611697|612375|613170|611691|613182|612381|612306|612345|612756|613176|612294|613485|613158|611685|612357|613152|613479|612282|613503	5.81e-21	GOCC:0005634	1.79872
27	10	COMPARTMENTS		U4/U6 x U5 tri-snRNP complex	2.09e-18	LSM7|TXNL4A|LSM3|SNRPD2|SNU13|SNRPE|LSM5|SNRPB|PRPF8|LSM4	611020	613146|613539|613140|613170|612756|613176|613485|613158|613152|613479	1.27e-20	GOCC:0046540	1.76799
892	21	COMPARTMENTS		Transferase complex	2.4e-18	POLR2C|POLR2I|TAF4|POLR2J|TAF10|POLR2G|SF3B3|POLR2L|GTF2F2|SNRPD2|POLR2K|SF3B5|GTF2B|TAF9|GTF2A2|SNRPE|TAF1|SNRPB|POLR2H|TCEA1|GTF2H5	611020	612279|612408|612288|612396|612300|612402|613188|611697|612375|613170|611691|613182|612381|612306|612345|613176|612294|613158|611685|612357|612282	1.57e-20	GOCC:1990234	1.76198
1146	22	COMPARTMENTS		Nucleoplasm	1.07e-17	POLR2C|POLR2I|SNRPC|SNRPB2|TAF4|POLR2J|H2AZ1|TAF10|SRRM2|POLR2G|SF3B3|POLR2L|GTF2F2|POLR2K|SF3B5|GTF2B|TAF9|GTF2A2|TAF1|POLR2H|TCEA1|GTF2H5	611020	612279|612408|613473|613164|612288|612396|612333|612300|613548|612402|613188|611697|612375|611691|613182|612381|612306|612345|612294|611685|612357|612282	8.36e-20	GOCC:0005654	1.69706
5325	33	COMPARTMENTS		Protein-containing complex	2.34e-17	POLR2C|POLR2I|SNRPC|SNRPB2|LSM7|TAF4|TXNL4A|POLR2J|H2AZ1|TAF10|SRRM2|POLR2G|LSM3|SF3B3|POLR2L|GTF2F2|SNRPD2|POLR2K|SF3B5|GTF2B|TAF9|GTF2A2|SNU13|SNRPE|TAF1|LSM5|SNRPB|POLR2H|TCEA1|PRPF8|LSM4|GTF2H5|SNRPN	611020	612279|612408|613473|613164|613146|612288|613539|612396|612333|612300|613548|612402|613140|613188|611697|612375|613170|611691|613182|612381|612306|612345|612756|613176|612294|613485|613158|611685|612357|613152|613479|612282|613503	1.93e-19	GOCC:0032991	1.66308
5278	33	UniProt Keywords		Nucleus	4.84e-17	POLR2C|POLR2I|SNRPC|SNRPB2|LSM7|TAF4|TXNL4A|POLR2J|H2AZ1|TAF10|SRRM2|POLR2G|LSM3|SF3B3|POLR2L|GTF2F2|SNRPD2|POLR2K|SF3B5|GTF2B|TAF9|GTF2A2|SNU13|SNRPE|TAF1|LSM5|SNRPB|POLR2H|TCEA1|PRPF8|LSM4|GTF2H5|SNRPN	611020	612279|612408|613473|613164|613146|612288|613539|612396|612333|612300|613548|612402|613140|613188|611697|612375|613170|611691|613182|612381|612306|612345|612756|613176|612294|613485|613158|611685|612357|613152|613479|612282|613503	1.44e-19	KW-0539	1.63152
5506	33	GO Cellular Component		Protein-containing complex	5.93e-17	POLR2C|POLR2I|SNRPC|SNRPB2|LSM7|TAF4|TXNL4A|POLR2J|H2AZ1|TAF10|SRRM2|POLR2G|LSM3|SF3B3|POLR2L|GTF2F2|SNRPD2|POLR2K|SF3B5|GTF2B|TAF9|GTF2A2|SNU13|SNRPE|TAF1|LSM5|SNRPB|POLR2H|TCEA1|PRPF8|LSM4|GTF2H5|SNRPN	611020	612279|612408|613473|613164|613146|612288|613539|612396|612333|612300|613548|612402|613140|613188|611697|612375|613170|611691|613182|612381|612306|612345|612756|613176|612294|613485|613158|611685|612357|613152|613479|612282|613503	5.79e-19	GO:0032991	1.62269
169	14	STRING Clusters		RNA Polymerase II Pre-transcription Events, and Mediator complex	6.76e-17	POLR2C|POLR2I|TAF4|POLR2J|POLR2G|POLR2L|GTF2F2|POLR2K|GTF2B|GTF2A2|TAF1|POLR2H|TCEA1|GTF2H5	611020	612279|612408|612288|612396|612402|611697|612375|611691|612381|612345|612294|611685|612357|612282	1.48e-20	CL:5665	1.61701
43	10	Reactome Pathways		Formation of HIV-1 elongation complex containing HIV-1 Tat	9.41e-17	POLR2C|POLR2I|POLR2J|POLR2G|POLR2L|GTF2F2|POLR2K|POLR2H|TCEA1|GTF2H5	611020	612279|612408|612396|612402|611697|612375|611691|611685|612357|612282	7.01e-19	HSA-167200	1.60264
74	11	Reactome Pathways		RNA polymerase II transcribes snRNA genes	9.91e-17	POLR2C|POLR2I|POLR2J|POLR2G|POLR2L|GTF2F2|POLR2K|GTF2B|TAF9|GTF2A2|POLR2H	611020	612279|612408|612396|612402|611697|612375|611691|612381|612306|612345|611685	8.68e-19	HSA-6807505	1.60039
45	10	Reactome Pathways		Formation of HIV elongation complex in the absence of HIV Tat	1.14e-16	POLR2C|POLR2I|POLR2J|POLR2G|POLR2L|GTF2F2|POLR2K|POLR2H|TCEA1|GTF2H5	611020	612279|612408|612396|612402|611697|612375|611691|611685|612357|612282	1.05e-18	HSA-167152	1.59431
357	16	GO Biological Process		Transcription by RNA polymerase II	2.03e-16	POLR2C|POLR2I|TAF4|POLR2J|TAF10|POLR2G|POLR2L|GTF2F2|POLR2K|GTF2B|TAF9|GTF2A2|TAF1|POLR2H|TCEA1|GTF2H5	611020	612279|612408|612288|612396|612300|612402|611697|612375|611691|612381|612306|612345|612294|611685|612357|612282	1.68e-19	GO:0006366	1.56925
27	9	Reactome Pathways		RNA Pol II CTD phosphorylation and interaction with CE during HIV infection	2.93e-16	POLR2C|POLR2I|POLR2J|POLR2G|POLR2L|GTF2F2|POLR2K|POLR2H|GTF2H5	611020	612279|612408|612396|612402|611697|612375|611691|611685|612282	2.83e-18	HSA-167160	1.55331
27	9	Reactome Pathways		RNA Pol II CTD phosphorylation and interaction with CE	2.93e-16	POLR2C|POLR2I|POLR2J|POLR2G|POLR2L|GTF2F2|POLR2K|POLR2H|GTF2H5	611020	612279|612408|612396|612402|611697|612375|611691|611685|612282	2.83e-18	HSA-77075	1.55331
150	13	STRING Clusters		U2-type spliceosomal complex, and Sm-like protein family complex	3.89e-16	SNRPC|SNRPB2|TXNL4A|SRRM2|LSM3|SF3B3|SNRPD2|SF3B5|SNU13|SNRPE|SNRPB|PRPF8|SNRPN	611020	613473|613164|613539|613548|613140|613188|613170|613182|612756|613176|613158|613152|613503	2.55e-19	CL:2030	1.54101
106	12	STRING Clusters		U2-type spliceosomal complex, and mRNA Splicing - Major Pathway	4.3e-16	SNRPC|SNRPB2|TXNL4A|SRRM2|LSM3|SF3B3|SNRPD2|SF3B5|SNU13|SNRPB|PRPF8|SNRPN	611020	613473|613164|613539|613548|613140|613188|613170|613182|612756|613158|613152|613503	3.76e-19	CL:2035	1.53665
42	10	WikiPathways		Eukaryotic transcription initiation	4.45e-16	POLR2C|POLR2I|POLR2J|POLR2G|GTF2F2|POLR2K|GTF2B|TAF9|GTF2A2|POLR2H	611020	612279|612408|612396|612402|612375|611691|612381|612306|612345|611685	5.69e-19	WP405	1.53516
29	9	Reactome Pathways		mRNA Capping	4.64e-16	POLR2C|POLR2I|POLR2J|POLR2G|POLR2L|GTF2F2|POLR2K|POLR2H|GTF2H5	611020	612279|612408|612396|612402|611697|612375|611691|611685|612282	4.88e-18	HSA-72086	1.53335
564	17	COMPARTMENTS		Ribonucleoprotein complex	6.47e-16	SNRPC|SNRPB2|LSM7|TXNL4A|SRRM2|LSM3|SF3B3|SNRPD2|SF3B5|TAF9|SNU13|SNRPE|LSM5|SNRPB|PRPF8|LSM4|SNRPN	611020	613473|613164|613146|613539|613548|613140|613188|613170|613182|612306|612756|613176|613485|613158|613152|613479|613503	5.63e-18	GOCC:1990904	1.51891
31	9	Reactome Pathways		Pausing and recovery of Tat-mediated HIV elongation	7.46e-16	POLR2C|POLR2I|POLR2J|POLR2G|POLR2L|GTF2F2|POLR2K|POLR2H|TCEA1	611020	612279|612408|612396|612402|611697|612375|611691|611685|612357	8.17e-18	HSA-167238	1.51273
31	9	Reactome Pathways		Tat-mediated HIV elongation arrest and recovery	7.46e-16	POLR2C|POLR2I|POLR2J|POLR2G|POLR2L|GTF2F2|POLR2K|POLR2H|TCEA1	611020	612279|612408|612396|612402|611697|612375|611691|611685|612357	8.17e-18	HSA-167243	1.51273
58	10	Reactome Pathways		Formation of RNA Pol II elongation complex	8.7e-16	POLR2C|POLR2I|POLR2J|POLR2G|POLR2L|GTF2F2|POLR2K|POLR2H|TCEA1|GTF2H5	611020	612279|612408|612396|612402|611697|612375|611691|611685|612357|612282	1.03e-17	HSA-112382	1.50605
117	12	STRING Clusters		RNA Polymerase II Pre-transcription Events, and Mediator complex	8.7e-16	POLR2C|POLR2I|TAF4|POLR2J|POLR2G|GTF2F2|POLR2K|GTF2B|GTF2A2|TAF1|TCEA1|GTF2H5	611020	612279|612408|612288|612396|612402|612375|611691|612381|612345|612294|612357|612282	1.14e-18	CL:5667	1.50605
33	9	Reactome Pathways		Formation of the Early Elongation Complex	1.05e-15	POLR2C|POLR2I|POLR2J|POLR2G|POLR2L|GTF2F2|POLR2K|POLR2H|GTF2H5	611020	612279|612408|612396|612402|611697|612375|611691|611685|612282	1.33e-17	HSA-113418	1.49788
33	9	Reactome Pathways		Formation of the HIV-1 Early Elongation Complex	1.05e-15	POLR2C|POLR2I|POLR2J|POLR2G|POLR2L|GTF2F2|POLR2K|POLR2H|GTF2H5	611020	612279|612408|612396|612402|611697|612375|611691|611685|612282	1.33e-17	HSA-167158	1.49788
33	9	Reactome Pathways		HIV elongation arrest and recovery	1.05e-15	POLR2C|POLR2I|POLR2J|POLR2G|POLR2L|GTF2F2|POLR2K|POLR2H|TCEA1	611020	612279|612408|612396|612402|611697|612375|611691|611685|612357	1.33e-17	HSA-167287	1.49788
33	9	Reactome Pathways		Pausing and recovery of HIV elongation	1.05e-15	POLR2C|POLR2I|POLR2J|POLR2G|POLR2L|GTF2F2|POLR2K|POLR2H|TCEA1	611020	612279|612408|612396|612402|611697|612375|611691|611685|612357	1.33e-17	HSA-167290	1.49788
62	10	Reactome Pathways		TP53 Regulates Transcription of DNA Repair Genes	1.31e-15	POLR2C|POLR2I|POLR2J|POLR2G|POLR2L|GTF2F2|POLR2K|POLR2H|TCEA1|GTF2H5	611020	612279|612408|612396|612402|611697|612375|611691|611685|612357|612282	1.89e-17	HSA-6796648	1.48827
917	19	Reactome Pathways		Infectious disease	1.72e-15	POLR2C|POLR2I|TAF4|POLR2J|TAF10|POLR2G|POLR2L|GTF2F2|SNRPD2|POLR2K|GTF2B|TAF9|GTF2A2|SNRPE|TAF1|SNRPB|POLR2H|TCEA1|GTF2H5	611020	612279|612408|612288|612396|612300|612402|611697|612375|613170|611691|612381|612306|612345|613176|612294|613158|611685|612357|612282	2.56e-17	HSA-5663205	1.47645
19	8	Reactome Pathways		Signaling by FGFR2 IIIa TM	3.46e-15	POLR2C|POLR2I|POLR2J|POLR2G|POLR2L|GTF2F2|POLR2K|POLR2H	611020	612279|612408|612396|612402|611697|612375|611691|611685	5.3e-17	HSA-8851708	1.44609
784	18	GO Cellular Component		Intracellular protein-containing complex	4.33e-15	POLR2C|POLR2I|TAF4|POLR2J|TAF10|POLR2G|SF3B3|POLR2L|GTF2F2|POLR2K|SF3B5|GTF2B|TAF9|GTF2A2|TAF1|POLR2H|TCEA1|GTF2H5	611020	612279|612408|612288|612396|612300|612402|613188|611697|612375|611691|613182|612381|612306|612345|612294|611685|612357|612282	4.44e-17	GO:0140535	1.43635
1850	23	COMPARTMENTS		Nuclear lumen	1.05e-14	POLR2C|POLR2I|SNRPC|SNRPB2|TAF4|POLR2J|H2AZ1|TAF10|SRRM2|POLR2G|SF3B3|POLR2L|GTF2F2|POLR2K|SF3B5|GTF2B|TAF9|GTF2A2|SNU13|TAF1|POLR2H|TCEA1|GTF2H5	611020	612279|612408|613473|613164|612288|612396|612333|612300|613548|612402|613188|611697|612375|611691|613182|612381|612306|612345|612756|612294|611685|612357|612282	9.63e-17	GOCC:0031981	1.39788
687	17	GO Cellular Component		Ribonucleoprotein complex	1.14e-14	SNRPC|SNRPB2|LSM7|TXNL4A|SRRM2|LSM3|SF3B3|SNRPD2|SF3B5|TAF9|SNU13|SNRPE|LSM5|SNRPB|PRPF8|LSM4|SNRPN	611020	613473|613164|613146|613539|613548|613140|613188|613170|613182|612306|612756|613176|613485|613158|613152|613479|613503	1.39e-16	GO:1990904	1.39431
23	8	Reactome Pathways		Abortive elongation of HIV-1 transcript in the absence of Tat	1.19e-14	POLR2C|POLR2I|POLR2J|POLR2G|POLR2L|GTF2F2|POLR2K|POLR2H	611020	612279|612408|612396|612402|611697|612375|611691|611685	1.88e-16	HSA-167242	1.39245
65	10	STRING Clusters		Spliceosomal snRNP complex, and mRNA cis splicing, via spliceosome	1.66e-14	SNRPC|SNRPB2|TXNL4A|LSM3|SF3B3|SNRPD2|SF3B5|SNU13|SNRPB|SNRPN	611020	613473|613164|613539|613140|613188|613170|613182|612756|613158|613503	2.91e-17	CL:2036	1.37799
17	8	SMART Domains		snRNP Sm proteins	2.13e-14	LSM7|LSM3|SNRPD2|SNRPE|LSM5|SNRPB|LSM4|SNRPN	611020	613146|613140|613170|613176|613485|613158|613479|613503	2.59e-17	SM00651	1.36716
361	14	Reactome Pathways		Transcriptional Regulation by TP53	2.29e-14	POLR2C|POLR2I|TAF4|POLR2J|TAF10|POLR2G|POLR2L|GTF2F2|POLR2K|TAF9|TAF1|POLR2H|TCEA1|GTF2H5	611020	612279|612408|612288|612396|612300|612402|611697|612375|611691|612306|612294|611685|612357|612282	3.72e-16	HSA-3700989	1.36402
26	8	Reactome Pathways		FGFR2 alternative splicing	2.58e-14	POLR2C|POLR2I|POLR2J|POLR2G|POLR2L|GTF2F2|POLR2K|POLR2H	611020	612279|612408|612396|612402|611697|612375|611691|611685	4.3e-16	HSA-6803529	1.35884
4003	30	GO Molecular Function		Nucleic acid binding	2.64e-14	POLR2C|POLR2I|SNRPC|SNRPB2|LSM7|TAF4|POLR2J|H2AZ1|TAF10|SRRM2|POLR2G|LSM3|SF3B3|POLR2L|GTF2F2|SNRPD2|POLR2K|SF3B5|GTF2B|TAF9|SNU13|SNRPE|TAF1|LSM5|SNRPB|POLR2H|TCEA1|PRPF8|LSM4|SNRPN	611020	612279|612408|613473|613164|613146|612288|612396|612333|612300|613548|612402|613140|613188|611697|612375|613170|611691|613182|612381|612306|612756|613176|612294|613485|613158|611685|612357|613152|613479|613503	5.35e-18	GO:0003676	1.35784
53	9	Reactome Pathways		Formation of TC-NER Pre-Incision Complex	3.46e-14	POLR2C|POLR2I|POLR2J|POLR2G|POLR2L|POLR2K|POLR2H|TCEA1|GTF2H5	611020	612279|612408|612396|612402|611697|611691|611685|612357|612282	5.92e-16	HSA-6781823	1.34609
90	10	GO Cellular Component		Catalytic step 2 spliceosome	4.66e-14	SNRPB2|LSM7|SRRM2|LSM3|SF3B3|SNRPD2|SNRPE|SNRPB|PRPF8|SNRPN	611020	613164|613146|613548|613140|613188|613170|613176|613158|613152|613503	5.92e-16	GO:0071013	1.33316
125	11	WikiPathways		mRNA processing	7.34e-14	SNRPB2|LSM7|TXNL4A|SF3B3|SNRPD2|SF3B5|SNU13|SNRPE|SNRPB|PRPF8|SNRPN	611020	613164|613146|613539|613188|613170|613182|612756|613176|613158|613152|613503	1.88e-16	WP411	1.31343
13	7	COMPARTMENTS		RNA polymerase II, core complex	1.48e-13	POLR2C|POLR2I|POLR2J|POLR2G|POLR2L|POLR2K|POLR2H	611020	612279|612408|612396|612402|611697|611691|611685	1.41e-15	GOCC:0005665	1.28297
64	9	Reactome Pathways		Gap-filling DNA repair synthesis and ligation in TC-NER	1.56e-13	POLR2C|POLR2I|POLR2J|POLR2G|POLR2L|POLR2K|POLR2H|TCEA1|GTF2H5	611020	612279|612408|612396|612402|611697|611691|611685|612357|612282	2.8e-15	HSA-6782210	1.28069
65	9	Reactome Pathways		Dual incision in TC-NER	1.73e-13	POLR2C|POLR2I|POLR2J|POLR2G|POLR2L|POLR2K|POLR2H|TCEA1|GTF2H5	611020	612279|612408|612396|612402|611697|611691|611685|612357|612282	3.18e-15	HSA-6782135	1.2762
15	7	GO Cellular Component		RNA polymerase II, core complex	2.35e-13	POLR2C|POLR2I|POLR2J|POLR2G|POLR2L|POLR2K|POLR2H	611020	612279|612408|612396|612402|611697|611691|611685	3.1e-15	GO:0005665	1.26289
84	10	GO Biological Process		Transcription initiation from RNA polymerase II promoter	2.44e-13	POLR2I|TAF4|TAF10|POLR2G|GTF2F2|GTF2B|TAF9|GTF2A2|TAF1|GTF2H5	611020	612408|612288|612300|612402|612375|612381|612306|612345|612294|612282	3.11e-16	GO:0006367	1.26126
19	8	InterPro Domains		Sm domain, eukaryotic/archaea-type	3.81e-13	LSM7|LSM3|SNRPD2|SNRPE|LSM5|SNRPB|LSM4|SNRPN	611020	613146|613140|613170|613176|613485|613158|613479|613503	5.3e-17	IPR001163	1.24191
119	10	Reactome Pathways		Estrogen-dependent gene expression	4.33e-13	POLR2C|POLR2I|POLR2J|H2AZ1|POLR2G|POLR2L|GTF2F2|POLR2K|GTF2A2|POLR2H	611020	612279|612408|612396|612333|612402|611697|612375|611691|612345|611685	8.15e-15	HSA-9018519	1.23635
203	12	GO Biological Process		Ribonucleoprotein complex assembly	4.46e-13	SNRPC|SNRPB2|TXNL4A|SF3B3|SNRPD2|SF3B5|TAF9|SNU13|SNRPE|SNRPB|PRPF8|LSM4	611020	613473|613164|613539|613188|613170|613182|612306|612756|613176|613158|613152|613479	5.97e-16	GO:0022618	1.23507
22	8	InterPro Domains		LSM domain superfamily	5e-13	LSM7|LSM3|SNRPD2|SNRPE|LSM5|SNRPB|LSM4|SNRPN	611020	613146|613140|613170|613176|613485|613158|613479|613503	1.39e-16	IPR010920	1.2301
44	8	Reactome Pathways		Viral Messenger RNA Synthesis	8.67e-13	POLR2C|POLR2I|POLR2J|POLR2G|POLR2L|GTF2F2|POLR2K|POLR2H	611020	612279|612408|612396|612402|611697|612375|611691|611685	1.75e-14	HSA-168325	1.2062
1337	19	Reactome Pathways		RNA Polymerase II Transcription	1.12e-12	POLR2C|POLR2I|TAF4|POLR2J|H2AZ1|TAF10|POLR2G|POLR2L|GTF2F2|POLR2K|GTF2B|TAF9|GTF2A2|SNRPE|TAF1|SNRPB|POLR2H|TCEA1|GTF2H5	611020	612279|612408|612288|612396|612333|612300|612402|611697|612375|611691|612381|612306|612345|613176|612294|613158|611685|612357|612282	2.3e-14	HSA-73857	1.19508
27	8	InterPro Domains		Sm domain	1.33e-12	LSM7|LSM3|SNRPD2|SNRPE|LSM5|SNRPB|LSM4|SNRPN	611020	613146|613140|613170|613176|613485|613158|613479|613503	5.57e-16	IPR047575	1.18761
48	8	Reactome Pathways		Inhibition of DNA recombination at telomere	1.56e-12	POLR2C|POLR2I|POLR2J|H2AZ1|POLR2G|POLR2L|POLR2K|POLR2H	611020	612279|612408|612396|612333|612402|611697|611691|611685	3.28e-14	HSA-9670095	1.18069
46	8	GO Cellular Component		Transcription factor TFIID complex	1.76e-12	TAF4|TAF10|GTF2B|TAF9|GTF2A2|TAF1|TCEA1|GTF2H5	611020	612288|612300|612381|612306|612345|612294|612357|612282	2.41e-14	GO:0005669	1.17545
24	7	Reactome Pathways		MicroRNA (miRNA) biogenesis	2.21e-12	POLR2C|POLR2I|POLR2J|POLR2G|POLR2L|POLR2K|POLR2H	611020	612279|612408|612396|612402|611697|611691|611685	4.73e-14	HSA-203927	1.16556
7672	33	GO Cellular Component		Nucleus	2.26e-12	POLR2C|POLR2I|SNRPC|SNRPB2|LSM7|TAF4|TXNL4A|POLR2J|H2AZ1|TAF10|SRRM2|POLR2G|LSM3|SF3B3|POLR2L|GTF2F2|SNRPD2|POLR2K|SF3B5|GTF2B|TAF9|GTF2A2|SNU13|SNRPE|TAF1|LSM5|SNRPB|POLR2H|TCEA1|PRPF8|LSM4|GTF2H5|SNRPN	611020	612279|612408|613473|613164|613146|612288|613539|612396|612333|612300|613548|612402|613140|613188|611697|612375|613170|611691|613182|612381|612306|612345|612756|613176|612294|613485|613158|611685|612357|613152|613479|612282|613503	3.2e-14	GO:0005634	1.16459
278	12	UniProt Keywords		Ribonucleoprotein	2.93e-12	SNRPC|SNRPB2|LSM7|LSM3|SNRPD2|SNU13|SNRPE|LSM5|SNRPB|PRPF8|LSM4|SNRPN	611020	613473|613164|613146|613140|613170|612756|613176|613485|613158|613152|613479|613503	2.18e-14	KW-0687	1.15331
44	8	KEGG Pathways		Basal transcription factors	2.93e-12	TAF4|TAF10|GTF2F2|GTF2B|TAF9|GTF2A2|TAF1|GTF2H5	611020	612288|612300|612375|612381|612306|612345|612294|612282	1.75e-14	hsa03022	1.15331
25	7	GO Cellular Component		U2 snRNP	4.13e-12	SNRPB2|SF3B3|SNRPD2|SF3B5|SNRPE|SNRPB|SNRPN	611020	613164|613188|613170|613182|613176|613158|613503	6.05e-14	GO:0005686	1.1384
868	17	GO Biological Process		RNA processing	4.19e-12	SNRPC|SNRPB2|LSM7|TXNL4A|SRRM2|LSM3|SF3B3|SNRPD2|SF3B5|SNU13|SNRPE|LSM5|SNRPB|PRPF8|LSM4|GTF2H5|SNRPN	611020	613473|613164|613146|613539|613548|613140|613188|613170|613182|612756|613176|613485|613158|613152|613479|612282|613503	6.14e-15	GO:0006396	1.13778
1702	20	Reactome Pathways		Disease	5.1e-12	POLR2C|POLR2I|TAF4|POLR2J|H2AZ1|TAF10|POLR2G|POLR2L|GTF2F2|SNRPD2|POLR2K|GTF2B|TAF9|GTF2A2|SNRPE|TAF1|SNRPB|POLR2H|TCEA1|GTF2H5	611020	612279|612408|612288|612396|612333|612300|612402|611697|612375|613170|611691|612381|612306|612345|613176|612294|613158|611685|612357|612282	1.12e-13	HSA-1643685	1.12924
29	7	Reactome Pathways		PIWI-interacting RNA (piRNA) biogenesis	6.56e-12	POLR2C|POLR2I|POLR2J|POLR2G|POLR2L|POLR2K|POLR2H	611020	612279|612408|612396|612402|611697|611691|611685	1.49e-13	HSA-5601884	1.11831
31	7	KEGG Pathways		RNA polymerase	2.52e-11	POLR2C|POLR2I|POLR2J|POLR2G|POLR2L|POLR2K|POLR2H	611020	612279|612408|612396|612402|611697|611691|611685	2.25e-13	hsa03020	1.05986
76	8	Reactome Pathways		Transcriptional regulation by small RNAs	3.91e-11	POLR2C|POLR2I|POLR2J|H2AZ1|POLR2G|POLR2L|POLR2K|POLR2H	611020	612279|612408|612396|612333|612402|611697|611691|611685	9.76e-13	HSA-5578749	1.04078
47	8	GO Molecular Function		snRNA binding	6.95e-11	SNRPC|SNRPB2|LSM7|LSM3|SF3B3|SNU13|PRPF8|LSM4	611020	613473|613164|613146|613140|613188|612756|613152|613479	2.82e-14	GO:0017069	1.0158
37	7	UniProt Keywords		DNA-directed RNA polymerase	7.61e-11	POLR2C|POLR2I|POLR2J|POLR2G|POLR2L|POLR2K|POLR2H	611020	612279|612408|612396|612402|611697|611691|611685	6.8e-13	KW-0240	1.01186
449	13	GO Biological Process		Ribonucleoprotein complex biogenesis	1.13e-10	SNRPC|SNRPB2|TXNL4A|SF3B3|SNRPD2|SF3B5|TAF9|SNU13|SNRPE|SNRPB|PRPF8|LSM4|GTF2H5	611020	613473|613164|613539|613188|613170|613182|612306|612756|613176|613158|613152|613479|612282	2.01e-13	GO:0022613	0.994692
1303	18	GO Biological Process		Protein-containing complex assembly	1.39e-10	SNRPC|SNRPB2|TAF4|TXNL4A|TAF10|SF3B3|SNRPD2|SF3B5|GTF2B|TAF9|GTF2A2|SNU13|SNRPE|TAF1|SNRPB|PRPF8|LSM4|GTF2H5	611020	613473|613164|612288|613539|612300|613188|613170|613182|612381|612306|612345|612756|613176|612294|613158|613152|613479|612282	2.58e-13	GO:0065003	0.985699
91	8	Reactome Pathways		Activation of anterior HOX genes in hindbrain development during early embryogenesis	1.46e-10	POLR2C|POLR2I|POLR2J|H2AZ1|POLR2G|POLR2L|POLR2K|POLR2H	611020	612279|612408|612396|612333|612402|611697|611691|611685	3.77e-12	HSA-5617472	0.983565
18	6	COMPARTMENTS		U1 snRNP	1.54e-10	SNRPC|SNRPB2|SNRPD2|SNRPE|SNRPB|SNRPN	611020	613473|613164|613170|613176|613158|613503	1.78e-12	GOCC:0005685	0.981248
83	8	COMPARTMENTS		Catalytic step 2 spliceosome	1.55e-10	SNRPB2|SRRM2|LSM3|SF3B3|SNRPD2|SNRPE|SNRPB|PRPF8	611020	613164|613548|613140|613188|613170|613176|613158|613152	1.89e-12	GOCC:0071013	0.980967
19	6	GO Cellular Component		U5 snRNP	1.55e-10	TXNL4A|SNRPD2|SNRPE|SNRPB|PRPF8|SNRPN	611020	613539|613170|613176|613158|613152|613503	2.34e-12	GO:0005682	0.980967
19	6	GO Cellular Component		U1 snRNP	1.55e-10	SNRPC|SNRPB2|SNRPD2|SNRPE|SNRPB|SNRPN	611020	613473|613164|613170|613176|613158|613503	2.34e-12	GO:0005685	0.980967
686	14	UniProt Keywords		RNA-binding	1.85e-10	SNRPC|SNRPB2|LSM7|SRRM2|POLR2G|LSM3|SF3B5|SNU13|SNRPE|LSM5|SNRPB|PRPF8|LSM4|SNRPN	611020	613473|613164|613146|613548|612402|613140|613182|612756|613176|613485|613158|613152|613479|613503	1.93e-12	KW-0694	0.973283
76	8	GO Biological Process		Spliceosomal complex assembly	4.64e-10	SNRPC|SNRPB2|TXNL4A|SF3B3|SNRPD2|SF3B5|SNRPE|SNRPB	611020	613473|613164|613539|613188|613170|613182|613176|613158	9.76e-13	GO:0000245	0.933348
23	6	COMPARTMENTS		U2 snRNP	4.96e-10	SNRPB2|SF3B3|SNRPD2|SF3B5|SNRPE|SNRPB	611020	613164|613188|613170|613182|613176|613158	6.25e-12	GOCC:0005686	0.930452
17	6	STRING Clusters		Tat-mediated HIV elongation arrest and recovery, and Cdc73/Paf1 complex	6.8e-10	POLR2C|POLR2I|POLR2J|POLR2G|POLR2K|TCEA1	611020	612279|612408|612396|612402|611691|612357	1.34e-12	CL:5802	0.916749
28	6	GO Cellular Component		U12-type spliceosomal complex	1.09e-09	LSM7|SF3B3|SNRPD2|SF3B5|SNRPE|SNRPB	611020	613146|613188|613170|613182|613176|613158	1.76e-11	GO:0005689	0.896257
46	7	STRING Clusters		Precatalytic spliceosome, and U4/U6 x U5 tri-snRNP complex	1.24e-09	SNRPB2|TXNL4A|LSM3|SF3B3|SNRPD2|SF3B5|SNU13	611020	613164|613539|613140|613188|613170|613182|612756	2.71e-12	CL:2038	0.890658
30	6	GO Cellular Component		U2-type catalytic step 2 spliceosome	1.53e-09	SNRPB2|SRRM2|SNRPD2|SNRPE|SNRPB|PRPF8	611020	613164|613548|613170|613176|613158|613152	2.54e-11	GO:0071007	0.881531
30	6	COMPARTMENTS		U2-type catalytic step 2 spliceosome	1.89e-09	SNRPB2|SRRM2|SNRPD2|SNRPE|SNRPB|PRPF8	611020	613164|613548|613170|613176|613158|613152	2.54e-11	GOCC:0071007	0.872354
310	10	Reactome Pathways		DNA Repair	2.56e-09	POLR2C|POLR2I|POLR2J|H2AZ1|POLR2G|POLR2L|POLR2K|POLR2H|TCEA1|GTF2H5	611020	612279|612408|612396|612333|612402|611697|611691|611685|612357|612282	7.28e-11	HSA-73894	0.859176
7	5	STRING Clusters		RNA polymerase II, core complex	2.63e-09	POLR2C|POLR2I|POLR2J|POLR2G|POLR2K	611020	612279|612408|612396|612402|611691	7.48e-12	CL:5805	0.858004
24	6	GO Biological Process		U2-type prespliceosome assembly	3.22e-09	SNRPB2|SF3B3|SNRPD2|SF3B5|SNRPE|SNRPB	611020	613164|613188|613170|613182|613176|613158	7.81e-12	GO:1903241	0.849214
1215	15	Reactome Pathways		Generic Transcription Pathway	9.2e-09	POLR2C|POLR2I|TAF4|POLR2J|H2AZ1|TAF10|POLR2G|POLR2L|GTF2F2|POLR2K|TAF9|TAF1|POLR2H|TCEA1|GTF2H5	611020	612279|612408|612288|612396|612333|612300|612402|611697|612375|611691|612306|612294|611685|612357|612282	2.74e-10	HSA-212436	0.803621
16	5	COMPARTMENTS		U5 snRNP	1.33e-08	TXNL4A|SNRPD2|SNRPE|SNRPB|PRPF8	611020	613539|613170|613176|613158|613152	1.9e-10	GOCC:0005682	0.787615
33	6	STRING Clusters		Basal transcription factors	1.39e-08	TAF4|GTF2F2|GTF2B|GTF2A2|TAF1|GTF2H5	611020	612288|612375|612381|612345|612294|612282	4.24e-11	CL:5669	0.785699
256	9	GO Cellular Component		RNA polymerase II transcription regulator complex	2.11e-08	TAF4|TAF10|GTF2F2|GTF2B|TAF9|GTF2A2|TAF1|TCEA1|GTF2H5	611020	612288|612300|612375|612381|612306|612345|612294|612357|612282	3.61e-10	GO:0090575	0.767572
39	6	STRING Clusters		Precatalytic spliceosome	3.21e-08	SNRPB2|LSM3|SF3B3|SNRPD2|SF3B5|SNU13	611020	613164|613140|613188|613170|613182|612756	1.05e-10	CL:2039	0.749349
84	7	WikiPathways		Pyrimidine metabolism	3.54e-08	POLR2C|POLR2I|POLR2J|POLR2G|POLR2L|POLR2K|POLR2H	611020	612279|612408|612396|612402|611697|611691|611685	1.36e-10	WP4022	0.7451
39	6	GO Biological Process		Spliceosomal snRNP assembly	4.23e-08	SNRPC|SNRPD2|SNRPE|SNRPB|PRPF8|LSM4	611020	613473|613170|613176|613158|613152|613479	1.05e-10	GO:0000387	0.737366
35	6	GO Molecular Function		RNA polymerase II general transcription initiation factor activity	5.76e-08	TAF10|GTF2F2|GTF2B|TAF9|GTF2A2|TAF1	611020	612300|612375|612381|612306|612345|612294	5.83e-11	GO:0016251	0.723958
24	5	COMPARTMENTS		U12-type spliceosomal complex	7.23e-08	SF3B3|SNRPD2|SF3B5|SNRPE|SNRPB	611020	613188|613170|613182|613176|613158	1.1e-09	GOCC:0005689	0.714086
7	4	GO Cellular Component		Lsm2-8 complex	1.21e-07	LSM7|LSM3|LSM5|LSM4	611020	613146|613140|613485|613479	2.12e-09	GO:0120115	0.691721
8	4	GO Cellular Component		U6 snRNP	1.76e-07	LSM7|LSM3|LSM5|LSM4	611020	613146|613140|613485|613479	3.18e-09	GO:0005688	0.675449
8	4	COMPARTMENTS		U6 snRNP	2.03e-07	LSM7|LSM3|LSM5|LSM4	611020	613146|613140|613485|613479	3.18e-09	GOCC:0005688	0.66925
8	4	COMPARTMENTS		Lsm2-8 complex	2.03e-07	LSM7|LSM3|LSM5|LSM4	611020	613146|613140|613485|613479	3.18e-09	GOCC:0120115	0.66925
3362	21	UniProt Keywords		Acetylation	2.78e-07	POLR2I|SNRPC|SNRPB2|LSM7|POLR2J|H2AZ1|TAF10|SRRM2|LSM3|GTF2F2|SNRPD2|SF3B5|GTF2B|TAF9|SNU13|TAF1|LSM5|POLR2H|TCEA1|PRPF8|LSM4	611020	612408|613473|613164|613146|612396|612333|612300|613548|613140|612375|613170|613182|612381|612306|612756|612294|613485|611685|612357|613152|613479	3.31e-09	KW-0007	0.655596
10	4	GO Cellular Component		U4 snRNP	3.45e-07	SNRPD2|SNRPE|SNRPB|SNRPN	611020	613170|613176|613158|613503	6.41e-09	GO:0005687	0.646218
10	4	COMPARTMENTS		U4 snRNP	3.88e-07	SNRPD2|SNRPE|SNRPB|SNRPN	611020	613170|613176|613158|613503	6.41e-09	GOCC:0005687	0.641117
2467	19	GO Biological Process		Cellular component assembly	3.96e-07	SNRPC|SNRPB2|TAF4|TXNL4A|TAF10|LSM3|SF3B3|SNRPD2|SF3B5|GTF2B|TAF9|GTF2A2|SNU13|SNRPE|TAF1|SNRPB|PRPF8|LSM4|GTF2H5	611020	613473|613164|612288|613539|612300|613140|613188|613170|613182|612381|612306|612345|612756|613176|612294|613158|613152|613479|612282	1.06e-09	GO:0022607	0.64023
61	6	GO Biological Process		RNA polymerase II preinitiation complex assembly	4.58e-07	TAF4|TAF10|GTF2B|TAF9|GTF2A2|TAF1	611020	612288|612300|612381|612306|612345|612294	1.26e-09	GO:0051123	0.633913
38	5	GO Cellular Component		SAGA-type complex	4.6e-07	TAF4|TAF10|SF3B3|SF3B5|TAF9	611020	612288|612300|613188|613182|612306	8.77e-09	GO:0070461	0.633724
38	5	COMPARTMENTS		SAGA-type complex	5.17e-07	TAF4|TAF10|SF3B3|SF3B5|TAF9	611020	612288|612300|613188|613182|612306	8.77e-09	GOCC:0070461	0.628651
128	7	GO Biological Process		Histone acetylation	7.88e-07	TAF4|TAF10|SF3B3|SF3B5|GTF2B|TAF9|TAF1	611020	612288|612300|613188|613182|612381|612306|612294	2.21e-09	GO:0016573	0.610347
15	4	Reactome Pathways		mRNA decay by 5 to 3 exoribonuclease	8.17e-07	LSM7|LSM3|LSM5|LSM4	611020	613146|613140|613485|613479	2.47e-08	HSA-430039	0.608778
30	5	GO Biological Process		Monoubiquitinated histone H2A deubiquitination	1.02e-06	TAF4|TAF10|SF3B3|SF3B5|TAF9	611020	612288|612300|613188|613182|612306	2.98e-09	GO:0035522	0.59914
100	6	GO Cellular Component		Methyltransferase complex	1.05e-06	TAF4|SNRPD2|TAF9|SNRPE|TAF1|SNRPB	611020	612288|613170|612306|613176|612294|613158	2.05e-08	GO:0034708	0.597881
15	4	COMPARTMENTS		Prespliceosome	1.38e-06	SNRPC|LSM7|SNRPB|SNRPN	611020	613473|613146|613158|613503	2.47e-08	GOCC:0071010	0.586012
16	4	GO Cellular Component		U2-type prespliceosome	1.54e-06	SNRPC|LSM7|SNRPB|SNRPN	611020	613473|613146|613158|613503	3.08e-08	GO:0071004	0.581248
1672	16	GO Molecular Function		RNA binding	1.55e-06	SNRPC|SNRPB2|LSM7|SRRM2|POLR2G|LSM3|SF3B3|SNRPD2|SF3B5|SNU13|SNRPE|LSM5|SNRPB|PRPF8|LSM4|SNRPN	611020	613473|613164|613146|613548|612402|613140|613188|613170|613182|612756|613176|613485|613158|613152|613479|613503	2.19e-09	GO:0003723	0.580967
29	5	GO Molecular Function		DNA-directed 5-3 RNA polymerase activity	1.58e-06	POLR2C|POLR2I|POLR2J|POLR2L|POLR2K	611020	612279|612408|612396|611697|611691	2.56e-09	GO:0003899	0.580134
111	6	COMPARTMENTS		Methyltransferase complex	2.03e-06	TAF4|SNRPD2|TAF9|SNRPE|TAF1|SNRPB	611020	612288|613170|612306|613176|612294|613158	3.71e-08	GOCC:0034708	0.56925
59	5	Reactome Pathways		RNA Polymerase I Promoter Escape	2.21e-06	H2AZ1|POLR2L|POLR2K|POLR2H|GTF2H5	611020	612333|611697|611691|611685|612282	6.77e-08	HSA-73772	0.565561
295	8	KEGG Pathways		Huntington disease	2.36e-06	POLR2C|POLR2I|TAF4|POLR2J|POLR2G|POLR2L|POLR2K|POLR2H	611020	612279|612408|612288|612396|612402|611697|611691|611685	2.8e-08	hsa05016	0.562709
23	4	COMPARTMENTS		SAGA complex	5.92e-06	TAF10|SF3B3|SF3B5|TAF9	611020	612300|613188|613182|612306	1.11e-07	GOCC:0000124	0.522768
24	4	GO Cellular Component		SAGA complex	6e-06	TAF10|SF3B3|SF3B5|TAF9	611020	612300|613188|613182|612306	1.29e-07	GO:0000124	0.522185
74	5	Reactome Pathways		NoRC negatively regulates rRNA expression	6.32e-06	H2AZ1|POLR2L|POLR2K|POLR2H|GTF2H5	611020	612333|611697|611691|611685|612282	1.97e-07	HSA-427413	0.519928
16	4	STRING Clusters		Transcription factor TFIIH core complex, and Transcription preinitiation complex	7.83e-06	GTF2F2|GTF2B|GTF2A2|GTF2H5	611020	612375|612381|612345|612282	3.08e-08	CL:5671	0.510624
14	4	GO Molecular Function		U6 snRNA binding	8.75e-06	LSM7|LSM3|PRPF8|LSM4	611020	613146|613140|613152|613479	1.95e-08	GO:0017070	0.505799
30	4	Reactome Pathways		RNA Polymerase I Transcription Termination	8.83e-06	POLR2L|POLR2K|POLR2H|GTF2H5	611020	611697|611691|611685|612282	2.9e-07	HSA-73863	0.505404
5	3	GO Cellular Component		Lsm1-7-Pat1 complex	1.06e-05	LSM7|LSM3|LSM5	611020	613146|613140|613485	2.37e-07	GO:1990726	0.497469
5	3	COMPARTMENTS		Lsm1-7-Pat1 complex	1.24e-05	LSM7|LSM3|LSM5	611020	613146|613140|613485	2.37e-07	GOCC:1990726	0.490658
59	5	GO Biological Process		Positive regulation of transcription initiation from RNA polymerase II promoter	1.9e-05	TAF4|TAF10|TAF9|GTF2A2|TAF1	611020	612288|612300|612306|612345|612294	6.77e-08	GO:0060261	0.472125
2369	16	UniProt Keywords		Transcription	2.27e-05	POLR2C|POLR2I|TAF4|POLR2J|TAF10|POLR2G|POLR2L|GTF2F2|POLR2K|GTF2B|TAF9|GTF2A2|TAF1|POLR2H|TCEA1|GTF2H5	611020	612279|612408|612288|612396|612300|612402|611697|612375|611691|612381|612306|612345|612294|611685|612357|612282	3.03e-07	KW-0804	0.464397
63	5	GO Biological Process		Histone H3 acetylation	2.54e-05	TAF4|TAF10|SF3B3|SF3B5|TAF9	611020	612288|612300|613188|613182|612306	9.22e-08	GO:0043966	0.459517
229	7	GO Biological Process		protein-DNA complex assembly	2.84e-05	TAF4|TAF10|GTF2B|TAF9|GTF2A2|TAF1|GTF2H5	611020	612288|612300|612381|612306|612345|612294|612282	1.05e-07	GO:0065004	0.454668
46	4	Reactome Pathways		RNA Polymerase I Transcription Initiation	4.19e-05	POLR2L|POLR2K|POLR2H|GTF2H5	611020	611697|611691|611685|612282	1.41e-06	HSA-73762	0.437779
5	3	STRING Clusters		Small ribonucleoprotein associated, SmB/SmN, and U1 snRNA binding	5.71e-05	SNRPC|SNRPB|SNRPN	611020	613473|613158|613503	2.37e-07	CL:2144	0.424336
5	3	STRING Clusters		Lsm1-7-Pat1 complex, and Pat1-like	5.71e-05	LSM7|LSM5|LSM4	611020	613146|613485|613479	2.37e-07	CL:2995	0.424336
11	3	GO Cellular Component		Transcription preinitiation complex	6.27e-05	TAF10|GTF2F2|GTF2B	611020	612300|612375|612381	1.53e-06	GO:0097550	0.420273
11	3	COMPARTMENTS		Transcription preinitiation complex	7.34e-05	TAF10|GTF2F2|GTF2B	611020	612300|612375|612381	1.53e-06	GOCC:0097550	0.41343
12	3	GO Cellular Component		Methylosome	7.53e-05	SNRPD2|SNRPE|SNRPB	611020	613170|613176|613158	1.91e-06	GO:0034709	0.412321
6	3	STRING Clusters		Transcription factor TFIIF complex, and Transcription factor IIA, beta-barrel	7.75e-05	GTF2F2|GTF2B|GTF2A2	611020	612375|612381|612345	3.56e-07	CL:5691	0.41107
13	3	GO Cellular Component		RNA polymerase I complex	8.91e-05	POLR2L|POLR2K|POLR2H	611020	611697|611691|611685	2.35e-06	GO:0005736	0.405012
12	3	COMPARTMENTS		Methylosome	8.98e-05	SNRPD2|SNRPE|SNRPB	611020	613170|613176|613158	1.91e-06	GOCC:0034709	0.404672
59	4	Reactome Pathways		B-WICH complex positively regulates rRNA expression	0.0001	H2AZ1|POLR2L|POLR2K|POLR2H	611020	612333|611697|611691|611685	3.6e-06	HSA-5250924	0.4
7	3	STRING Clusters		U2-type prespliceosome assembly	0.00011	SNRPB2|SF3B3|SF3B5	611020	613164|613188|613182	5.07e-07	CL:2096	0.395861
14	3	COMPARTMENTS		RNA polymerase I complex	0.00013	POLR2L|POLR2K|POLR2H	611020	611697|611691|611685	2.85e-06	GOCC:0005736	0.388606
17	3	Reactome Pathways		RNA Polymerase III Chain Elongation	0.00013	POLR2L|POLR2K|POLR2H	611020	611697|611691|611685	4.76e-06	HSA-73780	0.388606
8	3	GO Biological Process		7-methylguanosine cap hypermethylation	0.00017	SNRPD2|SNRPE|SNRPB	611020	613170|613176|613158	6.97e-07	GO:0036261	0.376955
17	3	GO Cellular Component		SMN-Sm protein complex	0.00018	SNRPD2|SNRPE|SNRPB	611020	613170|613176|613158	4.76e-06	GO:0034719	0.374473
40	4	GO Biological Process		DNA-templated transcription, elongation	0.00019	POLR2I|GTF2F2|TCEA1|GTF2H5	611020	612408|612375|612357|612282	8.39e-07	GO:0006354	0.372125
17	3	COMPARTMENTS		SMN-Sm protein complex	0.00021	SNRPD2|SNRPE|SNRPB	611020	613170|613176|613158	4.76e-06	GOCC:0034719	0.367778
19	3	GO Cellular Component		RNA polymerase III complex	0.00023	POLR2L|POLR2K|POLR2H	611020	611697|611691|611685	6.42e-06	GO:0005666	0.363827
19	3	GO Cellular Component		Transcription factor TFTC complex	0.00023	TAF4|TAF10|TAF9	611020	612288|612300|612306	6.42e-06	GO:0033276	0.363827
22	3	Reactome Pathways		RNA Polymerase III Transcription Termination	0.00026	POLR2L|POLR2K|POLR2H	611020	611697|611691|611685	9.56e-06	HSA-73980	0.358503
44	4	GO Biological Process		mRNA transcription by RNA polymerase II	0.00027	TAF4|TAF10|TAF9|TAF1	611020	612288|612300|612306|612294	1.2e-06	GO:0042789	0.356864
8	3	GO Molecular Function		U1 snRNA binding	0.00029	SNRPC|SNRPB2|PRPF8	611020	613473|613164|613152	6.97e-07	GO:0030619	0.35376
26	3	Reactome Pathways		RNA Polymerase III Transcription Initiation From Type 2 Promoter	0.0004	POLR2L|POLR2K|POLR2H	611020	611697|611691|611685	1.51e-05	HSA-76066	0.339794
27	3	Reactome Pathways		RNA Polymerase III Transcription Initiation From Type 1 Promoter	0.00044	POLR2L|POLR2K|POLR2H	611020	611697|611691|611685	1.68e-05	HSA-76061	0.335655
27	3	Reactome Pathways		RNA Polymerase III Transcription Initiation From Type 3 Promoter	0.00044	POLR2L|POLR2K|POLR2H	611020	611697|611691|611685	1.68e-05	HSA-76071	0.335655
92	4	Reactome Pathways		Regulation of TP53 Activity through Phosphorylation	0.0005	TAF4|TAF10|TAF9|TAF1	611020	612288|612300|612306|612294	1.93e-05	HSA-6804756	0.330103
75	4	KEGG Pathways		RNA degradation	0.0006	LSM7|LSM3|LSM5|LSM4	611020	613146|613140|613485|613479	8.91e-06	hsa03018	0.322185
198	5	COMPARTMENTS		protein-DNA complex	0.00089	H2AZ1|TAF10|GTF2F2|GTF2B|POLR2H	611020	612333|612300|612375|612381|611685	2.06e-05	GOCC:0032993	0.305061
30	3	COMPARTMENTS		MLL1 complex	0.00096	TAF4|TAF9|TAF1	611020	612288|612306|612294	2.25e-05	GOCC:0071339	0.301773
996	9	GO Cellular Component		Nucleolus	0.00098	POLR2I|SNRPB2|SF3B3|POLR2L|POLR2K|SNU13|POLR2H|TCEA1|GTF2H5	611020	612408|613164|613188|611697|611691|612756|611685|612357|612282	2.83e-05	GO:0005730	0.300877
33	3	GO Cellular Component		MLL1 complex	0.001	TAF4|TAF9|TAF1	611020	612288|612306|612294	2.93e-05	GO:0071339	0.3
226	5	GO Cellular Component		protein-DNA complex	0.0013	H2AZ1|TAF10|GTF2F2|GTF2B|POLR2H	611020	612333|612300|612375|612381|611685	3.82e-05	GO:0032993	0.288606
40	3	Reactome Pathways		RNA Polymerase III Abortive And Retractive Initiation	0.0013	POLR2L|POLR2K|POLR2H	611020	611697|611691|611685	5.02e-05	HSA-749476	0.288606
49	3	Reactome Pathways		SARS-CoV-2 modulates host translation machinery	0.0022	SNRPD2|SNRPE|SNRPB	611020	613170|613176|613158	8.91e-05	HSA-9754678	0.265758
606	7	COMPARTMENTS		Nucleolus	0.0023	SNRPB2|POLR2L|POLR2K|SNU13|POLR2H|TCEA1|GTF2H5	611020	613164|611697|611691|612756|611685|612357|612282	5.7e-05	GOCC:0005730	0.263827
5	2	COMPARTMENTS		U2-type prespliceosome	0.0023	LSM7|SNRPN	611020	613146|613503	5.67e-05	GOCC:0071004	0.263827
6	2	GO Cellular Component		pICln-Sm protein complex	0.0025	SNRPD2|SNRPE	611020	613170|613176	7.55e-05	GO:0034715	0.260206
20	3	GO Molecular Function		RNA polymerase II core promoter sequence-specific DNA binding	0.0026	H2AZ1|GTF2B|TAF1	611020	612333|612381|612294	7.38e-06	GO:0000979	0.258503
53	3	Reactome Pathways		snRNP Assembly	0.0027	SNRPD2|SNRPE|SNRPB	611020	613170|613176|613158	0.00011	HSA-191859	0.256864
25	3	GO Biological Process		Transcription by RNA polymerase I	0.0028	POLR2L|TAF1|GTF2H5	611020	611697|612294|612282	1.36e-05	GO:0006360	0.255284
6	2	COMPARTMENTS		pICln-Sm protein complex	0.003	SNRPD2|SNRPE	611020	613170|613176	7.55e-05	GOCC:0034715	0.252288
27	3	STRING Clusters		U2-type precatalytic spliceosome	0.003	LSM3|SNRPD2|SNU13	611020	613140|613170|612756	1.68e-05	CL:2040	0.252288
7	2	GO Cellular Component		U7 snRNP	0.0031	SNRPE|SNRPB	611020	613176|613158	9.69e-05	GO:0005683	0.250864
10	2	Reactome Pathways		SLBP independent Processing of Histone Pre-mRNAs	0.0042	SNRPE|SNRPB	611020	613176|613158	0.00018	HSA-111367	0.237675
63	3	Reactome Pathways		Cytosolic sensors of pathogen-associated DNA	0.0042	POLR2L|POLR2K|POLR2H	611020	611697|611691|611685	0.00018	HSA-1834949	0.237675
8	2	COMPARTMENTS		U7 snRNP	0.0046	SNRPE|SNRPB	611020	613176|613158	0.00012	GOCC:0005683	0.233724
11	2	Reactome Pathways		SLBP Dependent Processing of Replication-Dependent Histone Pre-mRNAs	0.0048	SNRPE|SNRPB	611020	613176|613158	0.00021	HSA-77588	0.231876
26	3	GO Molecular Function		TBP-class protein binding	0.005	GTF2B|GTF2A2|TAF1	611020	612381|612345|612294	1.51e-05	GO:0017025	0.230103
213	5	GO Biological Process		Regulation of DNA repair	0.006	TAF4|TAF10|SF3B3|SF3B5|TAF9	611020	612288|612300|613188|613182|612306	2.9e-05	GO:0006282	0.222185
2498	14	GO Molecular Function		DNA binding	0.0067	POLR2C|TAF4|POLR2J|H2AZ1|TAF10|POLR2G|POLR2L|GTF2F2|POLR2K|GTF2B|TAF9|TAF1|POLR2H|TCEA1	611020	612279|612288|612396|612333|612300|612402|611697|612375|611691|612381|612306|612294|611685|612357	2.16e-05	GO:0003677	0.217393
35	3	GO Biological Process		Transcription elongation from RNA polymerase II promoter	0.007	POLR2I|GTF2F2|TCEA1	611020	612408|612375|612357	3.45e-05	GO:0006368	0.21549
368	6	GO Molecular Function		Protein heterodimerization activity	0.0093	TAF4|H2AZ1|TAF9|GTF2A2|TAF1|LSM5	611020	612288|612333|612306|612345|612294|613485	3.2e-05	GO:0046982	0.203152
5	2	STRING Clusters		Mixed, incl. Zinc knuckle, and TFIID subunit TAF5, NTD2 domain	0.0093	TAF4|TAF1	611020	612288|612294	5.67e-05	CL:5720	0.203152
5	2	STRING Clusters		SAGA complex	0.0093	TAF10|TAF9	611020	612300|612306	5.67e-05	CL:6045	0.203152
62	3	KEGG Pathways		Cytosolic DNA-sensing pathway	0.0097	POLR2L|POLR2K|POLR2H	611020	611697|611691|611685	0.00017	hsa04623	0.201323
127	4	GO Biological Process		mRNA catabolic process	0.0131	LSM7|POLR2G|LSM5|LSM4	611020	613146|612402|613485|613479	6.54e-05	GO:0006402	0.188273
5436	20	GO Biological Process		Cellular component organization	0.0148	SNRPC|SNRPB2|TAF4|TXNL4A|TAF10|LSM3|SF3B3|GTF2F2|SNRPD2|SF3B5|GTF2B|TAF9|GTF2A2|SNU13|SNRPE|TAF1|SNRPB|PRPF8|LSM4|GTF2H5	611020	613473|613164|612288|613539|612300|613140|613188|612375|613170|613182|612381|612306|612345|612756|613176|612294|613158|613152|613479|612282	7.44e-05	GO:0016043	0.182974
1094	9	GO Molecular Function		Protein dimerization activity	0.0152	POLR2C|SNRPC|TAF4|POLR2J|H2AZ1|TAF9|GTF2A2|TAF1|LSM5	611020	612279|613473|612288|612396|612333|612306|612345|612294|613485	5.87e-05	GO:0046983	0.181816
14826	33	GO Biological Process		Cellular process	0.0167	POLR2C|POLR2I|SNRPC|SNRPB2|LSM7|TAF4|TXNL4A|POLR2J|H2AZ1|TAF10|SRRM2|POLR2G|LSM3|SF3B3|POLR2L|GTF2F2|SNRPD2|POLR2K|SF3B5|GTF2B|TAF9|GTF2A2|SNU13|SNRPE|TAF1|LSM5|SNRPB|POLR2H|TCEA1|PRPF8|LSM4|GTF2H5|SNRPN	611020	612279|612408|613473|613164|613146|612288|613539|612396|612333|612300|613548|612402|613140|613188|611697|612375|613170|611691|613182|612381|612306|612345|612756|613176|612294|613485|613158|611685|612357|613152|613479|612282|613503	8.53e-05	GO:0009987	0.177728
97	3	GO Cellular Component		P-body	0.0186	POLR2G|LSM3|LSM4	611020	612402|613140|613479	0.00062	GO:0000932	0.173049
6	2	GO Molecular Function		U2 snRNA binding	0.0186	SF3B3|PRPF8	611020	613188|613152	7.55e-05	GO:0030620	0.173049
21	2	GO Cellular Component		Telomerase holoenzyme complex	0.0199	SNRPE|SNRPB	611020	613176|613158	0.00067	GO:0005697	0.170115
249	4	GO Cellular Component		Cytoplasmic ribonucleoprotein granule	0.0236	SNRPB2|POLR2G|LSM3|LSM4	611020	613164|612402|613140|613479	0.00081	GO:0036464	0.162709
21	2	COMPARTMENTS		Telomerase holoenzyme complex	0.0249	SNRPE|SNRPB	611020	613176|613158	0.00067	GOCC:0005697	0.16038
1845	11	GO Biological Process		Positive regulation of RNA metabolic process	0.0259	TAF4|H2AZ1|TAF10|POLR2G|SF3B3|GTF2F2|SF3B5|TAF9|GTF2A2|TAF1|TCEA1	611020	612288|612333|612300|612402|613188|612375|613182|612306|612345|612294|612357	0.00014	GO:0051254	0.15867
12838	31	GO Molecular Function		Binding	0.0281	POLR2C|POLR2I|SNRPC|SNRPB2|LSM7|TAF4|POLR2J|H2AZ1|TAF10|SRRM2|POLR2G|LSM3|SF3B3|POLR2L|GTF2F2|SNRPD2|POLR2K|SF3B5|GTF2B|TAF9|GTF2A2|SNU13|SNRPE|TAF1|LSM5|SNRPB|POLR2H|TCEA1|PRPF8|LSM4|SNRPN	611020	612279|612408|613473|613164|613146|612288|612396|612333|612300|613548|612402|613140|613188|611697|612375|613170|611691|613182|612381|612306|612345|612756|613176|612294|613485|613158|611685|612357|613152|613479|613503	0.00013	GO:0005488	0.155129
2	2	InterPro Domains		Small ribonucleoprotein associated, SmB/SmN	0.0292	SNRPB|SNRPN	611020	613158|613503	1.62e-05	IPR017131	0.153462
484	6	GO Molecular Function		DNA-binding transcription factor binding	0.0305	TAF4|TAF10|GTF2B|TAF9|GTF2A2|TAF1	611020	612288|612300|612381|612306|612345|612294	0.00014	GO:0140297	0.15157
60	3	WikiPathways		2q13 copy number variation syndrome	0.0309	POLR2L|POLR2K|POLR2H	611020	611697|611691|611685	0.00016	WP5222	0.151004
59	3	GO Molecular Function		Basal RNA polymerase II transcription machinery binding	0.031	GTF2B|GTF2A2|TAF1	611020	612381|612345|612294	0.00015	GO:0001099	0.150864
6	2	SMART Domains		C2C2 Zinc finger	0.031	POLR2I|TCEA1	611020	612408|612357	7.55e-05	SM00440	0.150864
10	2	GO Biological Process		Box C/D snoRNP assembly	0.0331	TAF9|SNU13	611020	612306|612756	0.00018	GO:0000492	0.148017
1935	11	GO Biological Process		Positive regulation of macromolecule biosynthetic process	0.0377	TAF4|H2AZ1|TAF10|POLR2G|SF3B3|GTF2F2|SF3B5|TAF9|GTF2A2|TAF1|TCEA1	611020	612288|612333|612300|612402|613188|612375|613182|612306|612345|612294|612357	0.00021	GO:0010557	0.142366
73	3	WikiPathways		Cytosolic DNA-sensing pathway	0.0431	POLR2L|POLR2K|POLR2H	611020	611697|611691|611685	0.00028	WP4655	0.136552
14	2	STRING Clusters		U4/U6 x U5 tri-snRNP complex	0.0445	LSM3|SNRPD2	611020	613140|613170	0.00032	CL:2044	0.135164
183	4	GO Biological Process		Regulation of RNA splicing	0.0459	TAF10|SF3B3|SF3B5|TAF9	611020	612300|613188|613182|612306	0.00026	GO:0043484	0.133819

## Sheet: ClusterD_34nodes_27333score_str
# background genes	# genes	category	chart color	description	FDR value	genes	network.SUID	nodes.SUID	p-value	term name	transferred FDR value
101	34	GO Molecular Function		Structural constituent of chromatin	1.33e-72	H2BC5|H2AC8|H2AC14|H2AC20|H3C13|H2AC7|H4C11|H2BC12|H2AC11|H3C12|H2AC17|H2BC21|H3C10|H2AC12|H4C2|H3C4|H2AC6|H4C3|H3C15|H2AX|H4C15|H2BC11|H2BC17|H4C4|H4C12|H3C1|H2AC16|H2BC3|H3C11|H2AC4|H3C3|H4C5|H3C2|H4C8	611020	616680|612312|618042|615324|612339|616779|615060|615336|618027|614325|616701|615342|615102|618021|615078|615096|612318|615054|615090|614406|615048|612324|616740|615042|615036|615150|618000|615318|615084|618051|615108|615072|615114|615066	2.7e-76	GO:0030527	7.18761
82	33	STRING Clusters		Structural constituent of chromatin	1.78e-71	H2BC5|H2AC8|H2AC14|H2AC20|H3C13|H2AC7|H4C11|H2BC12|H2AC11|H3C12|H2AC17|H2BC21|H3C10|H2AC12|H4C2|H3C4|H2AC6|H4C3|H3C15|H4C15|H2BC11|H2BC17|H4C4|H4C12|H3C1|H2AC16|H2BC3|H3C11|H2AC4|H3C3|H4C5|H3C2|H4C8	611020	616680|612312|618042|615324|612339|616779|615060|615336|618027|614325|616701|615342|615102|618021|615078|615096|612318|615054|615090|615048|612324|616740|615042|615036|615150|618000|615318|615084|618051|615108|615072|615114|615066	3.88e-75	CL:4766	7.07496
133	34	GO Cellular Component		Nucleosome	1.96e-69	H2BC5|H2AC8|H2AC14|H2AC20|H3C13|H2AC7|H4C11|H2BC12|H2AC11|H3C12|H2AC17|H2BC21|H3C10|H2AC12|H4C2|H3C4|H2AC6|H4C3|H3C15|H2AX|H4C15|H2BC11|H2BC17|H4C4|H4C12|H3C1|H2AC16|H2BC3|H3C11|H2AC4|H3C3|H4C5|H3C2|H4C8	611020	616680|612312|618042|615324|612339|616779|615060|615336|618027|614325|616701|615342|615102|618021|615078|615096|612318|615054|615090|614406|615048|612324|616740|615042|615036|615150|618000|615318|615084|618051|615108|615072|615114|615066	9.56e-73	GO:0000786	6.87077
60	30	STRING Clusters		Structural constituent of chromatin	8.89e-66	H2BC5|H2AC8|H2AC14|H2AC7|H4C11|H2BC12|H2AC11|H3C12|H2AC17|H3C10|H2AC12|H4C2|H3C4|H2AC6|H4C3|H3C15|H4C15|H2BC11|H2BC17|H4C4|H4C12|H3C1|H2AC16|H2BC3|H3C11|H2AC4|H3C3|H4C5|H3C2|H4C8	611020	616680|612312|618042|616779|615060|615336|618027|614325|616701|615102|618021|615078|615096|612318|615054|615090|615048|612324|616740|615042|615036|615150|618000|615318|615084|618051|615108|615072|615114|615066	1.17e-68	CL:4767	6.50511
55	27	STRING Clusters		Structural constituent of chromatin	1.23e-57	H2BC5|H2AC8|H2AC7|H4C11|H2AC11|H3C12|H2AC17|H3C10|H4C2|H3C4|H2AC6|H4C3|H3C15|H4C15|H2BC11|H2BC17|H4C4|H4C12|H3C1|H2AC16|H2BC3|H3C11|H2AC4|H3C3|H4C5|H3C2|H4C8	611020	616680|612312|616779|615060|618027|614325|616701|615102|615078|615096|612318|615054|615090|615048|612324|616740|615042|615036|615150|618000|615318|615084|618051|615108|615072|615114|615066	2.15e-60	CL:4768	5.69101
368	34	GO Molecular Function		Protein heterodimerization activity	1.94e-55	H2BC5|H2AC8|H2AC14|H2AC20|H3C13|H2AC7|H4C11|H2BC12|H2AC11|H3C12|H2AC17|H2BC21|H3C10|H2AC12|H4C2|H3C4|H2AC6|H4C3|H3C15|H2AX|H4C15|H2BC11|H2BC17|H4C4|H4C12|H3C1|H2AC16|H2BC3|H3C11|H2AC4|H3C3|H4C5|H3C2|H4C8	611020	616680|612312|618042|615324|612339|616779|615060|615336|618027|614325|616701|615342|615102|618021|615078|615096|612318|615054|615090|614406|615048|612324|616740|615042|615036|615150|618000|615318|615084|618051|615108|615072|615114|615066	7.87e-59	GO:0046982	5.47122
94	26	COMPARTMENTS		Nucleosome	5.32e-49	H2BC5|H2AC8|H2AC20|H3C13|H4C11|H2BC12|H3C12|H2BC21|H3C10|H4C2|H3C4|H4C3|H3C15|H2AX|H4C15|H2BC11|H2BC17|H4C4|H4C12|H3C1|H2BC3|H3C11|H3C3|H4C5|H3C2|H4C8	611020	616680|612312|615324|612339|615060|615336|614325|615342|615102|615078|615096|615054|615090|614406|615048|612324|616740|615042|615036|615150|615318|615084|615108|615072|615114|615066	2.31e-52	GOCC:0000786	4.82741
951	34	COMPARTMENTS		Chromosome	2.44e-42	H2BC5|H2AC8|H2AC14|H2AC20|H3C13|H2AC7|H4C11|H2BC12|H2AC11|H3C12|H2AC17|H2BC21|H3C10|H2AC12|H4C2|H3C4|H2AC6|H4C3|H3C15|H2AX|H4C15|H2BC11|H2BC17|H4C4|H4C12|H3C1|H2AC16|H2BC3|H3C11|H2AC4|H3C3|H4C5|H3C2|H4C8	611020	616680|612312|618042|615324|612339|616779|615060|615336|618027|614325|616701|615342|615102|618021|615078|615096|612318|615054|615090|614406|615048|612324|616740|615042|615036|615150|618000|615318|615084|618051|615108|615072|615114|615066	3.18e-45	GOCC:0005694	4.16126
124	24	GO Biological Process		Nucleosome assembly	2.74e-40	H2BC5|H3C13|H4C11|H2BC12|H3C12|H2BC21|H3C10|H4C2|H3C4|H4C3|H3C15|H2AX|H4C15|H2BC11|H2BC17|H4C4|H4C12|H3C1|H2BC3|H3C11|H3C3|H4C5|H3C2|H4C8	611020	616680|612339|615060|615336|614325|615342|615102|615078|615096|615054|615090|614406|615048|612324|616740|615042|615036|615150|615318|615084|615108|615072|615114|615066	1.75e-44	GO:0006334	3.95622
32	19	STRING Clusters		DNA replication-dependent chromatin assembly, and Histone H2A, C-terminal domain	1.35e-39	H2AC8|H4C11|H3C12|H3C10|H4C2|H3C4|H4C3|H3C15|H4C15|H2BC11|H4C4|H4C12|H3C1|H3C11|H2AC4|H3C3|H4C5|H3C2|H4C8	611020	612312|615060|614325|615102|615078|615096|615054|615090|615048|612324|615042|615036|615150|615084|618051|615108|615072|615114|615066	2.66e-42	CL:4770	3.88697
27	18	STRING Clusters		DNA replication-dependent chromatin assembly	5.31e-38	H2AC8|H4C11|H3C10|H4C2|H3C4|H4C3|H3C15|H4C15|H2BC11|H4C4|H4C12|H3C1|H3C11|H2AC4|H3C3|H4C5|H3C2|H4C8	611020	612312|615060|615102|615078|615096|615054|615090|615048|612324|615042|615036|615150|615084|618051|615108|615072|615114|615066	1.16e-40	CL:4773	3.72749
21	16	STRING Clusters		CENP-A containing chromatin, and DNA replication-dependent chromatin assembly	4.62e-34	H2AC8|H4C11|H3C10|H4C2|H3C4|H4C3|H4C15|H2BC11|H4C4|H4C12|H3C11|H2AC4|H3C3|H4C5|H3C2|H4C8	611020	612312|615060|615102|615078|615096|615054|615048|612324|615042|615036|615084|618051|615108|615072|615114|615066	1.11e-36	CL:4775	3.33354
32	15	GO Biological Process		DNA replication-dependent chromatin assembly	1.49e-28	H4C11|H3C12|H3C10|H4C2|H3C4|H4C3|H4C15|H4C4|H4C12|H3C1|H3C11|H3C3|H4C5|H3C2|H4C8	611020	615060|614325|615102|615078|615096|615054|615048|615042|615036|615150|615084|615108|615072|615114|615066	6.65e-32	GO:0006335	2.78268
2498	34	GO Molecular Function		DNA binding	3.9e-28	H2BC5|H2AC8|H2AC14|H2AC20|H3C13|H2AC7|H4C11|H2BC12|H2AC11|H3C12|H2AC17|H2BC21|H3C10|H2AC12|H4C2|H3C4|H2AC6|H4C3|H3C15|H2AX|H4C15|H2BC11|H2BC17|H4C4|H4C12|H3C1|H2AC16|H2BC3|H3C11|H2AC4|H3C3|H4C5|H3C2|H4C8	611020	616680|612312|618042|615324|612339|616779|615060|615336|618027|614325|616701|615342|615102|618021|615078|615096|612318|615054|615090|614406|615048|612324|616740|615042|615036|615150|618000|615318|615084|618051|615108|615072|615114|615066	3.95e-31	GO:0003677	2.74089
32	14	Reactome Pathways		RNA Polymerase I Promoter Opening	4.77e-26	H2BC5|H2AC8|H2AC14|H2AC20|H3C13|H2AC7|H2BC12|H3C12|H2BC21|H2AC6|H2AX|H2BC11|H2BC17|H2BC3	611020	616680|612312|618042|615324|612339|616779|615336|614325|615342|612318|614406|612324|616740|615318	2.09e-29	HSA-73728	2.53215
34	14	Reactome Pathways		DNA methylation	4.79e-26	H2BC5|H2AC8|H2AC14|H2AC20|H3C13|H2AC7|H2BC12|H3C12|H2BC21|H2AC6|H2AX|H2BC11|H2BC17|H2BC3	611020	616680|612312|618042|615324|612339|616779|615336|614325|615342|612318|614406|612324|616740|615318	4.19e-29	HSA-5334118	2.53197
36	14	Reactome Pathways		Activated PKN1 stimulates transcription of AR (androgen receptor) regulated genes KLK2 and KLK3	6.19e-26	H2BC5|H2AC8|H2AC14|H2AC20|H3C13|H2AC7|H2BC12|H3C12|H2BC21|H2AC6|H2AX|H2BC11|H2BC17|H2BC3	611020	616680|612312|618042|615324|612339|616779|615336|614325|615342|612318|614406|612324|616740|615318	8.14e-29	HSA-5625886	2.52083
37	14	Reactome Pathways		SIRT1 negatively regulates rRNA expression	6.4e-26	H2BC5|H2AC8|H2AC14|H2AC20|H3C13|H2AC7|H2BC12|H3C12|H2BC21|H2AC6|H2AX|H2BC11|H2BC17|H2BC3	611020	616680|612312|618042|615324|612339|616779|615336|614325|615342|612318|614406|612324|616740|615318	1.12e-28	HSA-427359	2.51938
38	14	Reactome Pathways		Assembly of the ORC complex at the origin of replication	7e-26	H2BC5|H2AC8|H2AC14|H2AC20|H3C13|H2AC7|H2BC12|H3C12|H2BC21|H2AC6|H2AX|H2BC11|H2BC17|H2BC3	611020	616680|612312|618042|615324|612339|616779|615336|614325|615342|612318|614406|612324|616740|615318	1.53e-28	HSA-68616	2.51549
42	14	Reactome Pathways		PRC2 methylates histones and DNA	1.91e-25	H2BC5|H2AC8|H2AC14|H2AC20|H3C13|H2AC7|H2BC12|H3C12|H2BC21|H2AC6|H2AX|H2BC11|H2BC17|H2BC3	611020	616680|612312|618042|615324|612339|616779|615336|614325|615342|612318|614406|612324|616740|615318	5.01e-28	HSA-212300	2.4719
43	14	Reactome Pathways		Condensation of Prophase Chromosomes	1.91e-25	H2BC5|H2AC8|H2AC14|H2AC20|H3C13|H2AC7|H2BC12|H3C12|H2BC21|H2AC6|H2AX|H2BC11|H2BC17|H2BC3	611020	616680|612312|618042|615324|612339|616779|615336|614325|615342|612318|614406|612324|616740|615318	6.63e-28	HSA-2299718	2.4719
42	14	Reactome Pathways		Defective pyroptosis	1.91e-25	H2BC5|H2AC8|H2AC14|H2AC20|H3C13|H2AC7|H2BC12|H3C12|H2BC21|H2AC6|H2AX|H2BC11|H2BC17|H2BC3	611020	616680|612312|618042|615324|612339|616779|615336|614325|615342|612318|614406|612324|616740|615318	5.01e-28	HSA-9710421	2.4719
45	14	Reactome Pathways		ERCC6 (CSB) and EHMT2 (G9a) positively regulate rRNA expression	2.9e-25	H2BC5|H2AC8|H2AC14|H2AC20|H3C13|H2AC7|H2BC12|H3C12|H2BC21|H2AC6|H2AX|H2BC11|H2BC17|H2BC3	611020	616680|612312|618042|615324|612339|616779|615336|614325|615342|612318|614406|612324|616740|615318	1.14e-27	HSA-427389	2.45376
16	12	STRING Clusters		CENP-A containing chromatin, and DNA replication-dependent chromatin assembly	8.63e-25	H2AC8|H4C11|H3C10|H4C2|H3C4|H2BC11|H4C4|H3C11|H2AC4|H4C5|H3C2|H4C8	611020	612312|615060|615102|615078|615096|612324|615042|615084|618051|615072|615114|615066	2.26e-27	CL:4779	2.4064
56	14	Reactome Pathways		Meiotic recombination	3.76e-24	H2BC5|H2AC8|H2AC14|H2AC20|H3C13|H2AC7|H2BC12|H3C12|H2BC21|H2AC6|H2AX|H2BC11|H2BC17|H2BC3	611020	616680|612312|618042|615324|612339|616779|615336|614325|615342|612318|614406|612324|616740|615318	1.65e-26	HSA-912446	2.34248
52	14	UniProt Keywords		Nucleosome core	4.45e-24	H2BC5|H2AC8|H2AC14|H2AC20|H3C13|H2AC7|H2BC12|H3C12|H2BC21|H2AC6|H2AX|H2BC11|H2BC17|H2BC3	611020	616680|612312|618042|615324|612339|616779|615336|614325|615342|612318|614406|612324|616740|615318	6.62e-27	KW-0544	2.33516
60	14	Reactome Pathways		Formation of the beta-catenin:TCF transactivating complex	6.52e-24	H2BC5|H2AC8|H2AC14|H2AC20|H3C13|H2AC7|H2BC12|H3C12|H2BC21|H2AC6|H2AX|H2BC11|H2BC17|H2BC3	611020	616680|612312|618042|615324|612339|616779|615336|614325|615342|612318|614406|612324|616740|615318	3.87e-26	HSA-201722	2.31858
59	14	Reactome Pathways		B-WICH complex positively regulates rRNA expression	6.52e-24	H2BC5|H2AC8|H2AC14|H2AC20|H3C13|H2AC7|H2BC12|H3C12|H2BC21|H2AC6|H2AX|H2BC11|H2BC17|H2BC3	611020	616680|612312|618042|615324|612339|616779|615336|614325|615342|612318|614406|612324|616740|615318	3.14e-26	HSA-5250924	2.31858
59	14	Reactome Pathways		RNA Polymerase I Promoter Escape	6.52e-24	H2BC5|H2AC8|H2AC14|H2AC20|H3C13|H2AC7|H2BC12|H3C12|H2BC21|H2AC6|H2AX|H2BC11|H2BC17|H2BC3	611020	616680|612312|618042|615324|612339|616779|615336|614325|615342|612318|614406|612324|616740|615318	3.14e-26	HSA-73772	2.31858
59	14	Reactome Pathways		Transcriptional regulation of granulopoiesis	6.52e-24	H2BC5|H2AC8|H2AC14|H2AC20|H3C13|H2AC7|H2BC12|H3C12|H2BC21|H2AC6|H2AX|H2BC11|H2BC17|H2BC3	611020	616680|612312|618042|615324|612339|616779|615336|614325|615342|612318|614406|612324|616740|615318	3.14e-26	HSA-9616222	2.31858
45	14	InterPro Domains		Histone H2A/H2B/H3	8.22e-24	H2BC5|H2AC8|H2AC14|H2AC20|H3C13|H2AC7|H2BC12|H3C12|H2BC21|H2AC6|H2AX|H2BC11|H2BC17|H2BC3	611020	616680|612312|618042|615324|612339|616779|615336|614325|615342|612318|614406|612324|616740|615318	1.14e-27	IPR007125	2.30851
62	14	Reactome Pathways		Pre-NOTCH Transcription and Translation	8.86e-24	H2BC5|H2AC8|H2AC14|H2AC20|H3C13|H2AC7|H2BC12|H3C12|H2BC21|H2AC6|H2AX|H2BC11|H2BC17|H2BC3	611020	616680|612312|618042|615324|612339|616779|615336|614325|615342|612318|614406|612324|616740|615318	5.82e-26	HSA-1912408	2.30526
66	14	Reactome Pathways		RUNX1 regulates genes involved in megakaryocyte differentiation and platelet function	1.71e-23	H2BC5|H2AC8|H2AC14|H2AC20|H3C13|H2AC7|H2BC12|H3C12|H2BC21|H2AC6|H2AX|H2BC11|H2BC17|H2BC3	611020	616680|612312|618042|615324|612339|616779|615336|614325|615342|612318|614406|612324|616740|615318	1.27e-25	HSA-8936459	2.2767
74	14	Reactome Pathways		NoRC negatively regulates rRNA expression	6.47e-23	H2BC5|H2AC8|H2AC14|H2AC20|H3C13|H2AC7|H2BC12|H3C12|H2BC21|H2AC6|H2AX|H2BC11|H2BC17|H2BC3	611020	616680|612312|618042|615324|612339|616779|615336|614325|615342|612318|614406|612324|616740|615318	5.39e-25	HSA-427413	2.21891
2096	30	GO Cellular Component		Extracellular exosome	7.98e-23	H2BC5|H2AC8|H2AC14|H2AC20|H3C13|H2AC7|H4C11|H2AC11|H3C12|H2AC17|H2BC21|H3C10|H2AC12|H4C2|H3C4|H2AC6|H4C3|H3C15|H2AX|H4C15|H4C4|H4C12|H3C1|H2AC16|H3C11|H2AC4|H3C3|H4C5|H3C2|H4C8	611020	616680|612312|618042|615324|612339|616779|615060|618027|614325|616701|615342|615102|618021|615078|615096|612318|615054|615090|614406|615048|615042|615036|615150|618000|615084|618051|615108|615072|615114|615066	2.34e-25	GO:0070062	2.2098
76	14	Reactome Pathways		Transcriptional regulation by small RNAs	8.21e-23	H2BC5|H2AC8|H2AC14|H2AC20|H3C13|H2AC7|H2BC12|H3C12|H2BC21|H2AC6|H2AX|H2BC11|H2BC17|H2BC3	611020	616680|612312|618042|615324|612339|616779|615336|614325|615342|612318|614406|612324|616740|615318	7.55e-25	HSA-5578749	2.20857
65	14	WikiPathways		Histone modifications	8.21e-23	H3C13|H4C11|H3C12|H3C10|H4C2|H3C4|H4C3|H3C15|H4C4|H4C12|H3C1|H3C11|H4C5|H4C8	611020	612339|615060|614325|615102|615078|615096|615054|615090|615042|615036|615150|615084|615072|615066	1.05e-25	WP2369	2.20857
79	14	Reactome Pathways		Amyloid fiber formation	1.13e-22	H2BC5|H2AC8|H2AC14|H2AC20|H3C13|H2AC7|H2BC12|H3C12|H2BC21|H2AC6|H2AX|H2BC11|H2BC17|H2BC3	611020	616680|612312|618042|615324|612339|616779|615336|614325|615342|612318|614406|612324|616740|615318	1.24e-24	HSA-977225	2.19469
81	14	Reactome Pathways		Senescence-Associated Secretory Phenotype (SASP)	1.44e-22	H2BC5|H2AC8|H2AC14|H2AC20|H3C13|H2AC7|H2BC12|H3C12|H2BC21|H2AC6|H2AX|H2BC11|H2BC17|H2BC3	611020	616680|612312|618042|615324|612339|616779|615336|614325|615342|612318|614406|612324|616740|615318	1.7e-24	HSA-2559582	2.18416
33	12	Reactome Pathways		Packaging Of Telomere Ends	1.71e-22	H2BC5|H2AC8|H2AC14|H2AC20|H2AC7|H2BC12|H2BC21|H2AC6|H2AX|H2BC11|H2BC17|H2BC3	611020	616680|612312|618042|615324|616779|615336|615342|612318|614406|612324|616740|615318	2.1e-24	HSA-171306	2.1767
59	13	Reactome Pathways		HDACs deacetylate histones	4.29e-22	H2BC5|H2AC8|H2AC14|H2AC20|H3C13|H2AC7|H2BC12|H3C12|H2BC21|H2AC6|H2BC11|H2BC17|H2BC3	611020	616680|612312|618042|615324|612339|616779|615336|614325|615342|612318|612324|616740|615318	5.64e-24	HSA-3214815	2.13675
18	11	GO Cellular Component		CENP-A containing nucleosome	4.5e-22	H2AC8|H4C11|H4C2|H4C3|H4C15|H2BC11|H4C4|H4C12|H2AC4|H4C5|H4C8	611020	612312|615060|615078|615054|615048|612324|615042|615036|618051|615072|615066	2.2e-24	GO:0043505	2.13468
37	12	Reactome Pathways		Recognition and association of DNA glycosylase with site containing an affected purine	4.94e-22	H2BC5|H2AC8|H2AC14|H2AC20|H2AC7|H2BC12|H2BC21|H2AC6|H2AX|H2BC11|H2BC17|H2BC3	611020	616680|612312|618042|615324|616779|615336|615342|612318|614406|612324|616740|615318	6.71e-24	HSA-110330	2.13063
37	12	Reactome Pathways		Cleavage of the damaged purine	4.94e-22	H2BC5|H2AC8|H2AC14|H2AC20|H2AC7|H2BC12|H2BC21|H2AC6|H2AX|H2BC11|H2BC17|H2BC3	611020	616680|612312|618042|615324|616779|615336|615342|612318|614406|612324|616740|615318	6.71e-24	HSA-110331	2.13063
91	14	Reactome Pathways		Activation of anterior HOX genes in hindbrain development during early embryogenesis	5.08e-22	H2BC5|H2AC8|H2AC14|H2AC20|H3C13|H2AC7|H2BC12|H3C12|H2BC21|H2AC6|H2AX|H2BC11|H2BC17|H2BC3	611020	616680|612312|618042|615324|612339|616779|615336|614325|615342|612318|614406|612324|616740|615318	7.56e-24	HSA-5617472	2.12941
92	14	Reactome Pathways		Oxidative Stress Induced Senescence	5.52e-22	H2BC5|H2AC8|H2AC14|H2AC20|H3C13|H2AC7|H2BC12|H3C12|H2BC21|H2AC6|H2AX|H2BC11|H2BC17|H2BC3	611020	616680|612312|618042|615324|612339|616779|615336|614325|615342|612318|614406|612324|616740|615318	8.7e-24	HSA-2559580	2.12581
98	14	Reactome Pathways		RUNX1 regulates transcription of genes involved in differentiation of HSCs	1.21e-21	H2BC5|H2AC8|H2AC14|H2AC20|H3C13|H2AC7|H2BC12|H3C12|H2BC21|H2AC6|H2AX|H2BC11|H2BC17|H2BC3	611020	616680|612312|618042|615324|612339|616779|615336|614325|615342|612318|614406|612324|616740|615318	1.97e-23	HSA-8939236	2.09172
42	12	Reactome Pathways		Recognition and association of DNA glycosylase with site containing an affected pyrimidine	1.49e-21	H2BC5|H2AC8|H2AC14|H2AC20|H2AC7|H2BC12|H2BC21|H2AC6|H2AX|H2BC11|H2BC17|H2BC3	611020	616680|612312|618042|615324|616779|615336|615342|612318|614406|612324|616740|615318	2.48e-23	HSA-110328	2.08268
42	12	Reactome Pathways		Cleavage of the damaged pyrimidine	1.49e-21	H2BC5|H2AC8|H2AC14|H2AC20|H2AC7|H2BC12|H2BC21|H2AC6|H2AX|H2BC11|H2BC17|H2BC3	611020	616680|612312|618042|615324|616779|615336|615342|612318|614406|612324|616740|615318	2.48e-23	HSA-110329	2.08268
18	11	GO Biological Process		Protein localization to CENP-A containing chromatin	3.45e-21	H2AC8|H4C11|H4C2|H4C3|H4C15|H2BC11|H4C4|H4C12|H2AC4|H4C5|H4C8	611020	612312|615060|615078|615054|615048|612324|615042|615036|618051|615072|615066	2.2e-24	GO:0061644	2.04622
94	14	KEGG Pathways		Systemic lupus erythematosus	3.86e-21	H2BC5|H2AC8|H2AC14|H2AC20|H3C13|H2AC7|H2BC12|H3C12|H2BC21|H2AC6|H2AX|H2BC11|H2BC17|H2BC3	611020	616680|612312|618042|615324|612339|616779|615336|614325|615342|612318|614406|612324|616740|615318	1.15e-23	hsa05322	2.04134
48	12	Reactome Pathways		Inhibition of DNA recombination at telomere	5.26e-21	H2BC5|H2AC8|H2AC14|H2AC20|H2AC7|H2BC12|H2BC21|H2AC6|H2AX|H2BC11|H2BC17|H2BC3	611020	616680|612312|618042|615324|616779|615336|615342|612318|614406|612324|616740|615318	1.01e-22	HSA-9670095	2.0279
3247	32	GO Cellular Component		Extracellular space	6.27e-21	H2BC5|H2AC8|H2AC14|H2AC20|H3C13|H2AC7|H4C11|H2BC12|H2AC11|H3C12|H2AC17|H2BC21|H3C10|H2AC12|H4C2|H3C4|H2AC6|H4C3|H3C15|H2AX|H4C15|H2BC11|H4C4|H4C12|H3C1|H2AC16|H3C11|H2AC4|H3C3|H4C5|H3C2|H4C8	611020	616680|612312|618042|615324|612339|616779|615060|615336|618027|614325|616701|615342|615102|618021|615078|615096|612318|615054|615090|614406|615048|612324|615042|615036|615150|618000|615084|618051|615108|615072|615114|615066	3.98e-23	GO:0005615	2.02027
129	15	GO Biological Process		Telomere organization	9.04e-21	H4C11|H3C12|H3C10|H4C2|H3C4|H4C3|H4C15|H4C4|H4C12|H3C1|H3C11|H3C3|H4C5|H3C2|H4C8	611020	615060|614325|615102|615078|615096|615054|615048|615042|615036|615150|615084|615108|615072|615114|615066	6.91e-24	GO:0032200	2.00438
81	13	Reactome Pathways		HCMV Late Events	1.12e-20	H2BC5|H2AC8|H2AC14|H2AC20|H3C13|H2AC7|H2BC12|H3C12|H2BC21|H2AC6|H2BC11|H2BC17|H2BC3	611020	616680|612312|618042|615324|612339|616779|615336|614325|615342|612318|612324|616740|615318	2.34e-22	HSA-9610379	1.99508
119	14	Reactome Pathways		Estrogen-dependent gene expression	1.14e-20	H2BC5|H2AC8|H2AC14|H2AC20|H3C13|H2AC7|H2BC12|H3C12|H2BC21|H2AC6|H2AX|H2BC11|H2BC17|H2BC3	611020	616680|612312|618042|615324|612339|616779|615336|614325|615342|612318|614406|612324|616740|615318	2.45e-22	HSA-9018519	1.99431
54	12	Reactome Pathways		Deposition of new CENPA-containing nucleosomes at the centromere	1.61e-20	H2BC5|H2AC8|H2AC14|H2AC20|H2AC7|H2BC12|H2BC21|H2AC6|H2AX|H2BC11|H2BC17|H2BC3	611020	616680|612312|618042|615324|616779|615336|615342|612318|614406|612324|616740|615318	3.52e-22	HSA-606279	1.97932
88	14	InterPro Domains		Histone-fold	1.76e-20	H2BC5|H2AC8|H2AC14|H2AC20|H3C13|H2AC7|H2BC12|H3C12|H2BC21|H2AC6|H2AX|H2BC11|H2BC17|H2BC3	611020	616680|612312|618042|615324|612339|616779|615336|614325|615342|612318|614406|612324|616740|615318	4.91e-24	IPR009072	1.97545
60	12	Reactome Pathways		Meiotic synapsis	4.7e-20	H2BC5|H2AC8|H2AC14|H2AC20|H2AC7|H2BC12|H2BC21|H2AC6|H2AX|H2BC11|H2BC17|H2BC3	611020	616680|612312|618042|615324|616779|615336|615342|612318|614406|612324|616740|615318	1.09e-21	HSA-1221632	1.93279
60	12	Reactome Pathways		DNA Damage/Telomere Stress Induced Senescence	4.7e-20	H2BC5|H2AC8|H2AC14|H2AC20|H2AC7|H2BC12|H2BC21|H2AC6|H2AX|H2BC11|H2BC17|H2BC3	611020	616680|612312|618042|615324|616779|615336|615342|612318|614406|612324|616740|615318	1.09e-21	HSA-2559586	1.93279
28	11	SMART Domains		Histone 2A	8.66e-20	H2AC8|H2AC14|H2AC20|H2AC7|H2AC11|H2AC17|H2AC12|H2AC6|H2AX|H2AC16|H2AC4	611020	612312|618042|615324|616779|618027|616701|618021|612318|614406|618000|618051	1.05e-22	SM00414	1.90625
244	16	GO Cellular Component		Nuclear chromosome	1.35e-19	H4C11|H3C12|H3C10|H4C2|H3C4|H4C3|H2AX|H4C15|H4C4|H4C12|H3C1|H3C11|H3C3|H4C5|H3C2|H4C8	611020	615060|614325|615102|615078|615096|615054|614406|615048|615042|615036|615150|615084|615108|615072|615114|615066	9.25e-22	GO:0000228	1.88697
102	13	Reactome Pathways		HCMV Early Events	1.55e-19	H2BC5|H2AC8|H2AC14|H2AC20|H3C13|H2AC7|H2BC12|H3C12|H2BC21|H2AC6|H2BC11|H2BC17|H2BC3	611020	616680|612312|618042|615324|612339|616779|615336|614325|615342|612318|612324|616740|615318	3.72e-21	HSA-9609690	1.88097
107	13	Reactome Pathways		HATs acetylate histones	2.71e-19	H2BC5|H2AC8|H2AC14|H2AC20|H3C13|H2AC7|H2BC12|H3C12|H2BC21|H2AC6|H2BC11|H2BC17|H2BC3	611020	616680|612312|618042|615324|612339|616779|615336|614325|615342|612318|612324|616740|615318	6.64e-21	HSA-3214847	1.8567
4787	34	COMPARTMENTS		Nucleus	4.08e-19	H2BC5|H2AC8|H2AC14|H2AC20|H3C13|H2AC7|H4C11|H2BC12|H2AC11|H3C12|H2AC17|H2BC21|H3C10|H2AC12|H4C2|H3C4|H2AC6|H4C3|H3C15|H2AX|H4C15|H2BC11|H2BC17|H4C4|H4C12|H3C1|H2AC16|H2BC3|H3C11|H2AC4|H3C3|H4C5|H3C2|H4C8	611020	616680|612312|618042|615324|612339|616779|615060|615336|618027|614325|616701|615342|615102|618021|615078|615096|612318|615054|615090|614406|615048|612324|616740|615042|615036|615150|618000|615318|615084|618051|615108|615072|615114|615066	1.42e-21	GOCC:0005634	1.83893
146	14	KEGG Pathways		Alcoholism	6.05e-19	H2BC5|H2AC8|H2AC14|H2AC20|H3C13|H2AC7|H2BC12|H3C12|H2BC21|H2AC6|H2AX|H2BC11|H2BC17|H2BC3	611020	616680|612312|618042|615324|612339|616779|615336|614325|615342|612318|614406|612324|616740|615318	3.6e-21	hsa05034	1.82182
320	16	COMPARTMENTS		Nuclear chromosome	1.49e-17	H2AC20|H4C11|H3C12|H3C10|H4C2|H3C4|H4C3|H4C15|H4C4|H4C12|H3C1|H3C11|H3C3|H4C5|H3C2|H4C8	611020	615324|615060|614325|615102|615078|615096|615054|615048|615042|615036|615150|615084|615108|615072|615114|615066	5.84e-20	GOCC:0000228	1.68268
143	13	UniProt Keywords		Hydroxylation	7.65e-17	H2BC5|H2AC8|H2AC14|H2AC20|H3C13|H2AC7|H2BC12|H3C12|H2BC21|H2AC6|H2BC11|H2BC17|H2BC3	611020	616680|612312|618042|615324|612339|616779|615336|614325|615342|612318|612324|616740|615318	2.28e-19	KW-0379	1.61163
238	14	Reactome Pathways		Chromatin modifying enzymes	8.07e-17	H2BC5|H2AC8|H2AC14|H2AC20|H3C13|H2AC7|H2BC12|H3C12|H2BC21|H2AC6|H2AX|H2BC11|H2BC17|H2BC3	611020	616680|612312|618042|615324|612339|616779|615336|614325|615342|612318|614406|612324|616740|615318	2.37e-18	HSA-3247509	1.60931
21	9	SMART Domains		Histone H3	2.41e-16	H3C13|H3C12|H3C10|H3C4|H3C15|H3C1|H3C11|H3C3|H3C2	611020	612339|614325|615102|615096|615090|615150|615084|615108|615114	5.87e-19	SM00428	1.5618
1850	24	COMPARTMENTS		Nuclear lumen	2.97e-15	H2BC5|H2AC20|H3C13|H4C11|H2BC12|H3C12|H2BC21|H3C10|H4C2|H3C4|H4C3|H2AX|H4C15|H2BC11|H2BC17|H4C4|H4C12|H3C1|H2BC3|H3C11|H3C3|H4C5|H3C2|H4C8	611020	616680|615324|612339|615060|615336|614325|615342|615102|615078|615096|615054|614406|615048|612324|616740|615042|615036|615150|615318|615084|615108|615072|615114|615066	1.29e-17	GOCC:0031981	1.45272
15	8	SMART Domains		Histone H4	4.2e-15	H4C11|H4C2|H4C3|H4C15|H4C4|H4C12|H4C5|H4C8	611020	615060|615078|615054|615048|615042|615036|615072|615066	1.54e-17	SM00417	1.43768
37	9	WikiPathways		Effect of progerin on genes involved in Hutchinson-Gilford progeria syndrome	1.73e-14	H3C13|H3C12|H3C10|H3C4|H3C15|H3C1|H3C11|H3C3|H3C2	611020	612339|614325|615102|615096|615090|615150|615084|615108|615114	4.44e-17	WP4320	1.3762
21	8	STRING Clusters		Histone H2B, and Histone H2A conserved site	4.7e-14	H2BC5|H2AC7|H2AC11|H2AC17|H2AC6|H2BC17|H2AC16|H2BC3	611020	616680|616779|618027|616701|612318|616740|618000|615318	1.34e-16	CL:4836	1.33279
19	8	GO Biological Process		Negative regulation of megakaryocyte differentiation	6.03e-14	H4C11|H4C2|H4C3|H4C15|H4C4|H4C12|H4C5|H4C8	611020	615060|615078|615054|615048|615042|615036|615072|615066	6.92e-17	GO:0045653	1.32197
33	8	WikiPathways		FBXL10 enhancement of MAP/ERK signaling in diffuse large B-cell lymphoma	7.63e-13	H3C13|H3C12|H3C10|H3C4|H3C15|H2AX|H3C1|H3C11	611020	612339|614325|615102|615096|615090|614406|615150|615084	2.93e-15	WP4553	1.21175
7672	34	GO Cellular Component		Nucleus	1.28e-12	H2BC5|H2AC8|H2AC14|H2AC20|H3C13|H2AC7|H4C11|H2BC12|H2AC11|H3C12|H2AC17|H2BC21|H3C10|H2AC12|H4C2|H3C4|H2AC6|H4C3|H3C15|H2AX|H4C15|H2BC11|H2BC17|H4C4|H4C12|H3C1|H2AC16|H2BC3|H3C11|H2AC4|H3C3|H4C5|H3C2|H4C8	611020	616680|612312|618042|615324|612339|616779|615060|615336|618027|614325|616701|615342|615102|618021|615078|615096|612318|615054|615090|614406|615048|612324|616740|615042|615036|615150|618000|615318|615084|618051|615108|615072|615114|615066	1.25e-14	GO:0005634	1.18928
48	8	Reactome Pathways		RMTs methylate histone arginines	1.34e-12	H2AC8|H2AC14|H2AC20|H3C13|H2AC7|H3C12|H2AC6|H2AX	611020	612312|618042|615324|612339|616779|614325|612318|614406	4.28e-14	HSA-3214858	1.18729
203	11	Reactome Pathways		Ub-specific processing proteases	1.34e-12	H2BC5|H2AC8|H2AC14|H2AC20|H2AC7|H2BC12|H2BC21|H2AC6|H2BC11|H2BC17|H2BC3	611020	616680|612312|618042|615324|616779|615336|615342|612318|612324|616740|615318	4.34e-14	HSA-5689880	1.18729
33	8	GO Biological Process		DNA replication-independent chromatin assembly	2.42e-12	H4C11|H4C2|H4C3|H4C15|H4C4|H4C12|H4C5|H4C8	611020	615060|615078|615054|615048|615042|615036|615072|615066	2.93e-15	GO:0006336	1.16162
75	9	WikiPathways		Nucleotide excision repair in xeroderma pigmentosum	2.77e-12	H4C11|H4C2|H2AC6|H4C3|H4C15|H4C4|H4C12|H4C5|H4C8	611020	615060|615078|612318|615054|615048|615042|615036|615072|615066	1.42e-14	WP5114	1.15575
6	6	STRING Clusters		CENP-A containing chromatin, and DNA replication-dependent chromatin assembly	4.92e-12	H2AC8|H3C10|H3C4|H2BC11|H4C4|H4C8	611020	612312|615102|615096|612324|615042|615066	1.51e-14	CL:4799	1.1308
365	12	GO Cellular Component		Chromosomal region	6.94e-11	H2AC8|H4C11|H4C2|H4C3|H4C15|H2BC11|H4C4|H4C12|H2BC3|H2AC4|H4C5|H4C8	611020	612312|615060|615078|615054|615048|612324|615042|615036|615318|618051|615072|615066	7.46e-13	GO:0098687	1.01586
51	7	Reactome Pathways		Nonhomologous End-Joining (NHEJ)	1.86e-10	H2BC5|H2BC12|H2BC21|H2AX|H2BC11|H2BC17|H2BC3	611020	616680|615336|615342|614406|612324|616740|615318	6.59e-12	HSA-5693571	0.973049
143	9	GO Cellular Component		Chromosome, telomeric region	2.98e-10	H4C11|H4C2|H4C3|H4C15|H4C4|H4C12|H2BC3|H4C5|H4C8	611020	615060|615078|615054|615048|615042|615036|615318|615072|615066	3.35e-12	GO:0000781	0.952578
60	7	Reactome Pathways		Recruitment and ATM-mediated phosphorylation of repair and signaling proteins at DNA double strand breaks	5.12e-10	H2BC5|H2BC12|H2BC21|H2AX|H2BC11|H2BC17|H2BC3	611020	616680|615336|615342|614406|612324|616740|615318	1.89e-11	HSA-5693565	0.929073
23	6	SMART Domains		Histone H2B	1.56e-09	H2BC5|H2BC12|H2BC21|H2BC11|H2BC17|H2BC3	611020	616680|615336|615342|612324|616740|615318	7.58e-12	SM00427	0.880688
15	6	InterPro Domains		Histone H2A conserved site	2.09e-09	H2AC8|H2AC14|H2AC20|H2AC7|H2AC6|H2AX	611020	612312|618042|615324|616779|612318|614406	8.75e-13	IPR032458	0.867985
77	7	Reactome Pathways		G2/M DNA damage checkpoint	2.55e-09	H2BC5|H2BC12|H2BC21|H2AX|H2BC11|H2BC17|H2BC3	611020	616680|615336|615342|614406|612324|616740|615318	9.62e-11	HSA-69473	0.859346
17	6	InterPro Domains		Histone H2A, C-terminal domain	2.91e-09	H2AC8|H2AC14|H2AC20|H2AC7|H2AC6|H2AX	611020	612312|618042|615324|616779|612318|614406	1.62e-12	IPR032454	0.853611
18	6	InterPro Domains		Histone H2B	3.1e-09	H2BC5|H2BC12|H2BC21|H2BC11|H2BC17|H2BC3	611020	616680|615336|615342|612324|616740|615318	2.16e-12	IPR000558	0.850864
80	7	Reactome Pathways		Processing of DNA double-strand break ends	3.25e-09	H2BC5|H2BC12|H2BC21|H2AX|H2BC11|H2BC17|H2BC3	611020	616680|615336|615342|614406|612324|616740|615318	1.24e-10	HSA-5693607	0.848812
20	6	InterPro Domains		Histone H2A	4.41e-09	H2AC8|H2AC14|H2AC20|H2AC7|H2AC6|H2AX	611020	612312|618042|615324|616779|612318|614406	3.69e-12	IPR002119	0.835556
66	7	UniProt Keywords		Citrullination	5.89e-09	H2AC8|H2AC14|H2AC20|H3C13|H2AC7|H3C12|H2AC6	611020	612312|618042|615324|612339|616779|614325|612318	3.51e-11	KW-0164	0.822988
4169	25	GO Cellular Component		Nucleoplasm	8.41e-09	H2BC5|H3C13|H4C11|H2BC12|H3C12|H2BC21|H3C10|H4C2|H3C4|H2AC6|H4C3|H3C15|H2AX|H4C15|H2BC11|H2BC17|H4C4|H4C12|H3C1|H2BC3|H3C11|H3C3|H4C5|H3C2|H4C8	611020	616680|612339|615060|615336|614325|615342|615102|615078|615096|612318|615054|615090|614406|615048|612324|616740|615042|615036|615150|615318|615084|615108|615072|615114|615066	9.85e-11	GO:0005654	0.80752
131	8	GO Biological Process		DNA-templated transcription, initiation	4.64e-08	H4C11|H4C2|H4C3|H4C15|H4C4|H4C12|H4C5|H4C8	611020	615060|615078|615054|615048|615042|615036|615072|615066	7.7e-11	GO:0006352	0.733348
16	5	STRING Clusters		Mixed, incl. Plastid, and Histone H2A conserved site	6.8e-08	H2BC5|H2AC11|H2AC17|H2AC6|H2AC16	611020	616680|618027|616701|612318|618000	2.23e-10	CL:4837	0.716749
30	5	Reactome Pathways		Metalloprotease DUBs	8.67e-08	H2AC8|H2AC14|H2AC20|H2AC7|H2AC6	611020	612312|618042|615324|616779|612318	3.49e-09	HSA-5689901	0.706198
139	8	TISSUES		B-cell lymphoma cell	2.93e-07	H4C11|H4C2|H4C3|H4C15|H4C4|H4C12|H4C5|H4C8	611020	615060|615078|615054|615048|615042|615036|615072|615066	1.21e-10	BTO:0001690	0.653313
6	4	STRING Clusters		CENP-A containing chromatin, and DNA replication-dependent chromatin assembly	4.38e-07	H4C2|H3C11|H2AC4|H4C5	611020	615078|615084|618051|615072	1.53e-09	CL:4782	0.635853
973	13	UniProt Keywords		Methylation	5.24e-07	H2BC5|H2AC8|H2AC14|H2AC20|H3C13|H2AC7|H2BC12|H3C12|H2BC21|H2AC6|H2BC11|H2BC17|H2BC3	611020	616680|612312|618042|615324|612339|616779|615336|614325|615342|612318|612324|616740|615318	3.9e-09	KW-0488	0.628067
53	5	Reactome Pathways		E3 ubiquitin ligases ubiquitinate target proteins	1.13e-06	H2BC5|H2BC12|H2BC11|H2BC17|H2BC3	611020	616680|615336|612324|616740|615318	4.79e-08	HSA-8866654	0.594692
123	7	GO Biological Process		Regulation of gene expression, epigenetic	1.23e-06	H3C12|H3C10|H3C4|H3C1|H3C11|H3C3|H3C2	611020	614325|615102|615096|615150|615084|615108|615114	2.12e-09	GO:0040029	0.591009
121	7	TISSUES		Caudate nucleus	2.31e-06	H3C12|H3C10|H3C4|H3C1|H3C11|H3C3|H3C2	611020	614325|615102|615096|615150|615084|615108|615114	1.9e-09	BTO:0000211	0.563639
1600	15	TISSUES		Lymphoid tissue	7.81e-06	H2AC20|H3C13|H4C11|H3C12|H2BC21|H3C10|H4C2|H4C3|H4C15|H4C4|H4C12|H3C11|H3C3|H4C5|H4C8	611020	615324|612339|615060|614325|615342|615102|615078|615054|615048|615042|615036|615084|615108|615072|615066	1.93e-08	BTO:0000753	0.510735
93	5	Reactome Pathways		UCH proteinases	1.51e-05	H2AC8|H2AC14|H2AC20|H2AC7|H2AC6	611020	612312|618042|615324|616779|612318	6.77e-07	HSA-5689603	0.482102
147	6	KEGG Pathways		Necroptosis	2.48e-05	H2AC8|H2AC14|H2AC20|H2AC7|H2AC6|H2AX	611020	612312|618042|615324|616779|612318|614406	2.21e-07	hsa04217	0.460555
698	10	TISSUES		Lymphocyte	6.04e-05	H2AC20|H4C11|H2BC21|H4C2|H4C3|H4C15|H4C4|H4C12|H4C5|H4C8	611020	615324|615060|615342|615078|615054|615048|615042|615036|615072|615066	1.99e-07	BTO:0000775	0.421896
183	6	KEGG Pathways		Viral carcinogenesis	6.44e-05	H2BC5|H2BC12|H2BC21|H2BC11|H2BC17|H2BC3	611020	616680|615336|615342|612324|616740|615318	7.67e-07	hsa05203	0.419111
9	3	GO Cellular Component		Chloroplast	6.94e-05	H2BC21|H2BC11|H2BC17	611020	615342|612324|616740	1.02e-06	GO:0009507	0.415864
5	3	STRING Clusters		Plastid, and Histone 2A	7e-05	H2AC7|H2BC17|H2BC3	611020	616779|616740|615318	2.6e-07	CL:4868	0.41549
5	3	STRING Clusters		Histone H2A conserved site, and Histone H2B	7e-05	H2AC14|H2BC12|H2AC12	611020	618042|615336|618021	2.6e-07	CL:4877	0.41549
1146	11	COMPARTMENTS		Nucleoplasm	0.00025	H2BC5|H2AC20|H3C13|H2BC12|H3C12|H2BC21|H2AX|H2BC11|H2BC17|H2BC3|H3C3	611020	616680|615324|612339|615336|614325|615342|614406|612324|616740|615318|615108	2.2e-06	GOCC:0005654	0.360206
11	3	STRING Clusters		Mixed, incl. Plastid, and Innate immune response in mucosa	0.0004	H2AC11|H2AC17|H2AC16	611020	618027|616701|618000	1.68e-06	CL:4838	0.339794
9	3	GO Biological Process		Photosynthesis	0.00048	H2BC21|H2BC11|H2BC17	611020	615342|612324|616740	1.02e-06	GO:0015979	0.331876
334	7	GO Molecular Function		Cadherin binding	0.0007	H3C12|H3C10|H3C4|H3C1|H3C11|H3C3|H3C2	611020	614325|615102|615096|615150|615084|615108|615114	1.56e-06	GO:0045296	0.31549
14	3	STRING Clusters		C-5 methylation of cytosine, and DNA methylation	0.00072	H2AC20|H3C13|H2BC21	611020	615324|612339|615342	3.13e-06	CL:4887	0.314267
2755	16	TISSUES		Hematopoietic system	0.00086	H2BC5|H2AC20|H3C13|H4C11|H3C12|H2BC21|H3C10|H4C2|H4C3|H4C15|H4C4|H4C12|H3C11|H3C3|H4C5|H4C8	611020	616680|615324|612339|615060|614325|615342|615102|615078|615054|615048|615042|615036|615084|615108|615072|615066	3.88e-06	BTO:0000570	0.30655
2399	14	UniProt Keywords		Ubl conjugation	0.0017	H2BC5|H2AC8|H2AC14|H2AC20|H3C13|H2AC7|H2BC12|H3C12|H2BC21|H2AC6|H2AX|H2BC11|H2BC17|H2BC3	611020	616680|612312|618042|615324|612339|616779|615336|614325|615342|612318|614406|612324|616740|615318	2.05e-05	KW-0832	0.276955
1717	12	UniProt Keywords		Isopeptide bond	0.0017	H2BC5|H2AC8|H2AC14|H2AC20|H2AC7|H2BC12|H2BC21|H2AC6|H2AX|H2BC11|H2BC17|H2BC3	611020	616680|612312|618042|615324|616779|615336|615342|612318|614406|612324|616740|615318	1.73e-05	KW-1017	0.276955
7	3	DISEASES		Diffuse midline glioma, H3 K27M-mutant	0.0026	H3C12|H3C3|H3C2	611020	614325|615108|615114	5.56e-07	DOID:0080684	0.258503
33	3	COMPARTMENTS		Chloroplast	0.0034	H2BC21|H2BC11|H2BC17	611020	615342|612324|616740	3.21e-05	GOCC:0009507	0.246852
1824	12	TISSUES		Blood	0.0059	H2BC5|H2AC20|H4C11|H3C12|H2BC21|H4C2|H4C3|H4C15|H4C4|H4C12|H4C5|H4C8	611020	616680|615324|615060|614325|615342|615078|615054|615048|615042|615036|615072|615066	3.17e-05	BTO:0000089	0.222915
6	2	COMPARTMENTS		CENP-A containing nucleosome	0.008	H2AC8|H2BC11	611020	612312|612324	8.02e-05	GOCC:0043505	0.209691
695	8	GO Molecular Function		Protein domain specific binding	0.0082	H4C11|H4C2|H4C3|H4C15|H4C4|H4C12|H4C5|H4C8	611020	615060|615078|615054|615048|615042|615036|615072|615066	1.99e-05	GO:0019904	0.208619
28	3	GO Biological Process		Innate immune response in mucosa	0.0084	H2BC12|H2BC21|H2BC11	611020	615336|615342|612324	2.03e-05	GO:0002227	0.207572
5	2	STRING Clusters		RNA Polymerase I Promoter Opening	0.0125	H2BC5|H2AC6	611020	616680|612318	6.02e-05	CL:4859	0.190309
6	2	STRING Clusters		Histone H4, and Packaging Of Telomere Ends	0.0159	H2AC20|H2BC21	611020	615324|615342	8.02e-05	CL:4889	0.17986
8	2	TISSUES		Mitotic cell	0.0195	H3C13|H3C12	611020	612339|614325	0.00013	BTO:0001476	0.170997
25	2	Reactome Pathways		Interleukin-7 signaling	0.0212	H3C13|H3C12	611020	612339|614325	0.00098	HSA-1266695	0.167366
25	2	Reactome Pathways		HDMs demethylate histones	0.0212	H3C13|H3C12	611020	612339|614325	0.00098	HSA-3214842	0.167366
77	3	UniProt Keywords		Antibiotic	0.0262	H2BC12|H2BC21|H2BC11	611020	615336|615342|612324	0.00035	KW-0044	0.15817
1234	9	TISSUES		Blood cancer cell	0.027	H3C13|H4C11|H4C2|H4C3|H4C15|H4C4|H4C12|H4C5|H4C8	611020	612339|615060|615078|615054|615048|615042|615036|615072|615066	0.00019	BTO:0000580	0.156864
18	2	COMPARTMENTS		ESC/E(Z) complex	0.0458	H3C13|H3C12	611020	612339|614325	0.00054	GOCC:0035098	0.133913
3362	14	UniProt Keywords		Acetylation	0.0462	H2BC5|H2AC8|H2AC14|H2AC20|H3C13|H2AC7|H2BC12|H3C12|H2BC21|H2AC6|H2AX|H2BC11|H2BC17|H2BC3	611020	616680|612312|618042|615324|612339|616779|615336|614325|615342|612318|614406|612324|616740|615318	0.00081	KW-0007	0.133536
101	3	UniProt Keywords		ADP-ribosylation	0.0462	H2BC5|H3C13|H3C12	611020	616680|612339|614325	0.00076	KW-0013	0.133536
