# Supplementary material for: Metformin inhibits small intestinal neuroendocrine tumor growth in vivo
Source: BMC Cancer. 2026 Jun 25;26:772. doi: 10.1186/s12885-026-16418-z (PMC13295228; doi:10.1186/s12885-026-16418-z)
Supplement: Supplementary file 6 — Supplementary Material 6. Table S5. Dysregulated genes in SI-NETs affected by metformin. (Excel 14 kb). [file 12885_2026_16418_MOESM6_ESM.xlsx]

## Sheet: Sheet1
Gene Name	Metformin effect	SINET scRNA	qvalue	description
SNED1	Inhibited	Upregulated	1.71e-05	sushi, nidogen and EGF like domains 1
CACNA1B	Inhibited	Upregulated	0.000353375	calcium voltage-gated channel subunit alpha1 B
TRPS1	Inhibited	Upregulated	0.00114678	transcriptional repressor GATA binding 1
SDK2	Inhibited	Upregulated	0.00189144	sidekick cell adhesion molecule 2
TANC2	Inhibited	Upregulated	0.00444259	tetratricopeptide repeat, ankyrin repeat and coiled-coil containing 2
MYT1L	Inhibited	Upregulated	0.00810698	myelin transcription factor 1 like
CACNA1D	Inhibited	Upregulated	0.0100206	calcium voltage-gated channel subunit alpha1 D
KIF5C	Inhibited	Upregulated	0.0403707	kinesin family member 5C
QKI	Inhibited	Upregulated	0.0409117	QKI, KH domain containing RNA binding
BAIAP2	Inhibited	Upregulated	0.0418959	BAR/IMD domain containing adaptor protein 2
FMN2	Inhibited	Upregulated	0.0432452	formin 2
IQSEC1	Inhibited	Upregulated	0.0433709	IQ motif and Sec7 domain ArfGEF 1
ABLIM3	Inhibited	Upregulated	0.0445914	actin binding LIM protein family member 3
Name	Metformin	SINET scRNA	qvalue	Description
NDUFA1	Induced	Downregulated	3.68e-09	NADH:ubiquinone oxidoreductase subunit A1
COX6A1	Induced	Downregulated	5.32e-08	cytochrome c oxidase subunit 6A1
UQCR10	Induced	Downregulated	5.77e-08	ubiquinol-cytochrome c reductase, complex III subunit X
TRAPPC5	Induced	Downregulated	1.92e-07	trafficking protein particle complex subunit 5
MIF	Induced	Downregulated	2.2e-07	macrophage migration inhibitory factor
COX7A2	Induced	Downregulated	4.69e-07	cytochrome c oxidase subunit 7A2
COX7B	Induced	Downregulated	4.72e-07	cytochrome c oxidase subunit 7B
NDUFA13	Induced	Downregulated	6.14e-07	NADH:ubiquinone oxidoreductase subunit A13
CLIC1	Induced	Downregulated	1.09e-06	chloride intracellular channel 1
HINT1	Induced	Downregulated	1.64e-06	histidine triad nucleotide binding protein 1
PRDX5	Induced	Downregulated	3.5e-06	peroxiredoxin 5
COX6B1	Induced	Downregulated	4.08e-06	cytochrome c oxidase subunit 6B1
TXN	Induced	Downregulated	1.18e-05	thioredoxin
COX6C	Induced	Downregulated	2.63e-05	cytochrome c oxidase subunit 6C
UBA52	Induced	Downregulated	2.89e-05	ubiquitin A-52 residue ribosomal protein fusion product 1
GSTP1	Induced	Downregulated	5.7e-05	glutathione S-transferase pi 1
COX5B	Induced	Downregulated	6.85e-05	cytochrome c oxidase subunit 5B
UBL5	Induced	Downregulated	7.97e-05	ubiquitin like 5
SELENOW	Induced	Downregulated	9.11e-05	selenoprotein W
GAPDH	Induced	Downregulated	9.53e-05	glyceraldehyde-3-phosphate dehydrogenase
TFF3	Induced	Downregulated	9.58e-05	trefoil factor 3
ELOB	Induced	Downregulated	0.000112999	elongin B
POLR2L	Induced	Downregulated	0.000116285	RNA polymerase II, I and III subunit L
MYL6	Induced	Downregulated	0.000136407	myosin light chain 6
TMSB10	Induced	Downregulated	0.000140309	thymosin beta 10
ATP5ME	Induced	Downregulated	0.000154356	ATP synthase membrane subunit e
CST3	Induced	Downregulated	0.000168352	cystatin C
UBB	Induced	Downregulated	0.000181228	ubiquitin B
MYL12B	Induced	Downregulated	0.000232838	myosin light chain 12B
NDUFB4	Induced	Downregulated	0.000242978	NADH:ubiquinone oxidoreductase subunit B4
HLA-A	Induced	Downregulated	0.000296008	major histocompatibility complex, class I, A
BLOC1S1	Induced	Downregulated	0.000336335	biogenesis of lysosomal organelles complex 1 subunit 1
TSPAN8	Induced	Downregulated	0.000381336	tetraspanin 8
C12orf75	Induced	Downregulated	0.000430524	chromosome 12 open reading frame 75
S100A6	Induced	Downregulated	0.000461806	S100 calcium binding protein A6
CYB5A	Induced	Downregulated	0.000470022	cytochrome b5 type A
PLS1	Induced	Downregulated	0.000576593	plastin 1
HEPACAM2	Induced	Downregulated	0.000655535	HEPACAM family member 2
UQCRQ	Induced	Downregulated	0.000775996	ubiquinol-cytochrome c reductase complex III subunit VII
CLIC1	Induced	Downregulated	0.000803873	chloride intracellular channel 1
SSR4	Induced	Downregulated	0.00129877	signal sequence receptor subunit 4
RGS2	Induced	Downregulated	0.00142137	regulator of G protein signaling 2
EDF1	Induced	Downregulated	0.00171826	endothelial differentiation related factor 1
DBI	Induced	Downregulated	0.00181932	diazepam binding inhibitor, acyl-CoA binding protein
OAZ1	Induced	Downregulated	0.00195937	ornithine decarboxylase antizyme 1
TMEM141	Induced	Downregulated	0.00267701	transmembrane protein 141
NDUFB10	Induced	Downregulated	0.00297037	NADH:ubiquinone oxidoreductase subunit B10
PFDN5	Induced	Downregulated	0.00312446	prefoldin subunit 5
KRT8	Induced	Downregulated	0.0032384	keratin 8
GPX4	Induced	Downregulated	0.00526461	glutathione peroxidase 4
FAU	Induced	Downregulated	0.00624395	FAU ubiquitin like and ribosomal protein S30 fusion
FABP5	Induced	Downregulated	0.00701979	fatty acid binding protein 5
CLDN7	Induced	Downregulated	0.00741633	claudin 7
SERF2	Induced	Downregulated	0.00783771	small EDRK-rich factor 2
JUNB	Induced	Downregulated	0.00938184	JunB proto-oncogene, AP-1 transcription factor subunit
FTL	Induced	Downregulated	0.0113684	ferritin light chain
SCGN	Induced	Downregulated	0.0181406	secretagogin, EF-hand calcium binding protein
TP53I3	Induced	Downregulated	0.0181582	tumor protein p53 inducible protein 3
SMIM22	Induced	Downregulated	0.0204994	small integral membrane protein 22
PCSK1N	Induced	Downregulated	0.0233791	proprotein convertase subtilisin/kexin type 1 inhibitor
COX4I1	Induced	Downregulated	0.0239251	cytochrome c oxidase subunit 4I1
POLD4	Induced	Downregulated	0.033036	DNA polymerase delta 4, accessory subunit
S100A13	Induced	Downregulated	0.0347952	S100 calcium binding protein A13
GLUL	Induced	Downregulated	0.0354282	glutamate-ammonia ligase
PHGR1	Induced	Downregulated	0.0356027	proline, histidine and glycine rich 1
